# Supplementary material for: Circulating tumor DNA reveals complex biological features with clinical relevance in metastatic breast cancer
Source: Nat Commun. 2023 Mar 1;14:1157. doi: 10.1038/s41467-023-36801-9 (PMC9977734; doi:10.1038/s41467-023-36801-9)
Supplement: Supplementary file 4 — Supplementary Data 1 [file 41467_2023_36801_MOESM4_ESM.xlsx]

## Sheet: Hoja1
Supplementary Data 1. Annotation of gene signatures
Gene Signature	Publication	Comment	Gene List
IMMUNE_Bindea_Cell_B_cells_Median_Immunity.2013_PMID.24138885	PMID.24138885	Median Expression	608	640	930	931	971	1380	1690	1838	2731	2788	3112	3117	3493	3500	3507	3514	3535	4208	5244	5368	6328	6565	6689	8115	9834	10803	29064	29760	53335	55278	57553	60468	79368	114884
Tumour_hypoxia_causes_DNA_hypermethylation_by_reducing_TET_activity_Median_Nature.2016_PMID.27533040	PMID.27533040	Median Expression	226	4282	84617	5033	6513	5223	2023	3939	1033	7167	10397	7422	11332	133
Bcells_Centroblast_Median_J.Clin.Oncol.2015_PMID.25800755	PMID.25800755	Median Expression	10810	7482	148229	651	23710	4086	54443	259266	55635	7153	100126791	283431	9928	10112	80119	1062	25959	8739	4297	157740	101928620	81930	79071	5450	23089	1063	9787	27109	4751	9582	10733	4798	5577	124989	983	100506844	23766
HER2_AMPLIFIED_PerouLab_HER2_Amplicon_Median_BMC_Med_Genomics_2011_PMID.21214954	PMID.21214954	Median Expression	5409	8557	7703	8396	54883	5691	3927	10948	55876	22794	147179	9862	5709	2886	2064	5469	6143	5914	9349
GSEA_Median_HDAC_TARGETS_DN_HELLER	GSEA	Median Expression	6503	9871	55301	29760	894	3337	55117	6095	7804	10402	55179	6612	23705	64699	30845	1488	22882	7298	55244	81029	23189	60489	1647	64109	5657	79094	6059	343450	23212	79159	3182	23645	8840	8496	596	80774	55003	468	9447	51131	4242	6641	4068	5901	10735	23082	9976
GSEA_Median_MYC_amplified_chr8q24	GSEA	Median Expression	90990	137797	27161	114	58500	594842	5339	90987	286101	66001	4856	51305	84948	401480	50807	50626	64798	23237	23639	286109	22882	375686	23167	84875	54108	90342	55039	10086	3037	26233	2131	619460	646338	340385	5168	114822	642574	23246	23513	8928	8629	642658	575	100000000	9401	80728	9831
UNC_574.MCF7.E2.repressed.genes_Median_JCO.2006_PMID.16505416	PMID.16505416	Median Expression	728294	100133941	441027	653583	286495	400961	100093630	220213	165215	255743	619279	29923	94241	202333	359948	65250	11342	376497	115548	390963	645431	132949	58190	155060	196513	140467	84958	642826	100131564	148398	163050	128710	23731	130916	81628	253832	387680	160418	389337	27352	51760	144699	126353	124995	89122	153222	152189
CIN70_Median_Nat.Genet.2006_PMID.16921376	PMID.16921376	Median Expression	86	891	983	990	991	1164	1503	1717	1736	1894	1994	2146	2237	2305	2821	2956	3014	3015	3068	4085	4171	4176	4706	4751	5111	5885	5984	6240	6241	6427	6667	6790	6867	7153	7272	7374	7799	8318	9055	9133	9212	9232	9319	9833	9918	10112	10535
RB_LOSS_Median_J.Clin.Invest.2007_PMID.17160137	PMID.17160137	Median Expression	5885	672	1894	3832	10051	11073	6790	10112	995	891	991	55143	11004	332	8318	83461	9055	9133	4288	5888	113130	23397	7272	9493	699	1058	890	6241	9319	2146	4085	7153	10635	7298	5111	3148	2237	4751	1164	1111	990	51053	63979	7112	6941	699	675
UNC_Claudin_High_Median_Genome.Biol.2007_PMID.17493263	PMID.17493263	Median Expression	168667	83880	404203	85028	7106	26999	9922	788	8717	143	196383	57406	1992	26578	83641	652598	4048	23531	8445	130589	55862	4864	123591	6035	3142	94039	1539	59347	7178	79161	3682	23064	3459	2919	2921	3553	112616	9466	1844	22900	1803	653743	28962	9267	84230	55576	5443
UNC_MM_C3Tag_1pFDR_UP_Median_Genome.Biology.2007_PMID.17493263	PMID.17493263	Median Expression	439921	642658	286827	400746	339665	165918	222229	261734	29980	95681	203068	65062	11346	154467	389558	378708	245812	126731	195814	84904	59343	139818	116988	255104	121268	137075	51764	259266	144699	148979	151648	124245	135228	81620	133418	201299	219348	24144	115399	285282	113452	94239	284023	27076	91683	147015	26031
UNC_MM_WAPTag_1pFDR_UP_Median_Genome.Biology.2007_PMID.17493263	PMID.17493263	Median Expression	415116	653319	286410	157570	221496	387751	259266	30011	201134	94240	64946	373863	360023	347735	11274	642843	138065	151648	85441	59349	134429	197259	118442	256126	283635	340348	144233	345079	147841	130617	51809	115004	343099	27301	128866	24137	81930	132660	116987	195828	122769	124222	113452	254042	127829	91687	255104
UNC_HER1_Cluster1_Median_BMC.Genomics.2007_PMID.17663798	PMID.17663798	Median Expression	93436	10963	56926	84926	80273	51537	2193	79174	83858	7706	5496	6449	9684	1482	790	55703	56342	219	8704	9219	51083	7378	10528	55412	5271	54919	55210	10771	55131	10452	55646	140707
UNC_HER1_Cluster2_Median_BMC.Genomics.2007_PMID.17663798	PMID.17663798	Median Expression	705	898	1678	6632	7804	9718	9791	10328	10785	22827	23246	23413	25902	26233	29078	51236	51373	55759	55975	56942	57486	60386	65265	79080	79581	83879	192111
Wirapati_Proliferation_Median_Breast.Cancer.Res.2008_PMID.18662380	PMID.18662380	Median Expression	6790	11065	29127	9787	22974	699	9133	1058	9232	9833	1063	332	4751	2305	10112	9055	11004	1164	55355	7153	11130	4085	9319	9700	983	6241	55143	1062	4605	2146	891	7272	10615	3833	24137	3161	3838	55165	10403	9493	27338	1434	10024	64151	3832	5111	259266
UNC_RB_LOH_Median_Breast.Cancer.Res.2008_PMID.18782450	PMID.18782450	Median Expression	983	1164	2146	4085	4751	5984	6241	7153	7272	9055	699	1033	1058	3925	4436	5888	7298	54443	81620	113130	990	2237	2305	5885	8318	9319	24137	55143	890	1111	3619	3832	3833	4173	4288	4851	5982	5985	9787	11169	23234	23594	26586	51053	63979	1503	6790
UNC_bMYB_Signature_Median_Oncogene.2009_PMID.19043454	PMID.19043454	Median Expression	116832	220042	259266	29127	91368	64151	205860	11339	56992	84969	113130	51659	23594	81930	55872	26271	90381	84057	80714	27345	28227	6241	3161	1164	79075	5347	80178	2237	55166	7443	54478	4940	51203	81620	83596	332	2717	10721	4241	5984	9156	7980	4605	10403	8438	22974	79980
UNC_Glycolysis_Signature_Median_BMC.Med.2009_PMID.19291283	PMID.19291283	Median Expression	2023	2597	2821	5214	5315
UNC_VEGF_13genes_Median_BMC.Med.2009_PMID.19291283	PMID.19291283	Median Expression	58528	7345	2171	51083	5351	54541	7422	133	51129	10397	4860	9123	55640
UNC_Claudin_Low_29_Median_Cancer.Res.2009_PMID.19435916	PMID.19435916	Median Expression	55718	23042	23204	139231	9914	57619	10040	4151	1999	10529	5349	1365	1364	55040	79170	1366	10653	114569	999	54836	54845	7163	57530	4950	80004	158584	1353
Luminal_Progenitor_Up_Median_Nat.Med.2009_PMID.19648928	PMID.19648928	Median Expression	574016	494514	415117	285016	169044	344905	221472	391356	94234	29989	203102	266977	64943	374918	153579	11339	245973	120406	260436	84864	143689	59272	131368	340348	255426	165257	140686	337978	51806	23673	389336	201134	90853	118611	116843	27199	80178	149076	81849	137835	152015	136306	220042	129787	150709	92737	139411
Mature_Luminal_Down_Median_Nat.Med.2009_PMID.19648928	PMID.19648928	Median Expression	389432	284217	221061	152273	349136	84909	29968	205428	64924	11202	196996	121227	135295	59271	147700	117195	140885	131583	23682	51303	128553	81620	144165	57685	146433	113612	53335	130497	115123	55691	26230	27340	29015	7447	134430	80183	28232	112849	116496	81029	145864	79192	54463	128077	56606	79817	55331
Mature_Lumina_Up_Median_Nat.Med.2009_PMID.19648928	PMID.19648928	Median Expression	285368	222484	168544	257106	352909	30061	94240	203328	65982	374907	11320	404550	390637	345757	161835	340481	138162	85462	195814	158158	134548	60481	123099	151126	127845	155465	401546	146923	143425	23596	130888	81617	27345	51760	149563	126410	201895	115811	154141	118932	199974	120224	389383	132989	59344	121506	113220
UNC_Duke_Module03_betacatenin_Median_Mike_PMID.20335537	PMID.20335537	Median Expression	55326	29028	9532	580	10950	55299	90355	9994	898	9134	990	8317	8851	8208	1690	10675	1786	29980	79075	51514	9521	22875	5393	2237	51083	51659	64785	2743	51053	85236	25896	81875	80271	115207	9933	51176	55388	4171	4172	4173	4174	4175	2956	4678	4839	10528	10606
UNC_Duke_Module06_er_Median_Mike_PMID.20335537	PMID.20335537	Median Expression	10965	8416	367	10974	56967	771	1534	55152	51181	55040	2099	2203	3169	10023	2625	23171	55662	3416	26128	8825	10916	79083	5094	5204	8766	388	79641	55316	6509	10559	6643	9580	25803	54961	10402	10610	7033	7043	10245	10140	9654
UNC_Duke_Module07_glucosedepletion_Median_Mike_PMID.20335537	PMID.20335537	Median Expression	813	833	25932	54541	4189	2058	2887	26959	9709	10525	3475	54800	81631	4779	6303	23753	11231	6400	23064	9197	54407	6520	60682	54386	54664	7453	8565
UNC_Duke_Module14_p53_Median_Mike_PMID.20335537	PMID.20335537	Median Expression	80755	6833	27034	37	79777	47	4329	79796	322	400	54622	549	563	27077	582	689	10944	56912	60314	55778	83989	203197	158427	776	9254	23125	80279	1153	1315	51117	9646	1524	79901	1602	10521	10522	8527	1657	8448	1846	55268	114327	192669	60528	2053	2065	2066
UNC_Duke_Module17_pr_Median_Mike_PMID.20335537	PMID.20335537	Median Expression	5825	36	115	226	367	10564	9411	403	8623	537	582	689	79622	91304	55194	79624	56892	771		55871	150472	445571	220869	644019	9973	1022	29082	1154	1350	1351	1488	79004	1555	1556	1580	1725	79758	9093	55837	60481	2013	2099	54512	7430	2166	90362	653784
Lim.et.al.2010.Conserved.Luminal.Progenitor_Median_BCR.2010_PMID.20346151	PMID.20346151	Median Expression	151056	283234	83988	27071	259307	64078	10568	130132	245973	51144	124056	118611	145864	140686	59269	255426	79888	114897	117248	25797	4241	5284	9076	2706	6398	8470	7852	1591	10158	7127	7498	2348	3929	83694	1159	290	718	525	41	2001	929	1448	10020	2180	6279	3600	3709
Lim.et.al.2010.Conserved.Mature_Median_BCR.2010_PMID.20346151	PMID.20346151	Median Expression	214	221	222	784	1917	2081	2099	2166	2258	2267	2539	2582	2766	3158	3169	3212	3291	3597	3911	4211	4435	4602	5002	5241	5255	5446	5618	5777	5816	6272	6542	6545	6690	6698	6820	6833	6926	7052	7283	7474	7477	8362	8363	8600	8945	9121	9663
UNC_11q13_Amplicon_Median_BMC.Med.Genomics.2011_PMID.21214954	PMID.21214954	Median Expression	5612	51773	79731	1207	79053	4718	9846	28971	5058
UNC_12qMDM4_Median_BMC.Med.Genomics.2011_PMID.21214954	PMID.21214954	Median Expression	4848	55508	10329	8089	56890	57122	29110	64786	23592	10576
UNC_13q14_Amplicon_Median_BMC.Med.Genomics.2011_PMID.21214954	PMID.21214954	Median Expression	55757	55208	79587	2963	23483	10284	2971	10240	29079	11340	9818	7347	55270	3843	10426	55795	65110	8881	8451	55739	10206
UNC_15q25_Amplicon_Median_BMC.Med.Genomics.2011_PMID.21214954	PMID.21214954	Median Expression	9960	10073	23423	26276	79719	10588	10239	51335	10519	84942	79631	6727	60490	54939	56906	55070	50810
UNC_16.13_Amplicon_Median_BMC.Med.Genomics.2011_PMID.21214954	PMID.21214954	Median Expression	54820	6817	6799	10607	2975	23361	51734	3163	3029	64223	527	4833	26063	55718	10573	5531	7874	10295	5073	51451	7284	10101	79622	51728	1632	4350	4913	23295	9091	10127	89941	9894	1877	55692	79641	84148	78994	10421	6923	9093	10921	8479	64428	22928	25880	9742	51025
UNC_16q23_Amplicon_Median_BMC.Med.Genomics.2011_PMID.21214954	PMID.21214954	Median Expression	164	51693	5432	80777	11051	5257	10294	81631	11345	54386	3281	865	1459	51388	1327	353	16	8883	29105	57019	57017	51647	29100	5713	3735	10328	56942	9688	51192	57215
UNC_16q24x_Median_BMC.Med.Genomics.2011_PMID.21214954	PMID.21214954	Median Expression	23787	23294	5467	89845	7005	23174	9798	23417	54971	11060	23019	10300	65057	23450	27183	9100	23300	10664	9785	4775	81577	79726	55625	22980	5119	9780	23644	6687	9013	8558	10428	1783	2734	55794	10204	22879	7014
UNC_17PP13_Amplicon_Median_BMC.Med.Genomics.2011_PMID.21214954	PMID.21214954	Median Expression	50628	2314	8802	5096	60528	9513	55090	1352	7775	8834	25979	55421	6416	26001	10594	9482	9611	54902	5306	5048	7531	7326	6117	51031	3682	8533	83460	5694	79003	51009	5636	8402	55178	55720	11337	29098	81565	1366	9552	4927	26168
UNC_17q25x_Median_BMC.Med.Genomics.2011_PMID.21214954	PMID.21214954	Median Expression	5833	124565	63893	57513	23265	2548	5986	9775	51547	1453	26502	9146	55666	56270	79672	79415	10801	4097	1468	79701	5831	5635
UNC_3p21_Amplicon_Median_BMC.Med.Genomics.2011_PMID.21214954	PMID.21214954	Median Expression	6988	11334	25915	11068	11070	51368	25864	95	10641	79714	7384	22907	6697
UNC_4p16_Amplicon_Median_BMC.Med.Genomics.2011_PMID.21214954	PMID.21214954	Median Expression	8310	118	54872	10296	8603	7469	6047	1487	7466	3064	10336	79155	53407
UNC_8q_Amplicon_Median_BMC.Med.Genomics.2011_PMID.21214954	PMID.21214954	Median Expression	51110	6873	6713	51606	79752	51366	8895	55039	11236	5828	9166	23212	54845	10247	9897	23471	51001	528	55156	51582	51123	29088	7336	9694	54968	28957	6921	10987	5440	28998	56943	92140	9650	79139	81034	7534	5885	29028	55093	6917	10434	10565	7163	7553	51337	8733	51160
UNC_8p22_Amplicon_Median_BMC.Med.Genomics.2011_PMID.21214954	PMID.21214954	Median Expression	661	55140	63898	11030	9583	84549	55326	7486	2222	64760	55909	66036	29883	2961	5516	51669	10671	23484	7993	55756	665	5520	55246	57509	54793	23516	79618	7991	7976	38	4482
UNC_ADM_S100A10_A110NDGR1_Cluster_Median_BMC.Med.Genomics.2011_PMID.21214954	PMID.21214954	Median Expression	7378	56935	23597	5214	794	51129	133	123	10397	4828	9168	6282	6281	6251	9334	1051	4321
UNC_BASAL_Cluster_Median_BMC.Med.Genomics.2011_PMID.21214954	PMID.21214954	Median Expression	11341	5806	3945	1756	55612	4281	8645	57348	51442	1824	3815	3914	3400	4781	53335	11254	23336	6376	83439	2296	221061	1410	8424	2824	5268	8190	23650	6422	6663	2568	3861	3872	3852	1825	25928	5650	5653	11202	25818	1001	8842	8324	72	3779	23321	4240	2001
UNC_HER2_Amplicon_Median_BMC.Med.Genomics.2011_PMID.21214954	PMID.21214954	Median Expression	5409	8557	7703	8396	54883	5691	3927	10948	55876	22794	147179	9862	5709	2886	2064	5469	6143	5914	9349
UNC_HS_Green1_Median_BMC.Med.Genomics.2011_PMID.21214954	PMID.21214954	Median Expression	10002	10023	1003	10039	10053	10057	10063	10079	10087	1009	10099	10102	10103	10106	10111	10127	10140	10161	10169	10175	10180	10181	10186	10193	10202	10206	10207	10217	1022	10224	10229	10234	10241	10244	10252	10265	10268	1027	10272	10284	10296	10307	10309	10324	10329	10351	10363
UNC_HS_Green10_Median_BMC.Med.Genomics.2011_PMID.21214954	PMID.21214954	Median Expression	1000	1001	10024	10036	10112	10212	10221	1033	10360	10383	10403	10460	10535	1058	10615	1062	1063	10635	10682	10721	10733	10874	10926	10950	11004	11065	1111	11130	1116	11182	11332	1159	1164	124222	126321	1299	133	1356	1364	140459	1468	1503	1515	1789	1852	1869	1894
UNC_HS_Green12_Median_BMC.Med.Genomics.2011_PMID.21214954	PMID.21214954	Median Expression	1001	10124	10200	10225	10278	1031	10331	10351	10397	1043	10462	10477	10537	10562	10563	10644	10659	10752	10810	10938	11012	11096	1116	11184	11254	116984	1183	1193	1231	1236	1259	126	1264	1299	1380	1381	140578	1410	1459	1475	154	1573	1593	1672	1806	1825	1828
UNC_HS_Green13_Median_BMC.Med.Genomics.2011_PMID.21214954	PMID.21214954	Median Expression	10025	10147	10157	10158	10160	10180	10181	10207	10250	10256	1028	10307	10336	10395	10401	10406	10425	10443	10446	10472	10482	10486	1052	10520	10521	10610	10647	10691	10725	10742	10765	10766	10848	10858	10868	10873	10927	10966	11000	1101	11030	1108	11122	11129	11133	11147	11188
UNC_HS_Green17_Median_BMC.Med.Genomics.2011_PMID.21214954	PMID.21214954	Median Expression	10067	10092	10158	10228	10262	103	10456	10472	10623	1063	10638	10654	10712	10753	10765	10899	11243	11266	11279	116832	1196	123	1314	1382	142	159	1660	1942	1945	2029	2058	2155	2224	223	2271	22796	22874	22926	23219	23248	23385	23528	23623	2444	25782	25874	25896
UNC_HS_Green18_Median_BMC.Med.Genomics.2011_PMID.21214954	PMID.21214954	Median Expression	10014	10125	10171	1027	10406	10486	10493	10609	10742	10884	10928	10998	1101	11012	112398	12	1280	1345	1360	140465	1471	1473	1659	18	1829	1952	2026	2036	2091	2099	2261	2263	23030	23158	2317	23239	23327	23362	23541	23624	23678	24139	24147	2523	26232	2625	2648
UNC_HS_Green2_Median_BMC.Med.Genomics.2011_PMID.21214954	PMID.21214954	Median Expression	100	10006	10010	10015	10019	10026	10048	10049	10051	10054	10055	10059	10063	10072	10092	10094	10095	10096	10097	101	10109	10112	10125	10133	10138	10165	10175	10179	10184	10190	10198	102	10212	10213	10225	10237	10247	10248	10254	10261	10269	10274	10282	10284	10285	10286	10287
UNC_HS_Green21_Median_BMC.Med.Genomics.2011_PMID.21214954	PMID.21214954	Median Expression	1001	10278	10279	10413	10562	10647	10769	11211	11252	11254	114908	1287	1298	1825	1830	1846	1848	2001	2104	2152	23650	23677	2568	25859	25928	25984	26289	26298	26751	2810	306	3158	3294	339479	351	3694	3852	3855	3861	3866	3872	390	3914	3977	4013	4070	4071
UNC_HS_Green23_Median_BMC.Med.Genomics.2011_PMID.21214954	PMID.21214954	Median Expression	3006	3012	3017	8334	8343	8344	8346	8347	8351	85236
UNC_HS_Green24_Median_BMC.Med.Genomics.2011_PMID.21214954	PMID.21214954	Median Expression	10043	10126	10200	10291	10478	10521	10762	11078	11135	11252	1312	1454	158	162	1652	2033	23112	23151	23464	23481	23543	23654	23760	23774	23786	2547	25771	25776	25793	25807	25809	25813	25814	25828	25829	26088	26286	2678	27349	27352	27440	2952	29796	3985	4174	4282	4357
UNC_HS_Green25_Median_BMC.Med.Genomics.2011_PMID.21214954	PMID.21214954	Median Expression	10103	10451	10551	10647	10974	1846	2203	23158	2625	27324	3169	367	4250	5304	57758	7021	7031	7033	7494	771	7802	79083	79838	9
UNC_HS_Green8_Median_BMC.Med.Genomics.2011_PMID.21214954	PMID.21214954	Median Expression	10098	10103	10140	10202	10234	10309	10321	10362	10451	10455	1047	10512	10551	10560	10585	10612	10614	10647	1066	10742	10916	10974	11001	1101	11098	11122	11145	11221	11226	112399	1124	11257	114899	1153	1154	1201	1287	1311	1359	1362	1363	1374	138162	1384	1397	1408	1486
UNC_HS_Red1_Median_BMC.Med.Genomics.2011_PMID.21214954	PMID.21214954	Median Expression	100	10006	1001	10010	10020	10024	10036	10051	10054	10059	10092	10095	10096	10097	10109	10112	10123	10125	10133	10148	10149	10158	10165	10200	10204	10205	10212	10213	10225	10232	10235	10237	1024	10247	10248	10261	10287	10288	1029	10294	10308	1031	10320	10321	10328	1033	10346
UNC_HS_Red12_Median_BMC.Med.Genomics.2011_PMID.21214954	PMID.21214954	Median Expression	1001	10103	10124	10158	10169	10200	10202	10278	10309	10321	10327	1039	1047	10519	10579	10647	10653	10736	10948	10970	11014	11094	11163	11221	11226	11240	11252	11275	11320	114908	1152	1159	1312	1317	133	1362	1384	1397	1428	1509	1573	1611	1622	1627	1672	171546	1717
UNC_HS_Red13_Median_BMC.Med.Genomics.2011_PMID.21214954	PMID.21214954	Median Expression	1000	10000	1001	10046	10061	101	10112	10164	1021	10232	10262	1029	10389	10403	10452	10492	1051	10523	10537	1054	1058	10591	1062	10623	1063	10635	10650	10691	10712	10721	1075	10755	10762	10785	10926	10928	10939	10946	10969	10981	11004	11015	1104	11060	11065	11104	1111
UNC_HS_Red14_Median_BMC.Med.Genomics.2011_PMID.21214954	PMID.21214954	Median Expression	10057	10079	10202	10243	10247	10267	10397	10420	10424	10434	10451	1052	10529	10565	10609	10885	10916	10974	10987	10994	10998	11001	11145	11236	1164	12	1280	1345	1365	1537	157680	1580	1733	178	1811	1847	191	1917	1936	2013	2194	2217	224	2261	22827	22882	22928
UNC_HS_Red15_Median_BMC.Med.Genomics.2011_PMID.21214954	PMID.21214954	Median Expression	10067	10158	10228	10262	103	10309	10370	10451	10456	10472	10623	10638	10654	10669	10712	10765	10899	1101	11243	11266	1130	11311	1196	1314	1382	142	1528	153	154796	159	1939	1942	1945	1950	1960	1997	2029	2052	2053	2058	2099	2224	223	2239	2263	2271	22874
UNC_HS_Red19_Median_BMC.Med.Genomics.2011_PMID.21214954	PMID.21214954	Median Expression	1005	10103	10125	10158	10312	10406	10439	1048	10553	10742	10884	10916	10923	11001	1101	11098	11122	1114	11153	11277	114884	115123	1152	12	1345	1360	1471	1473	1548	1555	1602	1643	169611	1796	1846	185	1893	1917	1952	2026	203	2099	21	22858	22875	22930	22977
UNC_HS_Red2_Median_BMC.Med.Genomics.2011_PMID.21214954	PMID.21214954	Median Expression	10	10026	10049	10053	10063	10067	10085	10099	10103	10111	10128	10140	10142	10159	10161	10175	10181	10190	10193	10202	10203	10206	10207	10210	10217	1022	10224	10229	10234	10243	10244	10247	10265	10269	1027	10276	10282	10284	10286	10289	10296	10309	10314	10321	10324	10325	10329
UNC_HS_Red23_Median_BMC.Med.Genomics.2011_PMID.21214954	PMID.21214954	Median Expression	10024	10036	10051	10112	10198	10212	1033	10403	10460	10535	1058	10592	10615	1062	1063	10635	10682	10721	10733	11004	11065	11073	11113	11130	1164	1515	1719	1786	1789	1869	1894	1951	2125	2146	2189	2232	22974	23306	23397	23649	24137	259266	26150	26255	26586	27338	28227
UNC_HS_Red25_Median_BMC.Med.Genomics.2011_PMID.21214954	PMID.21214954	Median Expression	10057	10103	10140	10202	10237	10238	10241	10265	10476	1048	10513	10551	10610	10753	1087	10948	11011	11143	11232	11267	11325	117246	1213	124583	147179	1655	1728	2064	2186	2203	220594	2258	22794	22834	2287	25764	25926	26115	26154	2650	27075	27092	27324	2817	2886	29095	3006
UNC_HS_Red4_Median_BMC.Med.Genomics.2011_PMID.21214954	PMID.21214954	Median Expression	10019	10062	10219	10225	10261	10288	10346	10379	10384	10396	1043	10462	1050	10507	10537	10561	10563	10577	10578	10663	1075	10791	10863	10875	10964	11006	11040	11118	1118	11182	11184	11262	11274	11326	116984	1230	1231	1236	135	1380	1436	1438	1439	1475	1512	1514	1520
UNC_HS_Red6_Median_BMC.Med.Genomics.2011_PMID.21214954	PMID.21214954	Median Expression	10038	10048	10051	10055	10059	10063	10072	10084	10093	10094	10105	10112	10113	10121	10128	10131	10134	10139	10155	10165	10175	1019	10195	10196	10197	1020	10212	10213	1022	10221	10237	10238	10245	10247	10248	10267	10276	10285	10294	10300	10327	10328	1033	10376	10383	10393	10403
UNC_HS_Red8_Median_BMC.Med.Genomics.2011_PMID.21214954	PMID.21214954	Median Expression	1001	10160	10205	10232	10253	10278	10279	10290	10397	10413	10426	10514	10562	10568	10644	10656	10725	10763	10874	10950	10966	11012	11013	1116	11197	11202	11237	11240	11254	11272	11341	1259	1280	1298	1299	1308	1356	136	1381	140578	1410	1448	1465	1466	1515	1672	1690
UNC_HS_Red9_Median_BMC.Med.Genomics.2011_PMID.21214954	PMID.21214954	Median Expression	10001	10014	10025	10043	10053	10098	10103	10105	10126	10127	10134	10155	10162	10174	1020	10202	10211	10227	10243	1025	10256	10263	10265	10267	10268	10277	10295	10336	10362	10419	10446	10451	10455	10458	10482	10521	10522	10548	10551	10560	10576	10608	10610	10611	10612	10647	107
UNC_LUMINAL_Cluster_Median_BMC.Med.Genomics.2011_PMID.21214954	PMID.21214954	Median Expression	4329	55893	23303	2053	138162	55638	57496	26018	1602	9	23362	51466	57758	18	2065	987	2203	10916	55930	79083	367	54681	2099	4602	771	7494	2625	23158	3169	54502	10451	23030	27075	10551	56521	1153	7162	3572	36	10614	9778	7802	8416	55686	51133	55830	54585
UNC_MM_Green19_Median_BMC.Med.Genomics.2011_PMID.21214954	PMID.21214954	Median Expression	332	84889	641	672	675	699	701	890	9133	995	983	8317	1058	1786	1894	83461	3070	3149	3190	3619	4172	4171	4173	4175	9833	2296	4361	2956	4998	5027	5111	5395	5422	5426	5427	5557	5558	5888	6118	6240	6241	79801	6489	6491	7884	9212	6790
UNC_MM_Green2_Median_BMC.Med.Genomics.2011_PMID.21214954	PMID.21214954	Median Expression	1140	93	142	10038	158	202	326	8165	249	230	309	8906	10053	9179	332	333	362	343	369	377	8153	406	421	466	472	481	3184	550	22994	580	11331	10295	599	602	9274	27018	638	641	23246	672	675	57448	682	688	699	701	708
UNC_MM_Green6_Median_BMC.Med.Genomics.2011_PMID.21214954	PMID.21214954	Median Expression	153	326	214	245	2671	244	317	332	339	23237	84889	571	641	650	683	672	675	699	701	27101	23581	860	865	11335	890	9133	898	25819	908	994	995	983	8318	8317	1021	1027	1029	1030	9425	9620	1058	1072	1080	1128	9021	1265	80781
UNC_MM_Red10_Median_BMC.Med.Genomics.2011_PMID.21214954	PMID.21214954	Median Expression	9625	9370	101	133	1675	176	245	56172	244	2167	332	369	23237	382	389	10095	57194	84889	580	8538	672	675	688	694	712	718	721	302	822	726	8573	835	836	1495	865	890	25819	971	928	994	995	8318	8317	1013	1017	1026	1029
UNC_MM_Red20_Median_BMC.Med.Genomics.2011_PMID.21214954	PMID.21214954	Median Expression	245	306	244	323	360	683	688	795	861	1026	1030	9620	1308	1413	1525	1545	23604	1824	1893	10913	1906	1944	1947	2051	2125	8263	2192	9982	1490	127534	3315	3397	3400	3606	3554	3624	9314	3861	3872	3854	3958	3985	301	8581	4086	4118	2296
UNC_MM_Red5_Median_BMC.Med.Genomics.2011_PMID.21214954	PMID.21214954	Median Expression	9625	33	60	72	59	113	118	165	197	326	205	213	214	245	2671	306	307	308	244	1174	1173	9179	332	334	339	360	23237	374	377	381	387	389	10095	466	468	481	538	84889	3184	550	22994	578	580	8915	602	9274	27018
UNC_MProliferation_Median_BMC.Med.Genomics.2011_PMID.21214954	PMID.21214954	Median Expression	1763	51175	11065	7083	10293	54892	343099	3925	1786	3978	5424	8914	9088	84080	4796	64785	7884	259266	3832	26586	81610	157313	84930	10051	151246	9585	10592	57082	132320	84904	9918	5111	9735	24137	6241	2146	10635	27085	5422	55789	55872	7272	29899	991	1058	1854	4173
UNC_Proliferation_Cluster_Median_BMC.Med.Genomics.2011_PMID.21214954	PMID.21214954	Median Expression	10376	26255	9793	699	55635	54821	8317	9141	1054	1515	22948	54069	5888	4176	51659	55969	5688	11047	10213	10051	79801	9582	1869	8318	1062	51512	4605	3015	51514	9768	27338	83461	1894	55143	23397	10635	56992	10615	9700	4288	4751	7153	1033	6241	11130	3832	51203
UNC_S100A9_A8_Median_BMC.Med.Genomics.2011_PMID.21214954	PMID.21214954	Median Expression	7088	51806	2678	10200	7103	9635	26154	59272	5142	2528	2525	6364	1356	8564	6999	3929	3934	6280	6279	445	10158	8942	6590	5266	6664	3898	55503	23475	3855	9060	1317
UNC_Unknown_12_Median_BMC.Med.Genomics.2011_PMID.21214954	PMID.21214954	Median Expression	23052	65985	10579	476	9771	54682	4862	6523	634	26298	1950	8470	1836	956	360	26286	2762	4041	10279	54494	29087	27034	399979	24145	10929	9440	9183	3703	6768	55216	3145	1662	9354	2230	51399	372	1798	10525	79796	9538	83480	25996	25988	60496	28960	6734	10413
UNC_Unknown_13_Median_BMC.Med.Genomics.2011_PMID.21214954	PMID.21214954	Median Expression	51101	2260	10947	54904	80223	55290	11212	27257	23259	9070	11160	51125	7419	2339	55145	5423	9530	7994	6575	26353	10267	55766
UNC_Unknown_14_Median_BMC.Med.Genomics.2011_PMID.21214954	PMID.21214954	Median Expression	5889	51096	9110	9368	2232	51321	3993	8405	10241	516	11143	10237	5245	11267	65264	8493	10513	55181	4591	10238	63897	6198	51651	6603	117246	5705	51204	57003	5718	25926	11011	30850	51155	3396	10476	51081	29115	6827
UNC_Unknown_5_Median_BMC.Med.Genomics.2011_PMID.21214954	PMID.21214954	Median Expression	6675	3068	7203	7371	3608	6944	5692	5202	55585	2224	6635	55827	25874	142	9804	92342	55204	2029	80232	140609	8674	51018	54953	51430	9926	159	23219	90806	9453	8443	55746	25936	55699	7257	64216	9857	6738	51742	64746	6726	57147	26750	11243	7818	10456	54499	6746
UNC_Unknown_7_Median_BMC.Med.Genomics.2011_PMID.21214954	PMID.21214954	Median Expression	5877	25896	27042	25782	9015	6675	3068	7203	7371	3608	6944	5692	5202	55585	2224	6635	55827	25874	142	9804	92342	55204	2029	80232	140609	8674	51018	54953	51430	9926	159	23219	90806	9453	8443	55746	25936	55699	7257	64216	9857	6738	51742	64746	6726	57147	26750
UNC_Unknown_8_Median_BMC.Med.Genomics.2011_PMID.21214954	PMID.21214954	Median Expression	11252	23464	2547	25814	23760	27352	8508	25776	10126	8664	25793	54471	706	5372	6767	10291	25828	27349	23481	56478	4282	51493	4809	529	64976	7353	6634	29796	9978	4700	4733	1652	23786	25813	5435	158	8214	27440	7332	10478	9342	1312
MDACC_P53_ER.Pos_Median_CCR.2011_PMID.21248301	PMID.21248301	Median Expression	64151	55355	83450	81930	54442	7272	81493	22974	4213	5898	9611	11004	6241	6790	55165	4605	4751	3800	23410	10096	10403	4175	10460	9905	23397	5888	699	4174	474170
UNC_5Q_Median_Breast.Cancer.Res.Treat.2012_PMID.22048815	PMID.22048815	Median Expression	5884	10111
UNC_PIK3CA.Hutti_Median_Cancer.Res.2012_PMID.22552288	PMID.22552288	Median Expression	72	241	273	641	699	768	891	1033	1123	1164	1407	1503	1719	1841	1848	1869	1879	2119	2167	2171	2258	2273	2357	2553	2633	2791	2919	2921	3091	3157	3161	3162	3224	3251	3418	3487	3569	3576	3638	3772	3848	3854	3885	3910	4001	4057	4060
Inflammatory_Breast_Cancer_491_IBC_Median_CCR.2013_PMID.23396049	PMID.23396049	Median Expression	1211	29960	6217	26986	10938	5042	5018	10109	55968	7375	6166	6631	11157	468	8662	7415	958	4141	3842	9489	55625	22978	10425	55027	11177	58517	64421	8202	79081	1901	8930	8837	5476	5467	5355	2058	51663	25915	9141	4521	10801	10791	23077	55803	4775	4242	56942
Inflammatory_Breast_Cancer_79_IBC_Median_CCR.2013_PMID.23396049	PMID.23396049	Median Expression	29960	10938	10109	3842	9489	8930	5476	5467	25915	4521	10801	23077	4775	23210	84549	51663	51575	80155	6157	6432	79902	89845	51	4860	55884	100507192	9733	65125	971	1601	2348	6775	7184	8826	9833	6169	11322	5579	3626	4082	29123	5079	100290481	10964
UNC_MM_C3Tag.2012_Median_Genome.Biol.2013_PMID.24220145	PMID.24220145	Median Expression	176	244	306	332	675	683	699	835	890	991	994	1029	1031	1032	1058	1062	1063	1111	1363	1719	1839	1894	1946	1958	1959	2013	2189	2274	2295	2297	2491	2643	2956	3036	3070	3624	3627	3832	3833	3845	3872	3914	3925	3958	3978	4065	4070
UNC_MM_Myc.2012_Median_Genome.Biol.2013_PMID.24220145	PMID.24220145	Median Expression	100	158	191	249	269	343	440	594	699	701	708	721	790	957	991	1111	1371	1572	1620	1678	1757	1789	1965	2287	2348	2547	2557	2805	2940	3329	3382	3422	3781	4128	4489	4502	4522	4691	4750	4833	4839	4925	4953	5080	5166	5198	5304
UNC_MM_p53null.Luminal_Median_Genome.Biol.2013_PMID.24220145	PMID.24220145	Median Expression	16	33	229	259	333	350	381	440	669	830	858	891	961	999	1029	1104	1114	1118	1119	1140	1361	1373	1411	1503	1536	1595	1647	1718	1912	2168	2169	2638	2643	2791	2847	2906	3005	3108	3156	3198	3399	3481	3484	3556	3569	3570	3699
UNC_XRTinducedgenes.Oh_Median_PMID.24527691	PMID.24527691	Median Expression	136	362	50649	23229	445	84886	54520	1286	221184	153090	56940	54438	3945	56922	4781	5152	5160	5321	10957	10891	5613	59342	6397	9481	51312	6662	10010	114990	7436	7475
Knudsen_Neo_common_Median_Clin.Cancer.Res.2014_PMID.25047707	PMID.25047707	Median Expression	7913	51053	81611	29127	4175	2146	26271	3925	10635	7153	1894	203068	3838	3148	3015	7272	4171	54677
GSEA_Median_GP7_Estrogen_signaling.r=0.97_SMID_BREAST_CANCER_BASAL_DN	PMID.25109877	Median Expression	5076	10234	54502	5274	25800	55191	4239	400451	9677	9497	56848	576	2701	2166	55686	10753	150	5914	23171	6505	7358	54854	10451	6448	56654	11019	4477	9452	9498	9620	9231	79603	2206	9214	7357	1471	10788	477	10129	1384	9028	7704	429	54490	9619	4680	2625
GSEA_Median_GP1_Proliferation_DNA_repair.r=0.981_PUJANA_CHEK2_PCC_NETWORK	PMID.25109877	Median Expression	7465	2547	3662	472	3068	2968	27309	80143	990	5795	2091	9112	1353	3099	6599	5198	3735	5889	23019	6776	11065	9	143244	471	10024	6602	23306	2334	9521	22974	114908	30836	7023	7520	1058	22999	1660	10196	10899	10898	7037	4507	7027	23636	3015	5511	3932
GP19_1Q_amplicon.r=0.967_PerouLab_HS_Green17_Median_BMC_Med_Genomics_2011_PMID.21214954	PMID.21214954	Median Expression	10067	10092	10158	10228	10262	103	10456	10472	10623	1063	10638	10654	10712	10753	10765	10899	11243	11266	11279	116832	1196	123	1314	1382	142	159	1660	1942	1945	2029	2058	2155	2224	223	2271	22796	22874	22926	23219	23248	23385	23528	23623	2444	25782	25874	25896
GSEA_Median_GP1_Proliferation_DNA_repair.r=0.972_REACTOME_CELL_CYCLE_MITOTIC	PMID.25109877	Median Expression	10112	10121	10142	1017	1019	1021	10213	1022	1026	1027	10274	1029	1030	1031	1032	10382	10383	10393	10403	10426	10540	1058	1060	1069	10714	10726	10733	10735	10806	10844	10926	11004	11064	11065	11116	11130	11190	11243	11258	114791	1163	121441	132660	143471	1453	1454	147841
GP22_16Q22_24_amplicon.r=0.927_PerouLab_16q24x_Median_BMC_Med_Genomics_2011_PMID.21214954	PMID.21214954	Median Expression	23787	23294	5467	89845	7005	23174	9798	23417	54971	11060	23019	10300	65057	23450	27183	9100	23300	10664	9785	4775	81577	79726	55625	22980	5119	9780	23644	6687	9013	8558	10428	1783	2734	55794	10204	22879	7014
GSEA_Median_GP17_Basal_signaling.r=0.958_SMID_BREAST_CANCER_BASAL_UP	PMID.25109877	Median Expression	25984	54145	8140	2006	5317	60509	2049	1780	4507	2196	8581	10855	3070	4173	55506	1404	55165	4982	5784	5321	8028	6362	81620	1830	28965	10280	3887	1381	3934	26577	7804	10962	4237	54800	7850	8531	3889	3854	56603	4781	993	65987	2348	1515	79791	2762	5834
Stingl_Day7_Upregulated_Median_Nat.Cell.Biol.2014_PMID.25173976	PMID.25173976	Median Expression	3854	11202	3853	6699	255324	11009	388533	23166	93099	64943	285973	414325	5173	284254	54361	374	8581	332	1033	154141	5473	595	5655	891	1159	6790	51200	900	63979	5347	9768	441478	81788	221143	4047	6241	51645	64976	26227	4085	10573	7136	2237	80152	84283	360	6624
Stingl_Down_Basal_High_Median_Nat.Cell.Biol.2014_PMID.25173976	PMID.25173976	Median Expression	6663	5806	1116	3866	25984	72	8324	6376	8190	23336	83439	53826	114907	54206	342667
Stingl_Up_Basal_High_Median_Nat.Cell.Biol.2014_PMID.25173976	PMID.25173976	Median Expression	3783	3868	244	3853	3854	5655	11202	8581	26227	7136
Stingl_Up_Proliferation_Median_Nat.Cell.Biol.2014_PMID.25173976	PMID.25173976	Median Expression	4521	5985	9585	39	2618	1841	3619	1033	2237	891	6241	641	5888	4605	332	10615	8318	57405	56992	11004	6790	7298	9768	4085	55010	90417	10926	51155	55388	11164	9837	51256	51645	7037	151195	54069	63979
UNC_Lim2009_MatureLum_Median_Adam_PMID.25575446	PMID.25575446	Median Expression	79083	213	1917	2203	644151	155465	3169	54843	1907	80736	56521	646360	388743	94009	27324	771	91074	55653	7351	6898	130576	89846	1811	126410	92291	127845	120224	5104	256394	23555	253190	6833	3547	3899	401236	269	5618	55359	399665	8821	23584	26996	203328	92747	84966	79838	146691
UNC_Pfefferle2012_LumProg_Median_Adam_PMID.25575446	PMID.25575446	Median Expression	6318	6590	6279	6317	3815	728715	56477	4316	652799	2173	144203	5284	200879	9982	10568	3866	2568	9076	4057	25984	27071	597	3934	8876	29842	6280	6523	8942	27151	1365	722	283234	5655	220	8685	10331	634	101	10648	221357	84803	93082	9751	388115	54763	8645	79705
UNC_Pfefferle2012_MatureLum_Median_Adam_PMID.25575446	PMID.25575446	Median Expression	120224	10538	3169	79838	374	56521	56892	10551	9245	54843	55359	51280	9723	79083	92291	27324	36	2203	22998	2066	201895	10519	720	388743	5167	7802	4602	253012	161835	195814	23555	1501	22996	55653	255394	126353	155465	9	6659	8564	222484	5409	55173	6777	143098	222171	83464
UNC_Shehata2012_ALDHpos_Median_Adam_PMID.25575446	PMID.25575446	Median Expression	5266	260436	6280	6279	10562	6318	4316	8710	2173	2568	5918	3887	6590	220	728715	4057	5284	6317	6663	3815	1543	8842	8424	79949	3934	1515	9073	8942	6947	84171	57447	3866	9982	6422	10568	9076	10516	1591	83988	6291	94025	1827	2001	93082	84419	56477	4067
UNC_Shehata2012_LumProg_Median_Adam_PMID.25575446	PMID.25575446	Median Expression	4316	260436	5266	6280	6590	728715	6279	10562	5284	2173	4250	8710	2568	6318	79949	3815	8942	8842	4057	6289	2001	6663	6291	5918	3887	9073	1117	93082	1543	220	100133941	6288	1672	1591	9076	3934	4067	57447	8424	6317	3866	92304	1365	56477	152007	83988	6364
UNC_Shehata2012_NCL_Median_Adam_PMID.25575446	PMID.25575446	Median Expression	91074	56892	56521	3169	79083	80303	80223	4604	118430	7035	64284	7020	54843	7033	10538	1917	563	644151	3315	4582	1528	7351	92291	9518	1287	6542	5004	481	4214	7052	27289	22998	629	158158	84689	94009	6376	240	7357	201895	80162	57535	150696	10519	24	79838	646360
UNC_fMaSC.refined1_Median_PMID.25575446	PMID.25575446	Median Expression	1824	2001	3696	3815	1410	6422	419	2568	7368	53335	81706	57348	80975	135112	25928	131096	29970
UNC_Lim2009_LumProg_Median_Adam_PMID.25575446	PMID.25575446	Median Expression	2568	6317	1755	3815	8710	10568	1446	56477	389084	1448	79931	79949	10562	6291	728715	55350	1117	1591	79605	5653	9071	284340	3906	8876	202299	134	8685	64127	388115	2348	389336	64078	5295	51703	169044	55286	4145	6491	642120	10148	6271	7100	259307	722	728454	266977	344905
IMMUNE_PEREZ_14_Median_JCO.2015_PMID.2560586	PMID.2560586	Median Expression	84632	120425	6366	1233	913	959	6387	2534	3112	3487	3394	5729	5734	81793
Prosigna_Proliferation_18_Median_BMC.Med.Genomics.2015_PMID.26297356	PMID.26297356	Median Expression	54443	898	991	990	83540	1063	55165	9156	11004	10403	9833	4288	23594	9232	6241	7298	11065	29089
IntClust_Amplification.50_Median_Genome.Biol.2014_PMID.25164602	PMID.25164602	Median Expression	3169	2625	2064	93210	55388	22796	8872	11164	84072	128061	898	28971	27338	79053	64801	55204	80139	283219	92105	9453	9156	51097	6905	55127	5214	84451	170597	57558	64216	8443	7913	84886	51029	84318	22929	55003	219654	63933	9712	148789	84284	51256	145814	25909	55526	28957	1207
IntClust_Deletion.50_Median_Genome.Biol.2014_PMID.25164602	PMID.25164602	Median Expression	79083	135295	1058	7494	2296	22827	113130	7272	65265	319108	23246	157313	54681	55355	191590	23784	79581	1537	78998	23594	146923	84232	1153	4137	54512	149563	64284	122970	388	51364	440044	8140	8318	23513	90417	28991	65263	27161	400566	80728	51160	3297	29899	85004	7553	440567	23303
IntClust_Amplification.50.Better.than_Median_Genome.Biol.2014_PMID.25164602	PMID.25164602	Median Expression	92105	28971	128061	79053	283219	8443	57558	64216	84284	51773	1207	6905	64801	9453	93210	55204	2064	4718	5058	9804	159	22796	3192	28957	25909	2271	6198	83932	2029	267002	170597	55127	80851	359948	9846	79894	51174	282679	7257	7163	55657	6894	23029	10806	116228	379004	64947
IntClust_Deletion.50.Better.than_Median_Genome.Biol.2014_PMID.25164602	PMID.25164602	Median Expression	65265	22827	84232	80728	1537	7553	51160	84948	23513	28991	78998	54512	81858	84988	65263	3297	8733	286077	2907	5747	22956	286075	8694	90990	26233	113655	7583	51337	79581	203054	22957	50626	79943	6132	23144	23246	7564	2738	9684	54108	26873	22958	55630	116447	83696	79792	29894
Tcell_EXH_Memory_CD8_T_cell_a_vs_Naive_CD8_T_cell_Metagene_1_Science.2016_PMID.27789795	PMID.27789795	Median Expression	256586	55450	1154	5269	4953	8784	1493	29969	7133	8810	9446	2012	824	56253	140738	837	834	5167	115361	8553	1234	10402	3398	79180	8530	9047	11126	8829	8993	84525	8809	356	2833	3458	6352	3001	3003	1231	10219	5243	123	6645	836	10549	3587	23258	9094
Pcorr_NKI70_Good_Correlation_Nature.2002_PMID.11823860	PMID.11823860	Special Model	9134	4318	56942	4175	1284	92140	10403	10874	57758	160897	2131	81624	85453	57211	169714	151126	51514	8659	79132	5019	2781	51377	9055	57593	7043	91283	10455	163	8833	2947	55321	79791	79888	57110	5984	6515	1058	51560	8293	1894	8840	11217	51203	8476	58475	83879	146760
GHI_RS_Model_NJEM.2004_PMID.15591335	PMID.15591335	Special Model	6790	4605	891	332	4288	2064	2886	2944	4320	1515	573	968	596	5241	57758	2099	2597	2990	60	7037	6908	6175
Pcorr_CSR_Activated_Correlation_PNAS.2005_PMID.15701700	PMID.15701700	Special Model	84836	8607	1854	5718	169611	10613	222865	9260	4035	5216	6876	4209	91351	26292	11010	22925	6611	8836	317649	2217	27258	50484	55631	10957	5329	79902	10213	70	55270	8555	5902	4060	27244	2224	28985	27113	9276	1497	728661	55701	4597	6182	28957	1028	131566	55651	25804
UNC_Scorr_IE_Correlation_JCO.2006_PMID.16505416	PMID.16505416	Special Model	56994	960	84749	11190	3662	80173	5685	79733	200895	55765	1793	55308	4107	64377	27183	705	152	55344	55848	3249	81624	57763	24145	54920	9057	3134	3692	9547	3479	9631	5328	221294	55697	4145	81569	10204	151194	6019	7277	54205	22974	10370	3242	55173	4957	3009	84952
UNC_Scorr_IIE_Correlation_JCO.2006_PMID.16505416	PMID.16505416	Special Model	56994	960	84749	11190	3662	80173	5685	79733	200895	55765	1793	55308	4107	64377	27183	705	152	55344	55848	3249	81624	57763	24145	54920	9057	3134	3692	9547	3479	9631	5328	221294	55697	4145	81569	10204	151194	6019	7277	54205	22974	10370	3242	55173	4957	3009	84952
UNC_Scorr_P53_Mut_Correlation_BMC.Cancer.2006_PMID.17150101	PMID.17150101	Special Model	595	890	983	994	995	1026	1033	1063	1163	1643	2305	2625	3833	4085	4172	4288	4521	4605	4756	5424	5550	5984	6416	6790	6890	7153	7277	7832	7844	8836	9232	9319	9338	9493	9520	9674	11065	23048	25800	29028	29781	51313	54069	55165	55536	56204	83464
UNC_Scorr_P53_Wt_Correlation_BMC.Cancer.2006_PMID.17150101	PMID.17150101	Special Model	595	890	983	994	995	1026	1033	1063	1163	1643	2305	2625	3833	4085	4172	4288	4521	4605	4756	5424	5550	5984	6416	6790	6890	7153	7277	7832	7844	8836	9232	9319	9338	9493	9520	9674	11065	23048	25800	29028	29781	51313	54069	55165	55536	56204	83464
Pcorr_Dasatinib_L_Correlation_Cancer.Res.2007_PMID.17332353	PMID.17332353	Special Model	5412	3601	27242	10403	2131	50804	30011	7227	5099	2152	5621	7791	5696	10927	388228	11221	1806	317649	10206	84527	81539	7378	56704	7035	55742	23406	857	60686	23007	11167	1969	51747	92482	9411	1201	56994	2150	27250	55970	55323	283987	771	7048	5880	9120	53827	123099
Pcorr_Dasatinib_R_Correlation_Cancer.Res.2007_PMID.17332353	PMID.17332353	Special Model	5412	3601	27242	10403	2131	50804	30011	7227	5099	2152	5621	7791	5696	10927	388228	11221	1806	317649	10206	84527	81539	7378	56704	7035	55742	23406	857	60686	23007	11167	1969	51747	92482	9411	1201	56994	2150	27250	55970	55323	283987	771	7048	5880	9120	53827	123099
Scorr_PTEN_Absent_Correlation_PNAS.2007_PMID.17452630	PMID.17452630	Special Model	3983	5169	8510	2281	11337	1265	89122	55101	8576	4094	54838	10399	56977	25794	6228	5728	145781	27122	83700	5159	80031	26123	11257	140459	7284	1186	8848	10540	1848	10206	5797	2331	1311	221981	374868	84942	23613	1889	4629	5094	4038	6302	50861	400924	3705	9252	10975
Scorr_PTEN_Present_Correlation_PNAS.2007_PMID.17452630	PMID.17452630	Special Model	3983	5169	8510	2281	11337	1265	89122	55101	8576	4094	54838	10399	56977	25794	6228	5728	145781	27122	83700	5159	80031	26123	11257	140459	7284	1186	8848	10540	1848	10206	5797	2331	1311	221981	374868	84942	23613	1889	4629	5094	4038	6302	50861	400924	3705	9252	10975
UNC_ROR_S_Model_JCO.2009_PMID.19204204	PMID.19204204	Special Model	9	332	573	596	644	891	898	990	991	1001	1063	1956	2064	2099	2264	2296	2886	3169	3852	3861	3872	4137	4193	4288	4320	4605	4609	5241	6241	6422	7298	8190	9156	9232	9833	10403	11004	11065	23594	25800	26227	26996	29089	51523	54443	55165	57180
UNC_Scorr_Basal_Correlation_JCO.2009_PMID.19204204	PMID.19204204	Special Model	9	332	573	596	644	891	898	990	991	1001	1063	1956	2064	2099	2264	2296	2886	3169	3852	3861	3872	4137	4193	4288	4320	4605	4609	5241	6241	6422	7298	8190	9156	9232	9833	10403	11004	11065	23594	25800	26227	26996	29089	51523	54443	55165	57180
UNC_Scorr_Her2_Correlation_JCO.2009_PMID.19204204	PMID.19204204	Special Model	9	332	573	596	644	891	898	990	991	1001	1063	1956	2064	2099	2264	2296	2886	3169	3852	3861	3872	4137	4193	4288	4320	4605	4609	5241	6241	6422	7298	8190	9156	9232	9833	10403	11004	11065	23594	25800	26227	26996	29089	51523	54443	55165	57180
UNC_Scorr_LumA_Correlation_JCO.2009_PMID.19204204	PMID.19204204	Special Model	9	332	573	596	644	891	898	990	991	1001	1063	1956	2064	2099	2264	2296	2886	3169	3852	3861	3872	4137	4193	4288	4320	4605	4609	5241	6241	6422	7298	8190	9156	9232	9833	10403	11004	11065	23594	25800	26227	26996	29089	51523	54443	55165	57180
UNC_Scorr_LumB_Correlation_JCO.2009_PMID.19204204	PMID.19204204	Special Model	9	332	573	596	644	891	898	990	991	1001	1063	1956	2064	2099	2264	2296	2886	3169	3852	3861	3872	4137	4193	4288	4320	4605	4609	5241	6241	6422	7298	8190	9156	9232	9833	10403	11004	11065	23594	25800	26227	26996	29089	51523	54443	55165	57180
UNC_Differentiation.Score_Model_BCR.2010_PMID.20813035	PMID.20813035	Special Model	891	11065	332	10403	991	9232	6241	4288	7298	55165	83540
Pcorr_bronchioid_PLOS.2012_PMID.22590557	PMID.22590557	Special Model	701	983	9787	92086	10135	29923	55355	55332	79170	51557	3128	54440	7257	128872	55197	54845	25849	3620	55638	26010	3783	722	6236	4818	55872	3002	6440	5901	83442	7412	341	8857	2277	79838	6624	2065	3015	11113	3336	6059	259266	54	9404	22797	911	3394	837
Pcorr_squamoid_PLOS.2012_PMID.22590557	PMID.22590557	Special Model	701	983	9787	92086	10135	29923	55355	55332	79170	51557	3128	54440	7257	128872	55197	54845	25849	3620	55638	26010	3783	722	6236	4818	55872	3002	6440	5901	83442	7412	341	8857	2277	79838	6624	2065	3015	11113	3336	6059	259266	54	9404	22797	911	3394	837
Chemo_Endocrine_Score_PMID.27903675	PMID.27903675	Special Model	UNC_Scorr_LumA_Correlation_JCO.2009_PMID.19204204 - UNC_Scorr_Basal_Correlation_JCO.2009_PMID.19204204
Luminal A	PMID.19204204	Special Model	9	332	573	596	644	891	898	990	991	1001	1063	1956	2064	2099	2264	2296	2886	3169	3852	3861	3872	4137	4193	4288	4320	4605	4609	5241	6241	6422	7298	8190	9156	9232	9833	10403	11004	11065	23594	25800	26227	26996	29089	51523	54443	55165	57180
Luminal B	PMID.19204204	Special Model	9	332	573	596	644	891	898	990	991	1001	1063	1956	2064	2099	2264	2296	2886	3169	3852	3861	3872	4137	4193	4288	4320	4605	4609	5241	6241	6422	7298	8190	9156	9232	9833	10403	11004	11065	23594	25800	26227	26996	29089	51523	54443	55165	57180
Her2-enriched	PMID.19204204	Special Model	9	332	573	596	644	891	898	990	991	1001	1063	1956	2064	2099	2264	2296	2886	3169	3852	3861	3872	4137	4193	4288	4320	4605	4609	5241	6241	6422	7298	8190	9156	9232	9833	10403	11004	11065	23594	25800	26227	26996	29089	51523	54443	55165	57180
Basal-like	PMID.19204204	Special Model	9	332	573	596	644	891	898	990	991	1001	1063	1956	2064	2099	2264	2296	2886	3169	3852	3861	3872	4137	4193	4288	4320	4605	4609	5241	6241	6422	7298	8190	9156	9232	9833	10403	11004	11065	23594	25800	26227	26996	29089	51523	54443	55165	57180
[truncated: 1,704 more columns]
