# Supplementary material for: Circulating tumor DNA reveals complex biological features with clinical relevance in metastatic breast cancer
Source: Nat Commun. 2023 Mar 1;14:1157. doi: 10.1038/s41467-023-36801-9 (PMC9977734; doi:10.1038/s41467-023-36801-9)
Supplement: Supplementary file 5 — Supplementary Data 2 [file 41467_2023_36801_MOESM5_ESM.xlsx]

## Sheet: Hoja1
Supplementary Data 2. Annotation of copy number segments
Segment name	Gene list
chr2:1-15244284	26751	52	285016	129787	391343	54221	7173	7837	23040	730811	7260	51112	55256	246243	6201	78989	55821	6664	150622	400940	129607	91543	9781	339788	3398	57498	129642	8853	9270	51692	285148	6868	10971	9014	29841	8462	192668	6241	348738	3241	4953	79954	245973	10130	3754	130814	9475	1876	9687
chr2:1-93300000	26751	52	285016	129787	391343	54221	7173	7837	23040	730811	7260	51112	55256	246243	6201	78989	55821	6664	150622	400940	129607	91543	9781	339788	3398	57498	129642	8853	9270	51692	285148	6868	10971	9014	29841	8462	192668	6241	348738	3241	4953	79954	245973	10130	3754	130814	9475	1876	9687
chr15:56490060-57176541	3990	102	664618	54629	79811	54778
chr22:23139372-23249329	23384	135	646023	51733
chr12:97551177-99047626	121457	317	56899	196472	23074
chrX:6695466-8345492	8226	412	26609	51480
chr8:62174237-62716885	157807	444
chr1:174611641-175371076	60676	460
chr11:116803699-119605859	57453	486	53826	84000	3587	56649	6330	6327	120425	196264	10205	916	915	917	9354	10632	4297	143941	84866	56912	372	23187	11181	1656	643	283149	7379	283150	338657	649946	6230	51399	2542	10525	3145	3014	1798	9854	25988	64137	79671	79849	867	4162	79102	83552	9099	7070	5818
chr5:125787000-126200608	65983	501	51808	389320	4001
chr14:95740950-100105884	624	623	55102	51527	122481	10914	7443	388011	283598	64919	84193	8812	317762	84439	10858	2009	51466	123099	7528	123096	283600	7453	79446	57596
chr5:39149695-41885012	2533	735	1601	5734	23548	5562	6167	619564	84674	730	133558	729	345557	5019
chr12:47446248-48387464	112	784	9416	27289	85478	51303	377	7480	7471	23109	5571	8085	121268	50846	55716	10376	7846	84790	5630	10024	338761	79962	65244	23416	10445	84070	25766	91010
chr17:62318152-63890591	27092	786	9931	5718	26207	25926	677820	2186	284018	3838	651250	51321	22901	9120
chr11:104262627-109547776	120329	837	838	834	114769	440068	59082	2893	84437	143879	60496	2977	143884	91801	55531	643923	6588	54733	54734	8065	38	4863	472	160140	143888	23086	1662	399947	85463
chr5:68425638-71536822	64924	891	64946	92259	1022	202243	6880	5884	153562	4950	728340	653188	100272216	8293	6607	100170939	653238	4671	2966	5370	55814	64087	9607	4131
chr5:68425638-72913540	64924	891	64946	92259	1022	202243	6880	5884	153562	4950	728340	653188	100272216	8293	6607	100170939	653238	4671	2966	5370	55814	64087	9607	4131	23107	79810	167465	3842	115548	134285	134288	2297	689	57763	84135
chr4:15313739-17632477	683	952	9982	83888	8842	202018	202020	9079	5860	645104	51056	80306	27146	54876	64151	254251
chr10:61909390-66364553	288	983	9886	219623	84159	219790	22891	84890	1959	29982	221037	221035	302
chr4:151218876-154929678	166614	987	10586	6189	8944	152503	729830	5188	55294	201799	201798	27236	85462	23321	303	84057	23240	7097	285533	6423
chr16:80759878-82408573	10200	1012	3281
chrX:139424793-139908341	286411	1038
chr14:34100051-35410919	58533	1073	11177	6729	283635	55012	9692	5687	4792	84684	253959	84312
chr5:98132900-102642260	285704	1105	345757	7903	353189	133482	5066	54826	23262	90355
chr15:31945721-37862331	57099	1133	56851	161779	79768	51234	9990	55505	256646	254531	23015	440270	57369	70	9716	54989	723972	89978	84529	161635	145845	4212	145942	161742	283742	10125	400359	400360	7057	161835
chr5:115193714-121517156	9140	1176	206338	51397	57556	285605	1657	25816	3295	340069	51334	94033	153443	4015	133923
chr19:44889764-44995371	56891	1178
chr12:38788913-42596599	120892	1272	29951	283464	10138	51535	85437	144165	80070	83448	51135	5756	84216
chr11:68230745-68388280	9633	1374
chr10:35175415-37212810	8453	1390	219771	219770	8325
chr5:82803339-90714877	1462	1404	10085	285622	1350	5921	902	153396	645323	4208	1070	153364	10622	116068	84059	57561	100129716
chr16:56705000-65205296	29105	1459	29070	221191	64785	65009	79918	23019	677827	677830	55238	2806	1006	1009	283867	1003	146227	7084	51192	113540	146225	123920
chr21:16248572-25859193	388815	1525	10950	54149	140578	5651	387486	4685	54072	114614
chr16:87232502-87749670	27189	1535	4597	197187	333929	115992	348180	9780	81620	353	2588	51693	390748	863	197322
chr15:49136093-51017946	388121	1588	342035	23312	29106	256586	29767	29766	123169	5597	10017	10681	55930	4644	10776	56204	3175
chr13:92308911-94031607	10082	1638	23483
chr17:59852249-60135967	11232	1655	90799	64750
chr12:30999223-32594050	441631	1663	58516	79857	160518	254013	196394	440093	55196	636	121512
chr4:23402742-26636101	10891	1665	6649	91050	55203	51091	55300	29063	29945	10568	23231	389203	3516	886	55296	57620
chr1:3756302-6867390	9731	1677	339448	100133612	284661	55966	261734	8514	26038	6146	388591	23463	390992	387509	11332	54626	83715	8718	57449	79707	80835	3104	9903	148479	90326	55735	23261
chr16:65206155-69392572	146223	1783	283847	8883	766	57546	1014	6236	51647	8824	23491	283848	865	80262	84752	8717	55336	3299	8996	653319	283849	1874	79767	26231	29100	29109	6553	25894	146212	55282	51673	3291	9114	181	79567	10664	146206	65057	50855	84080	388284	81577	57610	55815	80152	57215	10204	23644	123904
chr21:38584860-42033506	3772	2078	400866	2114	8624	54014	3150	7485	150082	6450	10317	114041	150084	5121	1826	284835	25825	191585	54097	4600	4599	7113	150135	54089	54101
chr3:170024984-173604597	93556	2122	7012	84517	55892	151827	344657	79782	344658	100128164	7095	26996	80012	5584	6498	5010	57709	200916	56648	6514	23043	5337	389177	64778
chr8:82099049-82634968	55824	2171	5375	2167	646486
chrX:14236816-19468566	2742	2187	158747	140462	140456	5277	2277	8544	660	59272	57393	340591	11238	8233	8905	2925	56474	795	94056	55787	5931	9185	4810	6322	10742	139105	10389	6792	6247	5475	5256	10149	5160	389840	30011
chr5:127447382-129549383	6558	2201	28965	51015	171019	337876
chr5:43612947-44998256	23530	2255	10884
chr8:42971602-72924037	84376	2339	84197	138050	340441	497634	23514	1052	5591	4173	7336	79645	6591	492307	54212	137902	115294	9705	389658	9821	4986	51606	8601	6917	10434	29088	64321	6101	114786	137695	96764	4067	6224	26795	5324	79145	195814	5179	54928	26138	90362	137886	1581	6386	8439	9760	767	5862	55636
chr6:38787570-41935171	1769	2740	55776	8645	89822	83795	221458	23500	4337	732253	57497	222643	222642	10930	221443	4800	221442	340205	54209	79865	340206	285852	54210	9436	116113	4188	7942	5225	10817	29964	100188893	25862
chr6:1543157-2570302	2296	2762	154386
chr7:92829306-132566935	799	2792	7980	2791	10282	1278	64921	8910	23089	55607	5444	5446	5445	51666	5166	1780	10165	7979	285987	1750	1749	57001	6863	440	389538	4951	22853	168620	25851	25798	55971	4885	222865	8295	57154	402569	84176	10552	10095	11333	8896	26024	10898	9551	285989	84124	23660	221786	79027
chr12:63329154-63614508	283349	2799
chr2:156889194-159797412	4929	2820	11227	57471	9595	130399	90	151531	130940	8502	92196	85461
chr2:164158152-168812365	55137	2888	22837	151258	6328	6326	80034	2591	79809	6323	6335	6332	129446	8708	27347
chr19:52031294-53331283	1175	2909	4861	54958	23211	10055	27113	255783	728	27202	9704	56917	6543	11133	8775	84215	29998	30846	29997	692091	6415	284355	1406	6822	100169959	100126799	100131137	64100	56344	8605	3978
chr9:122980237-124410900	51552	2934	2040	2681	153090	158135	4702	254956	26468	92400	92399	5742	26740	138883	138881
chr12:53136012-55168448	121355	3071	5153	5502	644076	90070	117159	118430	9840	58158	341416	3679	2647	5959	967	10220	84324	85406	29095	4327	84305	1606	6490	1017	5869	6821	64375	6231	2065	5036	6171	84872	23344	140465	4637	6601	10193	79035	283373	93058	1431	10330	9924	51561	6773	319	8914	4284	283377
chr5:73958991-76396789	8507	3074	84340	10412	26049	51301	256006	3156	10087	51426	134359	22987	10788	2151	2149	2150	170591	1393	55109
chr4:174326479-176135905	51809	3148	8819	11341	9464	79804	26269	80817	3248	8001	11086
chr1:119996566-120303234	26227	3158	83998	11085	4853
chr5:177541057-180857866	64395	3182	85007	91522	57396	6940	729522	117608	80108	285676	2916	345462	30832	9509	80230	3187	285679	821	9794	4056	11282	8878	51149	23061	55819	255426	5601	9945	57472	92304	2324	134083	4245	729678	643836	79908	10917	153579	81786	90933	10399	619571	619570	84851	100132287
chr4:175486008-184028292	80817	3248	8001	11086	2823	116966	132851	140458	60559	7424	55247	175	285501	90768	55714
chr16:80588753-82633263	93517	3294	10200	1012	3281	23417	29948	54550	146167
chr4:71492582-75938920	258	3512	57050	22902	2926	92597	1633	8671	2638	10886	9508	285521	26057	213	174	173	166824	3576	6372	5197	2919	5196	5473	6374	2921	10895	2920	441024	255324	2069	685
chr6:76630464-105342994	4646	3617	3351	134728	55023	9324	167691	83699	6785	7272	594	55603	25998	7162	90025	23033	5238	112611	4199	167681	9892	79992	51167	112609	22832	9096	4907	57231	10492	387066	26799	3354	1081	23036	375519	57150	63914	206412	154313	10559	57038	23595	55122	55389	81833	1268	8732	10957	135295
chr6:110391-1254918	56940	3662	55770	135458	285768
chr6:1-23628840	56940	3662	55770	135458	285768	94234	2295	2296	2762	154386	340156	56897	1992	5272	5269	4835	401232	8737	670	7280	347733	389362	63027	221749	26240	8899	222826	404220	10455	9425	10799	57128	10667	51299	2162	285780	9450	6239	6745	285782	83732	1832	154007	654	63915	206426	9521	100124533	51000
chr6:1-60500000	56940	3662	55770	135458	285768	94234	2295	2296	2762	154386	340156	56897	1992	5272	5269	4835	401232	8737	670	7280	347733	389362	63027	221749	26240	8899	222826	404220	10455	9425	10799	57128	10667	51299	2162	285780	9450	6239	6745	285782	83732	1832	154007	654	63915	206426	9521	100124533	51000
chr5:52119531-58183162	53918	3672	3673	4338	10468	4724	54622	8988	112574	11082	3003	3001	166979	493869	10309	54505	23517	8611	379013	153129	54514	133396	3572	79722	4214	133383	166968	65056	345651	10769	202309	115827
chr17:36989609-37319012	3861	3868	3872	10209	2520	9001	3728	10609	60681	115024	317719	55175	47
chr12:50987234-51048711	3892	3887	3889	3891
chrX:152729030-154913754	57595	3897	554	393	8260	5973	3054	8269	3654	4204	5956	2652	1527	8277	2316	2010	6134	26778	1774	6901	537	2664	9130	55558	8270	8266	8273	60343	2539	8517	1485	30848	139716	1736	677817	677835	4354	2157	474382	8263	65991	4515	79184	7411	116442	1193	55217	10251	6845
chr3:116900556-120107320	2596	4045	285194	152404
chr5:135493104-138988200	9597	4090	389332	57113	6695	26249	10949	4888	9499	27039	51306	10902	7478	8382	10112	8697	2676	995	51307	51780	51308	1958	2107	3313	26785	1495	26045	64374	724102	9782	26821	51247	9963	51237	202051	202052	340061	7322
chr18:44506813-45038631	9811	4092	54808
chr16:76685816-78205652	51741	4094
chr12:67440273-67566002	55508	4193	1368
chr7:115981465-116676953	857	4233	830	93653	7982	338069	93654	93655
chr22:36048950-38681384	114794	4242	29775	11135	3957	26088	23616	57026	3956	79159	11078	3005	23464	8484	129138	51386	85377	84645	5435	6663	9463	23539	80115	8398	23764	25829	1454	400927	3761	11015	10521	11144	25776	56993	9929	9567	25777	10126	23467	23466	200315	9582	27350	140564	200316	60489	164668	23492	5155
chr10:129812260-135374737	4288	4255	253738	10539	256536	55844	664	282973	10570	282974	80313	170394	170393	3632	84504	255352	84435	85442	8433	101	10844	118472	50632	118471	282969	1892	196743	92170	503542	619207	1571	93426	22947
chr9:21489625-22474701	554202	4507	1029	100048912	1030	63951
chr2:15977811-16073001	10408	4613
chr15:57184612-61461128	9133	4643	92483	145773	9245	2958	663	27023	302	79664	6095	54832	145741	388125	197003	83660	7168	114294	51065	51762	83464	771
chrX:43505580-46847125	4129	4693	80258	139341	63904	7403	79742	55634	641339	401588	56548	84679	6102	9767	9104
chr4:170251982-170915637	57630	4750	1182	54969
chr14:23609961-31698685	9362	4901	5106	80344	161247	5720	51016	5721	55072	10379	9985	79711	10548	283629	29082	145553	4738	51292	26277	7051	5875	115817	161424	27141	56413	1241	196883	11035	4776	57523	643866	23351	56948	1215	1511	2999	3002	29091	4857	2290	387978	5587	55632	23256	1690	29966	11154	25831	25938
chr7:102988499-103837783	5649	5001	375612
chr6:161612277-163134099	56895	5071	135138
chr12:95089777-95350380	2004	5128
chr7:1-59100000	56975	5154	5575	54919	23353	51608	11033	90639	54905	84310	115330	2852	90637	79778	26173	7975	202915	84262	114796	260341	392617	8379	29960	4521	29886	8662	55501	3955	221927	23288	80727	155185	2768	84433	221935	221937	9907	55698	56903	221938	441191	389458	26100	222962	84629	80028	60	6624	54476
chr17:44673157-45060263	22834	5245	4804	11248	8405
chr5:66513872-67633403	4064	5295
chr4:155375138-160500747	54798	5356	2244	2243	2266	9227	166863	4887	79884	2982	2983	51802	6999	1519	56034	2743	2891	340017	51313	55314	59350	201725	2110	5481	57600	152940	9693
chr8:128414451-128718816	727677	5462
chr17:63942109-65847254	55062	5573	54757	10351	10350	23460	10349	23461	5608	3773	3759
chr19:59066340-59471027	91663	5582	59284	59283	59285	284415	126014	4696	29844	26121	4849	79165	147798	79143	79042	6203	11025	79168	10990	10288
chr10:52313829-53768264	29974	5592	23283	22943
chr18:46172638-49935241	220134	5596	83876	4200	55520	4089	51320	1630	8932
chr14:92049878-92765306	79890	5641	9950	1113	3705	319085	64112	26175	84520	55148
chr7:141592807-142264966	136541	5644	2051
chr14:57736586-58085299	55860	5684	5926	387990	26520	9786
chr17:39354620-40542083	5539	5697	162417	84336	124801	92579	10014	78995	92591	339201	79089	56970	7343	6521	10900	51629	2896	284069	3674	23131	2535	284071	124808	80174	4185	10052	51751	9343	388389	2670	146909	10882	79877	4836
chr7:156893473-158821424	10049	5799	54892	57488	55112	154822	7434
chr21:44316476-46902240	7109	5822	8209	23308	29947	326	5211	755	7226	81543	54084	114043	386677	386679	386682	386672	386680	386674	386675	386681	386676	353333	386678	386684	386683	353323	353332	386685	7327	6613	754	3689	84536	85395	378825	104	23275	642852	80781	378832	6573	54039	1291	1292	10841	84221	4047	114044	8888
chr5:167651670-171366482	23286	5917	79646	6586	54908	1794	100131897	2299	133874	3937	30820	3779	2568	64901	30012	4869	8817	23291
chr5:85837489-133480433	1350	5921	902	153396	645323	4208	1070	153364	10622	116068	84059	57561	100129716	441094	7025	83989	134187	285600	84250	79772	153643	9652	153642	285601	317671	83890	22836	2745	202299	22936	5122	831	51752	64167	4012	167410	55781	285704	1105	345757	7903	353189	133482	5066	54826	23262	90355	83594	9366
chr16:51646446-54466783	80205	5934	64400	23322	79068	79191	10265	79190	4313	54947	84290	6530	51716	1066	221223
chr4:3220565-5553626	345222	6002	3083	285489	4043	152	348926	133060	85013	55646	166793	27065	53407	4487	54360	55351
chr5:81303630-82685333	83734	6228	92270	153339	677765	7518
chr14:49113809-52311409	9147	6235	122769	6166	4247	55172	5427	122773	23588	382	283551	79609	6655	79944	27109	8814	11183	51062	60485	51199	145447	5836	114088	81542	122786	54331	51637	22795	5729	5732	57544	283554	30001	5706	6815
chr21:46690655-46902240	23181	6285	3275
chr12:56419524-56488685	116986	6302	1019	92979	1594	4234	25895	10102	10677
chr17:28881201-29652449	40	6347	6354	6356
chr1:166729757-167532460	6846	6375	1805	79100	481	29922
chr20:40134806-41603948	11122	6431	26013	10110
chr9:37861914-38370450	92014	6461
chr12:1-1311104	440073	6539	6540	5927	84318	283358	4815	65125	378465	5893	23085
chr12:1-35400000	440073	6539	6540	5927	84318	283358	4815	65125	378465	5893	23085	144699	81029	79602	93589	654429	196513	775	2288	55846	83714	2305	83695	7289	7004	10867	56341	84766	57097	894	57103	8074	2251	57102	10635	8798	10566	4704	26290	3742	3736	3741	4908	57101	7450	928	55200	7132	6337
chr12:94480961-96479233	59277	6636	120935	144193	3034	4048	2004	5128	374467	121441	196475
chr5:121675719-127022221	9627	6643	28966	5480	93166	153241	1456	57507	65983	501	51808	389320	4001	115123	401207	84466	133619	613212
chr2:173927807-175001974	83879	6670	29789	9541	79634
chr1:223876038-247249719	55740	6726	2052	9725	10637	29920	7044	163859	3020	64746	286826	142	3707	5664	56997	8476	339500	100130093	116841	65094	339501	7483	89780	375	79169	128308	2987	57165	200205	84033	81559	51127	8290	92815	128312	149603	574029	58480	5867	10638	126731	58	55746	23456	27097	9816	2590	79605	22796
chr14:37128947-38971371	3169	6751	161198	10484	8487	122553	5411	117153	4253	254170
chr20:59868877-61137250	1002	6874	149986	5688	26039	26164	11255	9885	11047	3911	6227	81928	140893	140628	253868	28231	100127888	4923	55257	11054	1299	10732	11083	54994	63910	128408	100144596
chr6:42772314-43039595	5961	6903	23506	285855	441150	171558	10695	27232
chr5:92250850-96544700	441094	7025	83989	134187	285600	84250	79772	153643	9652	153642	285601	317671	83890	22836	2745	202299	22936	5122	831	51752	64167	4012	167410	55781
chr20:22719364-23648289	6754	7056	22918	29107	64412	63908	128817	140880	10047	164380	128821	128822	1471	1472
chr6:137619861-138589104	167826	7128	64065	57221	59351
chr11:87881006-92269284	2915	7299	50507	219595	57093	729384	10003	26973	120114
chr11:73357303-74035012	374407	7351	7352	26005	51400	283208	283209	10008	10714
chr11:32027116-37799354	5954	7490	10480	493860	79056	79832	91614	55346	283267	1479	10114	25758	966	26273	4005	4076	55226	25841	847	2001	26298	51074	8050	960	6506	25891	24147	54765	143458	29099	79899	7189	5896	5897	119710
chr19:21788507-34401877	7594	7757	113835	163223	81851	7644	171392	148213	3921	9534	100101266	148189	148145	7386
chr6:63255006-65243766	51557	7803	23469
chr12:64149851-66323376	204010	8091	51643	11213	92797	23426	55832
chr12:64461446-64607139	204010	8091
chr19:43177306-45393020	23094	8193	94274	10653	64073	90522	9424	57828	5714	199720	399473	147965	115727	6261	11184	27335	81	147968	3963	3960	1891	3191	126432	22933	4793	54938	6183	115290	126433	390928	10298	342897	342898	282616	282618	57622	9535	55095	54623	55588	7538	64857	6217	6829	92609	10683	126272	163126	29124
chr20:33386980-33969561	55245	8200	11190	140873	51614	80307	6676	8904	9054	140823	9584	51230
chrX:1-3243111	55344	8225	28227	6473	64109	1438	3563	293	80161	8623	286530	8227	438	207063	9189	4267	7499	8908	414	415	416	25878
chrX:1-60000000	55344	8225	28227	6473	64109	1438	3563	293	80161	8623	286530	8227	438	207063	9189	4267	7499	8908	414	415	416	25878	5613	57502	51481	8226	412	26609	51480	425054	3730	171482	171483	6907	4935	357	55841	1183	4281	3052	395	265	10943	9758	5634	51284	51311	7117	171484
chr7:89924533-98997268	5218	8321	7978	10142	1595	889	54467	57798	5189	84060	257415	1021	54809	219285	253012	55610	799	2792	7980	2791	10282	1278	64921	8910	23089	55607	5444	5446	5445	51666	5166	1780	10165	7979	285987	1750	1749	57001	6863	440	389538	4951	22853	168620	25851	25798	55971	4885	222865
chr4:186684565-191273063	27295	8470	7098	25854	285440	3818	2160	4543	2195	132625	205860	339976	2483	448831	22947
chr9:110661885-116923292	10881	8518	54942	8727	23731	23732	54566	5774	11217	7295	255220	79987	4593	1902	23392	158399	22949	548645	158401	7357	64420	9991	84263	158405	58493	401548	57864	7539	100128385	286333	1318	23307	1317	246184	9128	138065	114987	54836	81932	210	54107	257169	5998	114991	259	113220	85301	5004	5005
chr15:65899096-66370691	390598	8554	91860	54982	10116
chr17:35067383-35272328	10948	8557	5409	93210	2064	84299	2886	22806
chr5:172591744-174888201	1482	8614	285593	91272	80315	133491	51617	4488	1812	94081
chr13:108477140-110084607	23026	8660	1282	1284	55647	55739
chr8:116186189-120600761	7227	8667	84294	5885	441376	169026	90390	2131	401474	4982	10584	114569	4856
chr11:69588488-69842871	55107	8772	8500
chr3:66644057-68118027	84541	8801
chr13:46362859-48209064	3356	8803	55270	29079	9445	5925	10161	1102	57105
chr17:22479313-22877776	26118	8844
chr17:22200000-78774742	26118	8844	3965	4843	201229	51701	23615	284085	27346	90410	7126	26073	147007	645832	7448	23098	113235	9058	8456	9094	94005	230	10615	124923	645851	9703	6388	6830	147011	83871	6147	26808	26773	26809	26772	116238	284086	9618	55731	26284	2319	147015	57649	124925	51268	399687	9220	1411	57532
chr4:41057559-42353879	22998	8929	55161	285429	10463	389206	152573	10396
chr1:43945805-44960161	6487	9048	9670	1802	533	8704	149473	6536	128209	55929	79033	55182	79639	339541
chr15:75011134-75564998	5955	9051	10099	79834	81698	10363
chr17:77653047-78605474	284001	9123	1453	924	6398	400629	79701	284004	79415	26502	3607	56270	10966	79672	64122	6904	79755	146712
chr22:31596415-33790650	8224	9215
chr17:51748757-53292386	162282	9241	339210	8526	7706	8161	59342	376412	8165	124540	51649
chr14:77311255-79682157	57143	9369
chr9:26573226-29470065	79886	9373	80173	64922	7010	158035	54586	79817	56832	203228	158038
chr1:71284749-74440273	5733	9406	257194	127255	8790
chr6:106604408-107782614	639	9474	202	84816	55278	553137	51250	57673	57107
chr16:11352227-11658331	116028	9516
chr22:20517661-21169423	5594	9647	8940	7441	96610	140883
chr8:22125332-30139123	649	9796	661	80270	23516	5533	10174	64236	541565	57805	55909	1960	157310	23221	8795	8794	8793	8797	91782	203069	4017	9583	51312	4824	6781	10863	27299	8756	4741	4747	80005	5520	2796	54793	157313	64641	665	10687	1808	148	81551	23087	2185	1135	2053	1191	51435	55246	157570
chr9:36365710-37139941	152006	9833	5079	84186
chr18:1-587750	9097	9984	81035	1068	27098
chr18:1-16100000	9097	9984	81035	1068	27098	494514	7298	55556	7525	116	56651	64863	10403	23347	84034	9663	8736	10627	103910	7050	9229	339290	7541	23136	645369	91133	79822	284217	5797	201475	23255	4729	23253	57045	10928	9989	11031	84203	9218	147495	8774	63895	2774	57132	65258	3613	1149	84617	10939
chr20:49438571-52269898	4773	10079	57167	55734	128553	7764	391257	8537	1591	5203
chr13:89500014-93206506	407975	10082
chr3:178149984-199501827	79718	10242	64393	5290	27094	51193	55669	59345	86	57129	4711	8975	51555	151613	339829	8087	131118	347689	6657	23200	54165	56922	27074	23101	84002	89857	54800	55689	79929	55486	10057	200909	170572	285242	8893	1857	1173	55324	90113	10195	9718	94032	5708	1981	692107	131408	1181	5437	7066
chr1:114889793-115149999	163259	10286	270	4893	7812	80143
chr4:1234177-1683843	92070	10296	57654	285464	152877	7884
chr11:101433436-102134907	85016	10413	330	329	114908	4316	9313	64066	4317
chr9:137859478-140273252	157922	10422	138151	90120	8022	169714	26086	728489	64170	6621	10807	23203	56623	9919	158055	4851	51162	10555	138311	84973	414332	158062	138307	389812	84960	100131193	55684	29085	158056	8721	7186	54461	733	286256	27306	401562	286257	9022	20	401563	2529	56654	954	91373	100289341	11253	29952	2902	389816
chr13:112030830-113770959	122258	10426	400165	23250	23263	2155	2159	8858	55795	8451	3916	79774	113622	55208	55002	7027	496	643365	2621	348013	22821
chr6:4058046-25852810	404220	10455	9425	10799	57128	10667	51299	2162	285780	9450	6239	6745	285782	83732	1832	154007	654	63915	206426	9521	100124533	51000	728655	7020	221718	2651	347744	55003	51522	81853	4117	9247	221711	54898	221710	405754	4739	100113407	84830	3096	1906	221692	51256	54438	85411	23408	51406	10048	63933
chr10:19022250-42889659	84898	10529	387638	399726	387640	8028	64215	23412	648	9576	5305	219681	22921	256297	220213	56243	100169750	57584	56952	219670	79896	57512	53904	2572	54518	645528	731789	23590	10006	387644	22852	10730	84930	91452	387646	374308	22931	283078	55130	143098	51322	25805	84569	387647	6840	57608	55149	729668	1326
chr10:3099740-3205003	5214	10531
chr19:47121673-49919582	9138	10567	478	2901	64763	5452	162989	116115	2931	2077	23152	5050	284338	284339	1954	84518	3991	284340	634	1088	5671	5669	5672	653492	5680	5675	5670	5673	5678	57126	83639	27076	653583	23474	284346	7515	126298	79177	126299	100170229	199731	5329	56269	56006	3783	284348	284349	342908	7596
chr2:61834240-63151654	84140	10575	150684	11041	200728	23301	100132215	5013
chr12:68249634-68327233	10818	10576	376132	144453
chr18:3200634-3858775	8736	10627	103910	7050	9229
chr1:144078052-144943150	148738	10628	84265	284615	128077	9939	114814	8799	8515	148741	10401	200035	10623	27246	11126	5174	653519	728939	200030
chr10:1-1042949	347688	10771	22982	414235	23185	23560
chr10:1-40300000	347688	10771	22982	414235	23185	23560	91734	55853	3422	22884	105	5214	10531	1316	100216001	338588	83592	389932	1645	8644	1646	340811	1109	114131	79861	10276	51806	810	79754	54906	2665	54522	84893	3601	3559	84991	5209	5588	57713	80760	3698	22944	509	399717	2625	207107	254312	10659	9712
chr1:241364021-247249719	9859	10806	10000	10472	200159	159	257044	51029	116228	284702	3192	84288	55083	64754	64216	163882	51097	149134	25909	57116	93474	79862	388759	7678	84838	114548	441932	148823	148824	81472	441933	343169	284532	391189	25893	343172	284521	391190	26247	26246	391192	388762	127074	254879	401992	343173	401993	391211	343563
chr5:152850499-154326721	2890	10827	4238	55568	79685	9421	23367	10826	9337	25929	29093
chr8:42006632-42404492	7994	10947	5327	3551	5423	27121	7419	6575
chr6:101000242-121511318	6492	10973	2898	57531	389421	11149	64208	5550	639	9474	202	84816	55278	553137	51250	57673	57107	55084	256380	11231	28962	7101	8724	246269	2309	84071	27244	285753	8763	285755	6610	64780	9841	221264	9896	2830	8936	51362	728464	8528	85413	23097	262	112495	84154	442245	117247	91749	5980
chr14:52311662-54325595	64841	10979	80821	652	1033	10175	2764	10668	23034
chr10:123223889-124739898	2263	11101	54780	10579	118663	59338	387715	5654	1755	399814	375940	50624	196792	399815	118670	80007	118672
chr14:54378476-55837783	2643	11169	122809	93487	3958	9787	55030	22863	387332	100129075	3895	645683	57161
chr10:74560456-82020637	25961	11319	317662	23234	51021	118491	310	118490	5532	159195	58529	79933	729092	729096	9632	170384	118487	23053	8509	818	414236	5328	7414	26985	132	23522	338599	51207	142891	7417	118881	84858	83938	3778	9231	11128	6229	283050	57178	10105	219654	1984	729238	653509	8512	6441	219347	80195	219348
chr13:72212826-74986423	79866	22894	10464	688	11278	9882
chr16:88436931-88827254	84501	22980	4157	54849	92806	172	79007	2622	750	100130015	11105
chr10:101955-12088176	10771	22982	414235	23185	23560	91734	55853	3422	22884	105	5214	10531	1316	100216001	338588	83592	389932	1645	8644	1646	340811	1109	114131	79861	10276	51806	810	79754	54906	2665	54522	84893	3601	3559	84991	5209	5588	57713	80760	3698	22944	509	399717	2625	207107	254312	10659	9712	79746
chr10:170643-1769670	10771	22982	414235	23185	23560	91734	55853	3422	22884	105
chr1:27351829-27460967	6548	23038
chr9:235706-8362053	81704	23189	1761	58524	10655	6595	401491	7436	169522	9933	5991	169792	84850	6505	55064	403313	55664	50808	10171	3717	11172	3641	6019	6013	55848	29126	80380	57589	79956	2315	158358	26953	90865	89882	115426	2731	23081	90871	5789
chr1:169549478-170484405	2329	23215	4653	8674	51603	26052
chr8:45200000-146274826	497634	23514	1052	5591	4173	7336	79645	6591	492307	54212	137902	115294	9705	389658	9821	4986	51606	8601	6917	10434	29088	64321	6101	114786	137695	96764	4067	6224	26795	5324	79145	195814	5179	54928	26138	90362	137886	1581	6386	8439	9760	767	5862	55636	157807	444	286183	643763	8836
chr10:75957348-77987139	132	23522	338599	51207	142891	7417	118881	84858	83938
chr9:110838572-127593510	23731	23732	54566	5774	11217	7295	255220	79987	4593	1902	23392	158399	22949	548645	158401	7357	64420	9991	84263	158405	58493	401548	57864	7539	100128385	286333	1318	23307	1317	246184	9128	138065	114987	54836	81932	210	54107	257169	5998	114991	259	113220	85301	5004	5005	80709	25861	9550	203197
chr20:14210829-15988895	140733	23767
chr22:45488286-49691432	64781	25771	25817	348645	23774	9889	79087	79174	415116	400935	23209	54456	56666	80305	83642	85378	83933	6300	5600	23654	9701	6305	79924	55586	91289	29781	9997	1890	440836	113730	644186	1120	386593	100144603	23542	410	85358	49	284942	11158
chr5:58300629-62108926	5144	25859	55789	79993	1161	91942	643155	57688	285668	3796	27292	51194	389293
chr7:16017926-18944036	729920	25928	57037	28969	27075	10551	155465	196	23161	5631	9734
chr18:32113759-32649538	80206	25941
chr3:86250885-95164178	389136	25978	5449	3355	8545	55279	285237	2042	5627
chr20:34179462-45265004	2036	25980	22839	10398	60436	55969	84174	57446	79980	140710	140711	25939	5933	140699	6185	2691	63905	6714	10904	4826	56259	128434	9675	58490	7052	85449	671	3929	388796	677821	128439	57148	149685	140679	79913	26051	81610	60625	9935	7150	29053	5335	23051	64900	90187	84181	11122	6431	26013
chr2:241477619-242951149	79919	25992	130916	23178	5510	50636	3069	4735	9855	10494	666	51078	23192	1841	84289	728294	64090	129807	5133	285093
chr7:144118814-148066271	27010	26047	202865	8454
chr16:54782803-56638303	2775	26077	267	11051	55239	583	84560	4504	4502	4489	4500	4493	4499	326343	4490	4494	4495	4496	644314	4501	9688	6559	9709	1071	84166	221184	80011	89970	23568	51090	6367	6376	6361	57019	57017	5432	55715	92922	221188	9289	222487	84229	10300	3801	1258	374739	57567	79650	4324
chr15:28193434-29022600	89837	26082	89832	100288380	89839	22909	54893
chr1:201678483-203358272	5549	26254	493	677843	54900	9877	6635	284573	9580	55224	5972	3814	127845	22874	84919	5287	4194	10446	23114	6900	388730	5929
chr17:24112056-24310787	55731	26284	2319	147015	57649	124925
chr4:54471680-55980061	5156	26511	170825	3815	3791	79644	55858
chr6:31910383-31915520	26801	26797
chr5:176660805-180009206	53917	27166	83463	10960	10636	6569	345456	2161	2870	80758	1627	9260	79930	51428	54540	54732	11285	285596	728554	5626	653316	23138	64777	55651	64396	3182	85007	91522	57396	6940	729522	117608	80108	285676	2916	345462	30832	9509	80230	3187	285679	821	9794	4056	11282	8878	51149	23061	55819
chr3:1-2121282	10752	27255	152330
chr3:41866-18694914	10752	27255	152330	3568	51095	51185	285362	57633	6419	3708	100126791	8553	55207	9695	2917	29995	29931	51066	859	5021	56852	9901	440944	25917	55209	375323	64419	151835	7862	4968	8536	10474	10093	285367	63924	84522	132014	84818	78987	285368	55831	401052	152302	2177	115795	55845	7428	3656	9797
chr3:1-91700000	10752	27255	152330	3568	51095	51185	285362	57633	6419	3708	100126791	8553	55207	9695	2917	29995	29931	51066	859	5021	56852	9901	440944	25917	55209	375323	64419	151835	7862	4968	8536	10474	10093	285367	63924	84522	132014	84818	78987	285368	55831	401052	152302	2177	115795	55845	7428	3656	9797
chr19:63402921-63811651	10782	27300	7554	342945	1	503538	162968	116412	6193	201514	7691	388569	25799	55663	10998	84878	10155	27243	9040	100131691	7593	65996
chr12:20728852-21227330	53919	28234	10599
chr2:121187279-122198612	2736	29842	23332
chr2:159800558-163403274	151525	29994	64844	9936	4065	22925	3694	5937	10010	10213	10716	57282	1803	2641	2191	64135	25801	90134
chr11:130280899-134452384	399979	50863	4978	219938	283174	22997	100128239	83700	23310	112936	29087	27034	112937	89944	27087
chr14:50062686-50445987	11183	51062	60485	51199	145447	5836
chr17:70767943-71305641	23163	51081	57409	60386	2885	9772	57513	283989	3993	80022	9400	643008	100130933	29115	3691	2584	3020	85451
chr20:41621022-45719023	10110	51098	4605	149699	84969	57158	51526	78997	128486	140902	3172	79183	10955	11142	100	8839	60598	140730	7529	80336	10953	6789	3787	149708	128488	5266	6406	6407	6590	8785	11317	6385	90196	767557	27296	55861	51604	10406	10816	140870	57119	90199	259240	140832	259239	280664	164237	391253	140686
chr17:55144989-55540417	81671	51174	6198	51136	653645	63897
chr17:45731662-46009941	64132	51264	146956	55379	80221	1101	55316	84073	55040	64847	8913
chr13:27774389-30804409	2321	51371	283537	23281	6541	5412	84056	100188949	3146	10208	241	84935	122046	10808	145173
chr6:143157329-144194971	3097	51390	134637	8504	2519	285740	9749
chr1:39907605-40263248	84618	51440	10450	656	64064	54802	4610	84879
chr11:85633463-87710586	8726	51501	60494	10873	11098	8322	65084	23682	1075
chr7:129281946-131188950	7328	51530	23008	84928	136263	1358	51200	93979	1357	95681	4232	317751	26958	114960	136259	378805	4289	5420
chr6:60500000-170899992	202559	51557	7803	23469	346007	577	55788	1310	1297	57579	135154	60682	135152	79627	79940	22999	56479	80759	340168	154288	441161	55510	115004	25821	1915	26503	135228	1303	1347	55754	27145	26054	4646	3617	3351	134728	55023	9324	167691	83699	6785	7272	594	55603	25998	7162	90025	23033	5238
chr22:19172385-19746441	84861	51586	646074	84222	5297	3053	1399	150209	8216	80764	439931	113691	9127	6545	440799	400891
chr6:139381116-139689363	58527	51696
chr11:107086196-116175885	6588	54733	54734	8065	38	4863	472	160140	143888	23086	1662	399947	85463	5962	2230	57569	341032	399948	5450	54766	399949	143903	23235	5519	79796	91893	64776	1410	3316	91894	85458	1737	120379	55216	26521	6392	3606	56158	83875	5805	349633	4684	54970	255239	1813	80975	9183	644672	57646
chr4:104889590-106814504	80319	54790	27068	1915	54848
chr6:135561194-135665525	4602	54806
chrX:69545961-73353657	24137	54857	1741	56159	84889	29934	4303	3561	9968	54413	2705	9203	4841	26548	6872	27160	8473	93953	2833	441502	340526	340527	392490	5303	54821	6191	4435	55869	5255	63947	653687	340529	645996	4674	53344	9383	7503	554203
chr15:29020705-31945591	22909	54893	4308	51621	161725	1139	89837	9824	6447	26585	342184	6263
chr3:43362938-44130419	54861	55129	51099
chr4:164612456-170167997	84076	55319	55016	391712	152756	166655	201931	11275	2713	6307	1363	7092	50859	11199	55601	91351	23022	84869
chr4:112023722-118112513	132720	55435	92610	80216	63973	55345	51574	287	817	79642	7368	64579
chr5:113725565-115180304	3781	55521	5229	153733	56929	353376	100302736	51014	1036
chr4:79691766-80079606	306	55589	152559
chr2:32460827-55039898	57448	55622	285045	100132111	4052	25780	25940	151325	51232	9637	5212	6801	54497	253635	5610	391365	10153	55471	23683	25797	10602	151393	1545	285154	64225	92906	130589	6432	79833	90957	729967	100271715	6654	344387	8491	130733	80745	6546	91461	27436	9167	170850	57504	165140	23498	678	63892	130271	728819
chr10:122206456-122883255	196051	55717
chr13:109973420-114110898	55647	55739	79587	3621	283487	55608	8874	121793	6656	122258	10426	400165	23250	23263	2155	2159	8858	55795	8451	3916	79774	113622	55208	55002	7027	496	643365	2621	348013	22821	8881	65110	283489
chr12:131913408-132349534	2802	55743	100289635	7574	7637	7699	7556
chr11:42387077-47453403	8539	55761	51144	221120	390110	84680	2132	60529	3732	90139	9537	221122	56981	57586	8534	374387	55343	1408	9479	143678	9409	120071	51317	90993	8525	4192	1132	55626	283254	9776	392	79797	2147	9793	692108	4038	79096	84364	29763	1643	53	10062	8567	4607	6688	91252	5702	5913	10658
chr16:69398793-73198518	54768	55783	794	7571	7567	10164	6898	91862	23035	164	692111	342371	55565	9798	1723	54957	3240	3250	9785	83449	463	5713	283922	497190	2734
chr8:128823745-146264218	5820	56169	51571	50807	29065	114	23167	729330	10086	3786	23639	137835	51105	7038	6503	8840	10397	6482	57623	594840	10656	51059	169044	51305	83696	54108	27161	5747	22898	57210	731779	2843	11156	389690	203062	575	23237	8629	8000	51337	57152	137797	66004	8581	2765	1584	1585	100133669	4061
chr17:78087533-78774742	3607	56270	10966	79672	64122	6904	79755	146712	284207
chr12:27342867-29425476	23012	56938	8496	387849	60488	57542	5744	55297	55711	51290
chr19:49818193-50114786	5817	56971	388551	23624	4059	5819	10452	348	341
chr14:92773649-95250286	55727	57578	341947	145270	283592	90050	51676	256369	78990	57062	122509	3429	83982	57718	51156	866	5265	256394	327657	145264	5267	5104	12	388007	145258	23405	400242	79789	79686	161176	283596	51218	27004	9623	8115
chr10:24604620-28074753	56243	57584	56952	219670	79896	57512	53904	2572	54518	645528	731789	23590	10006	387644	22852	10730	84930	91452	387646	374308	22931	283078
chr17:33754231-34162198	30837	57636	80725	4302	7703
chr17:75915141-77213225	57714	57674	284131	4884	57521	79643	440465	10458	9625	22994	146705	284184	124565	284185	284186	57597	71	80233	55666
chr12:48421630-53099317	7009	57701	100286844	144233	23017	283332	359	362	363	29127	41	6602	2819	84987	91012	51474	121006	113251	57609	466	283471	25840	4891	25875	81566	7024	5463	9802	57228	51411	1990	11226	9498	6334	401720	341405	94	91	160622	3164	60673	144501	3855	3892	3887	3889	3891	3890	3888
chr9:831690-1047552	1761	58524	10655
chr1:41717036-43943775	1907	59269	2981	2980	22887	284716	84217	79717	728621	10465	4904	149461	64175	79078	374969	114625	51058	6513	440585	10969	149465	128218	149466	7075	4352	991	64834	112950	149469	23334	81888	5792	9682
chr11:82612034-85091467	338699	60492	1740	55863	84233	58487	220388	54843
chr14:21961377-23608756	1603	63874	5018	9056	122704	4323	26020	161253	55147	10419	54930	84962	60686	5693	122706	64403	22985	55017	1053	23428	57594	90673	599	8106	51310	10278	64806	116173	4624	4625	25983	79178	8906	84502	10202	55449	10901	317749	728635	90668
chr6:13729714-14088212	10048	63933	221687
chr14:31868274-34078694	9472	64067	112399	171546	55837
chr14:69312342-69568836	6554	64093
chr8:2053441-6259545	9172	64478	79648
chr18:17749667-22797232	2627	64693	5932	91768	85019	8780	29919	4864	147463	3909	125488	26256	114876	55364	59340	25925	6760	143471	6875	284252	361	147429	83539
chr7:137042370-158819393	9162	64764	6718	8805	136306	50617	155006	57670	92092	56829	79989	254048	154791	51631	346689	154790	28996	6916	64761	80853	84255	401409	23608	27147	90956	4708	673	51650	55750	57189	285962	494551	6742	50831	50832	54429	136242	130075	23601	5726	8972	93432	100124692	136541	5644	2051	55503	56302	135927
chr5:106744250-109231328	1946	64839	2241	9867	4124
chr8:81242335-81979194	7163	65986	619279
chr14:93528266-103946058	256369	78990	57062	122509	3429	83982	57718	51156	866	5265	256394	327657	145264	5267	5104	12	388007	145258	23405	400242	79789	79686	161176	283596	51218	27004	9623	8115	56967	624	623	55102	51527	122481	10914	7443	388011	283598	64919	84193	8812	317762	84439	10858	2009	51466	123099	7528	123096
chr12:11410696-12118386	2120	79370
chr16:1-359092	51728	79622	64285	4350	8131	3050	3042	3039	3049	55692	83986	8786	398	64714	8312	10573
chr16:1-38200000	51728	79622	64285	4350	8131	3050	3042	3039	3049	55692	83986	8786	398	64714	8312	10573	58986	100134368	4833	26063	9727	6650	146325	9091	57799	117166	84326	84331	197335	89941	9028	10273	339123	84219	146330	79006	65990	124093	84264	64428	10232	401827	113000	63922	51764	64788	30812	146336	6755
chr6:119295855-120272161	254394	79632	4121
chr5:47700000-180857866	133418	79668	3670	53918	3672	3673	4338	10468	4724	54622	8988	112574	11082	3003	3001	166979	493869	10309	54505	23517	8611	379013	153129	54514	133396	3572	79722	4214	133383	166968	65056	345651	10769	202309	115827	5144	25859	55789	79993	1161	91942	643155	57688	285668	3796	27292	51194	389293	285671
chr5:49730236-50173926	133418	79668
chr17:26185485-27216066	79915	79736	55803	84282	503834	4763	4974	2124	2123	84440	55352	55813
chr16:38200000-88827254	124149	79801	55737	23594	91807	388272	84706	10294	81831	81533	5257	94160	85320	83752	6477	9683	869	123970	23090	255919	55027	64282	113	29117	85407	124460	64127	1540	6299	27324	80205	5934	64400	23322	79068	79191	10265	79190	4313	54947	84290	6530	51716	1066	221223	283856	2775	26077	267
chr9:23819824-26891068	286319	79886
chr5:1473801-6790134	6531	79888	728609	728613	64979	4726	50805	153572	153571	79192	340094	170690	23379	401172	84246	134111	255167	54888	6715	11044
chr6:30420923-31893702	56658	79897	3133	2794	80742	23	5514	28973	79969	221545	8449	170954	11270	9656	203068	10211	8870	780	2968	57176	389376	135656	394263	285834	29113	170679	1041	170680	54535	6941	5460	3107	3106	4276	10866	352961	4277	401250	7919	692233	692199	534	4795	4049	7124	4050	7940	259197	199
chr18:16100000-76117153	6093	80000	114799	6632	171586	57534	2627	64693	5932	91768	85019	8780	29919	4864	147463	3909	125488	26256	114876	55364	59340	25925	6760	143471	6875	284252	361	147429	83539	1000	1825	1824	1823	1828	147409	1830	1829	7276	9331	147407	22878	54941	51444	4225	64762	441818	57565	374864	80816
chr17:31895171-33758810	9326	80179	284098	79893	79154	79922	3975	26574	31	284099	6871	11072	11276	11056	6928	284100	729873	84311	440435
chr1:148661965-149063439	23248	80222	1893	54507	4170	2029	55204	84072	1520	1513	405
chr10:7244255-12332593	57713	80760	3698	22944	509	399717	2625	207107	254312	10659	9712	79746	254427	26019	55526	55176	11164	8872
chr11:112785528-114880322	1813	80975	9183	644672	57646	9177	3359	7704	4837	54494	10179	25996	120400	54827	120406	23705
chr19:1-526082	100124412	81099	399844	8612	54531	51298	126567	25759	284451	8174	91978	997	3004	682
chr19:1-28500000	100124412	81099	399844	8612	54531	51298	126567	25759	284451	8174	91978	997	3004	682	610	5442	55658	10272	400668	5064	126353	5725	79948	566	5657	1991	1675	10025	91300	84634	1820	57418	116444	91304	1265	10347	23526	5434	22904	6794	255057	513	90007	1153	55009	1943	84939	374291	2593
chr20:29526118-29834552	28954	81502	100101490	3397	84701	598	22974
chr12:44599181-47397048	9169	81539	54407	55089	347902	91523	100233209	79657	8909	10411	55652	51564	7421	79022	1280	29843	5213	140461	387856	121275	341567	121274	121273	3906	54934	677815	677793	677794	144438	904
chr5:143171919-147191453	57824	81555	57528	153768	643226	153769	153770	51520	54439	5459	10915	134391	5521	202374	1809	9832	6690
chr20:1-325978	245938	81623	140850	245939	140881	400830	140680	85364	6666	80023	57761
chr20:1-27100000	245938	81623	140850	245939	140881	400830	140680	85364	6666	80023	57761	10616	128637	1457	6939	140809	85508	113278	83541	51378	343637	9491	55321	400831	642636	27111	2280	55968	284759	128646	10326	55423	140885	5173	140901	7053	343641	6628	100113378	79175	117532	10528	692213	677831	692201	26793	26792	3420	57593
chr16:85920445-87225756	79791	81631	23174	57338	100129637	54758	8140	763	54971	84627	161882	124245
chr16:45546775-51138307	10294	81831	81533	5257	94160	85320	83752	6477	9683	869	123970	23090	255919	55027	64282	113	29117	85407	124460	64127	1540	6299	27324
chr12:42034279-44588086	80070	83448	51135	5756	84216	4753	440097	83956	51054	196527	400027	196528
chr17:37319013-37988602	47	83538	1267	7266	28511	79132	2648	94086	5878	23415	3060	84514	6777	6776	6774	284119	535	4669	3292	80347	6945	29893	162427
chr16:82644872-85172804	8720	83693	123872	9013	161931	93107	58189	9914	57707	23406	79786	9100	83716	55625	9764	23199	51659	404550	10328	1327	3394	732275	2294	64779	2303	2300
chr8:140458177-146274826	51305	83696	54108	27161	5747	22898	57210	731779	2843	11156	389690	203062	575	23237	8629	8000	51337	57152	137797	66004	8581	2765	1584	1585	100133669	4061	286122	4062	338328	286128	2738	79943	116447	114822	389692	23144	79792	642475	93100	1936	84948	65263	7264	9831	286075	286076	225689	286077	23513
chr12:29425476-31105002	341350	83857	10526	65981	441631
chr4:147085600-153449318	11157	84068	5458	83894	1909	55751	90826	79658	4306	166614	987	10586	6189	8944	152503	729830	5188
chr5:139008130-142795270	51523	84249	9542	5813	492311	84418	5201	1839	83697	54882	404734	8637	10011	10307	113829	929	55374	4695	3550	54853	373863	3035	23438	153527	56147	56146	56145	56144	56143	56142	56141	56140	9752	56139	56138	56137	56136	56135	56134	29930	56133	56132	56131	26167	56130	54661	56129	57717	56127
chr16:45393460-45522699	388272	84706
chr10:89467202-90419015	9060	84896	142913	100144748	5728	55328	142910	8513
chr21:1-12300000	7179	85319	574
chr1:110339388-119426489	10768	85369	257	164153	388662	3749	64783	9122	10542	84432	643160	3744	3737	3738	963	55791	128338	10390	79961	1117	149620	27159	128344	5016	79084	515	128346	140	5906	55924	11218	3752	55917	7482	54879	829	4343	389	333926	284467	6566	246182	9860	260425	10745	54665	26191	440603	10717
chr22:18689393-20139185	728233	85376	7625	91179	84861	51586	646074	84222	5297	3053	1399	150209	8216	80764	439931	113691	9127	6545	440799	400891	29797	23119
chr14:80741860-106368585	2957	85439	6400	23768	2581	8477	54207	55812	11099	79882	161436	123016	1112	29018	90141	55775	56659	5700	55051	801	145567	9252	80017	677799	8111	440193	55671	650662	79820	123036	10516	9321	4287	4707	53981	123041	79890	5641	9950	1113	3705	319085	64112	26175	84520	55148	55727	57578	341947
chr3:36286137-40063081	6769	85443	9881	9852	4292	9209	2803	339883	3680	10217	50853	5333	9940	30	4615	9943	9390	9389	9942	100128640	93	9941	6331	6336	11280	57599	64689	199223	64651	165904	1524	1237	54977	3921	574040	4336	25924
chr12:18393150-19784941	5288	89869	93661	54477	121536
chr19:10895846-11164554	78992	90580	6597	3949	147841	25959
chr5:130522776-135427403	3094	90624	56990	51735	96459	23305	3562	1437	8974	8572	6583	6584	441108	3659	3567	10111	3596	3565	11127	645121	23176	134548	134549	2661	27089	116842	27125	54819	3308	23105	56951	7416	6932	6500	5515	51265	7320	91368	23338	51128	10802	819	9879	134553	79770	84105	347732	5307	9555
chr9:7161607-12713130	23081	90871	5789	7306
chr5:109877429-111137815	642987	91137	85480	134430	814	134429	9315
chrX:60000000-154913754	139886	92249	23229	139285	142689	55613	55906	340554	81887	4478	11326	9843	60401	367	4983	286451	9754	1947	64219	27112	1896	158835	139562	280655	347516	158833	5030	407	347517	51248	24137	54857	1741	56159	84889	29934	4303	3561	9968	54413	2705	9203	4841	26548	6872	27160	8473	93953	2833
chr1:168438419-168880930	284688	92344
chr4:162524501-164492534	56884	92345	4886	4889
chr19:7321723-7480918	23370	92960	374877
chr1:158317017-159953843	3765	93185	477	480	8682	50717	5824	1314	7341	23385	4807	57216	114836	8832	6504	962	57823	4063	51744	55600	142683	50848	100131187	7391	257106	81607	126823	5202	4817	9191	51506	5498	8703	9507	4720	2207	336	84134	9970	654790	4359	6391	257177	2212	3310	2214	2213	2215	641311
chr6:129217882-131730157	3908	93663	253582	84456	154075	114801	2037	9465
chr12:8398512-8740196	389634	93978	338339	26253	57379	8076	57494
chr5:174477192-180857866	1812	94081	3274	10814	728554	202134	375484	57179	285598	51491	192286	1212	23197	22838	54825	114787	6620	253314	26262	90249	3101	51720	23567	2264	64324	53917	27166	83463	10960	10636	6569	345456	2161	2870	80758	1627	9260	79930	51428	54540	54732	11285	285596	5626	653316	23138	64777	55651	64395
chr10:31648148-32903498	6935	94134	3799	80314	221016	79741
chr18:3240326-5937123	10627	103910	7050	9229	339290	7541	23136	645369
chr17:7471230-7717938	6462	112483	482	7157	55135	1949	146754	118432	23135	92162	84316	124637
chr19:1818912-2004994	81926	113179	113178	1455	255193	55643	2872
chr4:13238819-37565122	132864	114905	57545	26234	285550	683	952	9982	83888	8842	202018	202020	9079	5860	645104	51056	80306	27146	54876	64151	254251	9353	133015	80333	359822	166647	57733	10891	1665	6649	91050	55203	51091	55300	29063	29945	10568	23231	389203	3516	886	55296	57620	5099	116984	401124	55286	768211
chr5:111507433-112958878	64097	114915	654322	54508	324	6728	7905	167227	4163	83942	64848
chr1:58658784-60221344	1600	115209	4070	114803	3725	55277	51361	1573
chr4:176791083-177486490	2823	116966	132851	140458	60559
chr2:204533830-206266883	29851	117583	8828
chr11:92342437-95765250	4544	120103	159989	56935	85459	619383	654320	79101	684959	692063	692075	677792	692072	677805	677822	28970	9440	341208	24145	10888	4361	54851	2526	143689	154810	51503	55693	10929	23052	143686	143684	9702	8898	84441	79780	8690
chr12:56621627-57600529	91419	121227
chr13:111767404-114142980	6656	122258	10426	400165	23250	23263	2155	2159	8858	55795	8451	3916	79774	113622	55208	55002	7027	496	643365	2621	348013	22821	8881	65110	283489
chr16:79132355-80549399	83657	124359	56942	55839	23300	123775	2653	114780	53630	8139	80790	5336
chr17:24936541-25468309	28964	124930	84940	85464	374786	84081
chr20:61329497-62435964	79444	128414	55738	1137	3785	1917	79144	5753	6725	79025	85441	26205	50861	51750	10139	84619	54923	56731	140685	140701	7165	80331	54963	57473	140700	24148	284739	54345	6919	10287	4987	198437	4661	55251
chr4:5577784-10295484	10141	132884	2121	1400	389197	152789	7466	5522	23324	93621	93622	6286	114932	55330	9778	57533	257236	93624	80273	730971	57537	84740	60312	84448	54436	94031	8310	152992	27201	8532	1816	56606	9948	85460	116449
chr4:19864333-22430289	9353	133015	80333	359822	166647	57733
chr5:56146657-56594666	4214	133383	166968	65056
chr5:101597589-102642260	353189	133482	5066	54826	23262	90355
chr8:133698327-133914560	23639	137835	51105
chr8:38252951-38460772	54904	137994	2260
chr22:37740208-38258806	27350	140564	200316	60489	164668	23492	5155	6122	26807	9145	10454	4248	54471	468	91582
chr10:28141103-31360860	55130	143098	51322	25805	84569	387647	6840	57608	55149	729668	1326	119180	220929
chr11:26341787-27574592	63982	143662	159963	387758	8424	91057	55366	55327	497258
chr12:25189655-25352305	55259	144363	3845
chr12:34188071-44391168	144245	144402	55605	225	57102	114134	120892	1272	29951	283464	10138	51535	85437	144165	80070	83448	51135	5756	84216	4753	440097	29127	51054	196527
chr12:35400000-132349534	144245	144402	55605	225	57102	114134	120892	1272	29951	283464	10138	51535	85437	144165	80070	83448	51135	5756	84216	4753	440097	29127	51054	196527	400027	196528	9169	81539	54407	55089	347902	91523	100233209	79657	8909	10411	55652	51564	7421	79022	1280	29843	5213	140461	387856	121275	341567	121274	121273
chr15:96891354-97698742	3480	145814	23336	64927	123355
chr15:35140533-43473382	4212	145942	161742	283742	10125	400359	400360	7057	161835	11245	440275	390284	90427	701	56924	644809	5330	388115	85455	90417	3712	22893	113189	359821	90416	27079	57082	5888	55177	2644	55192	643338	84936	54866	6692	171177	57617	54567	79094	54617	161829	11261	729082	11339	51203	51103	23168	3706	4058
chr17:41015664-41353348	401884	147081	1394	4137	100130148
chr11:1-1391954	100133161	147199	113746	51272	60626	23410	5719	80162	387733	10581	8519	10410	338707	11187	59307	338440	81490	6050	3265	256329	8045	57661	3665	53841	6343	1815	10522	283232	64787	6888	347862	51286	79751	55367	6181	619565	57104	283229	977	5441	7106	66005	161	4588	4583	727897	54472	9024
chr11:1-52900000	100133161	147199	113746	51272	60626	23410	5719	80162	387733	10581	8519	10410	338707	11187	59307	338440	81490	6050	3265	256329	8045	57661	3665	53841	6343	1815	10522	283232	64787	6888	347862	51286	79751	55367	6181	619565	57104	283229	977	5441	7106	66005	161	4588	4583	727897	54472	9024	81532
chr19:37265855-38702029	22847	147991	9141	84079	388531	390916	91646	11136	84902	91442	85415	55094	126248	4037	56301	1050	80054	1054	5184
chr19:28500000-63811651	148189	148145	7386	10775	79156	83636	898	8725	9745	57616	22847	147991	9141	84079	388531	390916	91646	11136	84902	91442	85415	55094	126248	4037	56301	1050	80054	1054	5184	64377	79047	26065	9710	2821	84306	10054	126374	284402	55900	339318	148103	90075	126375	57655	6324	3249	100128675	5349	163175
chr22:11800000-49691432	23784	150160	387590	150165	27437	128954	100130418	23765	27439	27440	100130717	51816	27443	83733	529	23786	637	57553	100192420	55670	51807	11274	2679	8214	5625	26220	25787	9993	25786	8220	23617	6576	8218	7290	64976	128977	7353	8318	7122	150185	5413	6899	54584	79680	10587	1312	421	128989	54487
chr2:93300000-242951149	728747	150483	4118	64969	84874	7549	150696	30818	51011	129868	729234	150763	151	1844	56910	285033	55654	9391	23020	150771	23397	93082	10865	55683	90342	81562	26504	26505	200539	51239	54910	51252	151313	375248	57730	1329	10120	7535	23505	200403	1261	3631	493753	25972	11320	343990	80705	150590	51263
chr4:1-435793	255403	152687	642280	654254	7700	79963	170960
chr4:1-50700000	255403	152687	642280	654254	7700	79963	170960	54872	5158	521	4636	84179	10336	10815	2580	84286	1609	10861	3425	53834	285498	10417	100130872	1487	92070	10296	57654	285464	152877	7884	92305	10460	2261	3954	7468	677770	7469	401115	339983	353497	79441	10608	57732	6047	8603	79155	6452	118	10227
chr4:76623381-79684447	25898	152815	152816	8999	9908	8615	5470	27163	55153	4283	419	3627	6373	53371	950	100129583	8987	339965	57619	345079	55752	10983	901	10563	246175	65008	80144
chr5:155686345-159845035	6444	153743	91937	26762	84868	9443	153745	3702	26999	408263	8728	348938	11063	54974	134353	9685	1879	153830	134510	3593	147	7265	114825	2172	79616	114898	63920	10569	9232
chrX:31041721-34564697	1756	158724	83604
chr19:53372336-53572212	22900	163071	93233	2014	55260	23546
chr8:1-392555	644128	169270	26260
chr8:1-45200000	644128	169270	26260	157695	157697	9228	2055	9639	9920	9172	64478	79648	285	55326	389610	1672	1671	1669	728358	1670	349196	245912	414325	653423	140596	245909	245910	1673	286042	157285	137075	9258	90459	79660	8658	157627	4482	203074	94137	203076	83595	54984	286046	66036	146861	157739	83656	83648	640
chrX:8707411-9925292	171482	171483	6907	4935	357
chr10:119032598-121691235	118987	196047	2018	22841	255082	63877	2834	143384	340719	8661	641451	404636	119559	10935	2869	6001	7073	9531	22876	79892	11196
chr16:5062786-7709383	56052	196483	54715
chr1:118282114-118807006	10885	200162
chr3:58626894-61524607	131177	200844	2272	5793
chr3:91700000-199501827	5627	200894	415117	200895	63899	255025	285220	84100	131544	84864	403273	79295	79310	26339	56650	1371	10402	131566	1295	84319	11259	644444	55773	56954	9868	348801	55076	84873	10342	25890	50939	57337	54931	57092	27107	100009676	6152	285359	79598	91775	64332	152225	131368	214	868	344595	84692	56987	151658
chr5:57754754-59053198	10769	202309	115827	5144
chr8:39008109-41238710	8754	203102	255926	1587	8749	2515	3620	169355	56892	79698	6422
chr11:52900000-134452384	219431	219432	219437	26338	390152	390155	219417	219484	390167	390168	338675	219527	187	85456	6749	5024	10394	5553	29015	8501	26519	219537	9246	710	219539	10978	25921	219541	51075	1500	643376	219956	219954	81341	9404	1270	10249	219970	92292	374393	63901	23220	219972	219982	390197	219986	5007	219988	390201
chr10:22863772-24876778	5305	219681	22921	256297	220213	56243	100169750
chr11:57344931-58658339	219956	219954	81341	9404	1270	10249	219970	92292	374393
chr11:69098089-69278404	595	220064	9965
chr16:56791457-72871981	29070	221191	64785	65009	79918	23019	677827	677830	55238	2806	1006	1009	283867	1003	146227	7084	51192	113540	146225	123920	146223	1783	283847	8883	766	57546	1014	6236	51647	8824	23491	283848	865	80262	84752	8717	55336	3299	8996	653319	283849	1874	79767	26231	29100	29109	6553	25894	146212
chr6:116369389-117096650	2444	221294	1300	23270	7259	29940	441168	100128327	254228	221301	51389	345895	221302
chr6:117109043-117359993	3841	221303	222545	222546
chr6:43556800-44361368	93643	221424	25844	9533	57510	5429	54676	9587	221421	55168	7422	221416	64928	55362	11131	2030	3326	347734	4794	441151	221409	202500
chr7:3046420-4279470	84433	221935
chr7:3516940-6019790	221935	221937	9907	55698	56903	221938	441191	389458	26100	222962	84629	80028	60	6624	54476	401303	654231	51622	728194	5395	7965
chr7:86091574-88424037	2913	222223	9988	79161	11257	54677	5244	5243	154661	55972	10926	53616	6717	79689	219557
chr6:54352087-55392731	27283	222584	3062	389400
chr20:27100000-62435964	284802	245929	117285	245932	245934	245935	245936	245937	28954	81502	100101490	3397	84701	598	22974	85366	2307	128853	164395	81572	343702	140706	3055	9777	128854	5326	23509	9371	171023	140688	284805	149951	1789	22919	140732	80341	359710	140683	317716	128861	51297	92747	51654	6640	9139	63941	128864	170487	1869
chr8:11575198-11708771	2626	252969	2222
chr14:35708407-36097605	51562	253970	7080
chr14:35837522-37090214	51562	253970	7080	26257	5083	89874	145282
chr11:74091491-74180816	25884	254225
chr11:74085123-74337880	25884	254225	143570
chr3:175446835-178263192	22871	254827	79718
chr13:1-23902184	348021	266695	7278	93492	54737	55269	9205	7750	2700	2706	10804	51084	8100	53342	221143	64328	26524	10284	221150	78988	253832	221154	2254	6445	26278	55504	4285	542767	387911	221178	338872	143
chr13:1-40829685	348021	266695	7278	93492	54737	55269	9205	7750	2700	2706	10804	51084	8100	53342	221143	64328	26524	10284	221150	78988	253832	221154	2254	6445	26278	55504	4285	542767	387911	221178	338872	143	374491	479	56163	55835	646405	5042	219287	9107	9818	51761	387914	6049	1024	10810	2835	219333	6144
chr13:16000000-114142980	348021	266695	7278	93492	54737	55269	9205	7750	2700	2706	10804	51084	8100	53342	221143	64328	26524	10284	221150	78988	253832	221154	2254	6445	26278	55504	4285	542767	387911	221178	338872	143	374491	479	56163	55835	646405	5042	219287	9107	9818	51761	387914	6049	1024	10810	2835	219333	6144
chr11:76699529-78005085	5058	282679	1207	51773	28971	92105	65987	7069	4718	79053	283219	57558	9846	79731
chr11:76710709-85146692	5058	282679	1207	51773	28971	92105	65987	7069	4718	79053	283219	57558	9846	79731	26011	220382	5547	220042	27314	51585	338699	60492	1740	55863	84233	58487	220388	54843
chr10:12431738-17283687	57118	283070	83643	10133	55388	221044	5264	22929	222389	8559	55691	83641	441549	51182	79723	64421	644890	55301	414149	221060	10557	9397	221061	8516	80013	9317	389941	6251	8029	1787
chr15:61583863-61913200	9960	283807	8925
chr19:39677306-41155075	126374	284402	55900	339318	148103	90075	126375	57655	6324	3249	100128675	5349	163175	5348	53822	53827	148109	51599	7392	57817	4099	933	2864	2865	2867	388533	93099	374897	26330	10430	495	23354	79171	2116	1340	11045	27033	9757	79713	199746	55851	55957	126393	148137	115703	58510	4868	84063	333
chr19:39664720-39962225	126374	284402	55900	339318	148103
chr20:45719063-49181611	55959	284749	57580	10564	1434	6780	55661	57169	441951	26765	100113393	692057	3745	5740	9334	23315	9825	55905	6615	7335	387522	387521	1051	5770	140876	84612	55653	23394	8813	27304	3755
chr4:73526461-75252649	9508	285521	26057	213	174	173	166824	3576	6372	5197	2919	5196	5473	6374	2921	10895	2920	441024
chr5:159922707-167623739	23120	285629	2561	2559	2554	2566	900	134492	3161	27430	57451
chr5:63838208-66501179	401190	285672	10283	11174	64105	23398	373	80006	54557	57486	55914	140890	375449
chr8:29285985-30473918	619351	286135	51669	23484	619373	10671	11030
chr8:101163387-103693879	26166	286151	5440	6674	25897	157567	169166	26986	7534	51123	83955	79977	83988	50484	51366	4956
chr9:12683435-13935586	7306	286343	8777
chr3:70107050-74383584	27086	317649	60675	23429	55164	727936	151987	55096	23024
chr10:17311250-19896508	7431	338596	9200	8027	653567	4360	221074	783	221078	221079
chr21:12300000-46944323	149992	339010	54094	441425	149998	54033	150000	6782	64092	8204	29761	388815	1525	10950	54149	140578	5651	387486	4685	54072	114614	54148	58494	522	2551	351	116159	9510	11096	246705	118421	29104	26046	10069	10600	10694	56911	193629	571	2897	642976	9073	643803	100131902	388818	643812	337963	337959	140258
chr2:138479322-143365272	3176	339745	11249	53353	8942
chr4:50700000-191273063	23142	339977	6443	132671	64854	57291	677810	65997	152579	81608	5156	84708	26511	170825	3815	3791	79644	55858	9575	132954	10874	644145	55763	9662	57482	132949	5471	10606	6731	132946	84525	6691	5978	84273	5431	3490	23284	253017	2044	1060	26228	55236	550112	2798	9407	339967	389208	401135	100130017
chr7:59100000-158821424	168417	340252	51427	7697	168474	10793	51351	285905	168374	644619	643253	677807	154807	2990	435	27297	8460	285908	493754	154881	27342	729156	55069	51119	55253	5382	64940	26053	64409	83698	441251	9883	260294	541473	8468	7965	100132832	2970	401375	55695	135892	8326	9031	9275	26608	51085	155382	84277	114049
chr9:14071847-14900353	4781	340481	9350	158326
chr9:34233377-35934224	51271	347240	318	57462	84688	203259	27019	375704	1271	415056	138716	11258	10280	2592	3590	10850	6363	6366	389715	23349	25822	138724	7415	2189	84720	30968	80256	10497	158381	9853	730112	7016	971	27240	6023	203260	84904	768	7169	7094	10488	57704	692094	4882	26206	84681	392307	51754	92973
chr15:88253886-88997242	10239	348110	374655	3418	10509	10519	390637	440307	51335	342132	8826	64784
chr5:1212750-1378766	340024	348932	7015	81037
chr1:151026302-152973244	353135	353134	353133	353132	448835	4184	3713	163778	6698	6707	6699	6703	6700	6701	6704	6705	6702	149018	4014	114771	57115	6280	6283	6279	338324	6278	6277	6276	6275	6274	6273	140576	57402	6284	6271	26097	23557	3608	4881	65123	11000	57459	9909	200186	27173	148327	10899	5872	6232
chr5:18240864-21565169	1016	375513
chr9:71280626-72167093	320	375743	138255	256691	23137
chr9:130999928-132303780	414318	375759	28989	140459	51450	9536	27348	1861	51759	10868	23048	57720	23413
chr1:26377344-27532551	10256	378807	64793	83442	91544	1043	55057	257101	79727	79947	3151	6195	8289	55650	84243	2810	54707	63906	8431	10726	126695	388610	6548	23038	84065
chr6:149442557-149779188	23118	387082
chr22:15272143-16594738	150160	387590	150165	27437	128954	100130418	23765	27439	27440	100130717	51816	27443	83733	529	23786
chr10:21110098-22746531	10529	387638	399726	387640	8028	64215	23412	648	9576
chr17:10675416-12635879	644139	388336	1770	7566	6416	93649	9912
chr5:1-47700000	153478	389257	133957	6389	57491	116349	11336	25845	6550	55722	11076	79844	65980	9319	85409	10723	340024	348932	7015	81037	6531	79888	728609	728613	64979	4726	50805	153572	153571	79192	340094	170690	23379	401172	84246	134111	255167	54888	6715	11044	108	134121	79072	4552	9037	100113384	50834	285692	134145
chr5:147238467-151765017	117156	389336	11005	408187	404203	153218	84651	643394	81545	3360	79628	154	22885	134265	134266	78991	27190	728264	1452	389337	133522	5145	1836	81789	22993	1436	5159	1044	6534	815	340075	6949	972	6208	3340	11346	91977	55696	51164	85027	345611	91975	134466	2878	10318	309	26112	2760	285641
chr8:94587173-100685605	137392	389677	91147	54704	1015	2669	25788	25962	54845	286148	55656	9134	137682	94241	79666	157657	392255	442454	51001	9791	6383	10404	85453	92140	55353	4147	6156	26775	203111	10247	10940	79815	3788	6788	116039	157680
chr11:55503467-56066044	390152	390155	219417	219484
chr20:51603033-51989829	7764	391257
chr4:10979549-15266111	9957	391634	9364	579	285548	259282	132864	114905	57545	26234
chr11:110631916-112776199	341032	399948	5450	54766	399949	143903	23235	5519	79796	91893	64776	1410	3316	91894	85458	1737	120379	55216	26521	6392	3606	56158	83875	5805	349633	4684	54970	255239
chr17:1-22200000	9501	400566	359845	55275	79850	50628	51031	55178	64359	29928	29	286753	7531	1398	4641	51763	5306	124935	8578	83547	10594	84981	124997	5345	5176	114826	6117	146760	1801	124641	3090	23293	63826	55720	692207	9905	4335	284009	79066	5048	23277	23108	8390	26189	4995	4994	390756	8387	84690
chr1:163619952-164752515	6258	400794	440699	4259	223	54499	7371	149297
chr22:22437934-22507511	150248	400916	4320	6598	91319
chr4:91089383-93486891	22915	401145	7117	2895
chr4:83634873-83961360	441027	439934	79966	22872
chr14:65275722-67085224	2530	440184	10243	161142	64398	51382	1965	26499	161145	57475
chr15:1-24740084	283767	440225	727924	283694	390539	729786	114791	23191	81614	123606	339005	283796	400322	390535	7681	54551	4692	791115	791114	23742	6638	347746	8123	338429	100033413	3653	100033820	100033436	100033439	145624	100036563	7337	57194	2562	2558
chr15:17000000-100338915	283767	440225	727924	283694	390539	729786	114791	23191	81614	123606	339005	283796	400322	390535	7681	54551	4692	791115	791114	23742	6638	347746	8123	338429	100033413	3653	100033820	100033436	100033439	145624	100036563	7337	57194	2562	2558	2567	4948	8924	440253	321	23359	56160	7082	89837	26082	89832	100288380	9824	22909
chr15:37880223-38115089	11245	440275
chr15:51593230-55368004	256764	440279	51187	5873	9488	9236	161582	26108	283659	4734	64864	374618	55329	54816	145783	6938
chr16:73739922-78192112	162239	440387	1504	9564	10428	124491	4166	23563	79583	11345	23536	3735	54386	85445	22879	100130958	170692	283927	57687	10143	51741	4094
chr18:75796373-76117153	80148	440498	10907	79863	22850	100130522	84552
chr7:87797038-89779004	219557	442523	26872	261729	79846
chr14:1-23145193	404785	641455	390431	79544	122742	390436	91875	57820	100113391	85495	10038	7011	55644	328	90809	4860	338879	390443	122651	493901	341799	283	6038	10876	64184	6039	6035	6037	6036	64745	29986	57447	122664	440163	84659	55701	51222	3183	57096	11198	57680	319103	84932	9878	56339	6297	1603	63874	5018
chr14:1-29140968	404785	641455	390431	79544	122742	390436	91875	57820	100113391	85495	10038	7011	55644	328	90809	4860	338879	390443	122651	493901	341799	283	6038	10876	64184	6039	6035	6037	6036	64745	29986	57447	122664	440163	84659	55701	51222	3183	57096	11198	57680	319103	84932	9878	56339	6297	1603	63874	5018
chr14:15600000-106368585	404785	641455	390431	79544	122742	390436	91875	57820	100113391	85495	10038	7011	55644	328	90809	4860	338879	390443	122651	493901	341799	283	6038	10876	64184	6039	6035	6037	6036	64745	29986	57447	122664	440163	84659	55701	51222	3183	57096	11198	57680	319103	84932	9878	56339	6297	1603	63874	5018
chr10:128584013-129240925	1793	642938	594857
chr18:14720419-16909449	374860	644669	6093
chr17:18837023-19933105	125206	644815	10750	400581	22905	27077	5598	4239	55244	677882	224	146802	218	9706	11216	92521
chr1:124300000-247249719	100286793	653505	200030	728855	728875	767846	9659	9554	388677	148738	10628	84265	284615	128077	9939	114814	8799	8515	148741	10401	200035	10623	27246	11126	5174	653519	728939	728989	5565	171423	2330	9557	607	51205	2702	2703	388685	728936	645166	388692	2209	440689	8359	3013	8337	8349	8338	317772	51027
chr5:76408288-81082828	84327	677828	728723	8622	55255	23440	6902	8546	9522	10184	411	29958	23743	635	133746	9456	167153	202333	345778	7060	256987	644936	84654	441089	9765	167555	340120	1719	4437	5924	1160	84240	134526	23635
chr9:51800000-140273252	401508	727830	442421	375719	548321	441425	595135	440896	653404	55871	728747	728788	100133920	653427	100036519	445571	286380	572558	5239	169693	8395	116224	5568	2395	9414	9413	320	375743	138255	256691	23137	687	80036	23670	51104	138241	138240	9615	7763	117531	216	301	6096	140803	55071	138199	54981	26578	5125
chr7:65877239-79629882	27342	729156	55069	51119	55253	5382	64940	26053	64409	83698	441251	9883	260294	541473	8468	7965	100132832	2970	401375	55695	135892	8326	9031	9275	26608	51085	155382	84277	114049	6804	83451	1365	1364	155368	135886	2006	3984	7458	7462	5982	7461	9569	2969	653361	84163	54441	389523	81554	389524
chr16:31854743-53525739	440362	729355	386757	9040	283914	146481	124149	79801	55737	23594	91807	388272	84706	10294	81831	81533	5257	94160	85320	83752	6477	9683	869	123970	23090	255919	55027	64282	113	29117	85407	124460	64127	1540	6299	27324	80205	5934	64400	23322	79068	79191	10265
chr4:37121738-38804810	55286	768211	23216	79667	51274	81793	7096	10333	92689	80008	51088
chr5:9224578-10673735	9037	100113384	50834	285692	134145	22948	134147	10299	83853
chr9:1-708871	375260	100124412	2298	55871	157983	81704	23189
chr1:1-124300000	375260	100124412	79501	100132287	100133331	643837	284593	148398	26155	339451	84069	84808	57801	9636	375790	54991	254173	8784	7293	51150	126792	388581	118424	6339	116983	126789	54973	80772	1855	54587	54998	81669	148413	55052	441869	64856	219293	83858	55210	339453	29101	142678	8511	728642	728661	9906	65220	2782	163688
chr9:1-51800000	375260	100124412	2298	55871	157983	81704	23189	1761	58524	10655	6595	401491	7436	169522	9933	5991	169792	84850	6505	55064	403313	55664	50808	10171	3717	11172	3641	6019	6013	55848	29126	80380	57589	79956	2315	158358	26953	90865	89882	115426	2731	23081	90871	5789	7306	286343	8777	4781	340481
chr9:97183463-97625342	5727	100128782
chr10:40300000-135374737	84856	100129482	7582	9790	5979	55454	221002	53828	3185	8187	7580	6387	643236	83937	11067	220979	7570	100133308	79290	240	220972	93550	253725	119016	653129	399761	83849	9721	653145	5540	3178	642826	195977	244	387680	118738	5949	2658	2662	728603	5599	58504	57705	474354	196740	170370	170371	2074	267004
chrX:148267454-148753845	3423	100131434	91966	728269	51402	84548	4110
chr10:3811260-5139878	1316	100216001	338588	83592	389932	1645	8644	1646
chr10:3811260-6662244	1316	100216001	338588	83592	389932	1645	8644	1646	340811	1109	114131	79861	10276	51806	810	79754	54906	2665	54522	84893	3601	3559	84991	5209	5588
chr8:108043446-108683856	284
chr4:114219937-114355024	287
chrX:66436234-67090514	367
chr21:35022364-36008600	861
chr19:34975531-35098303	898
chr7:54899301-55275419	1956
chr10:123214869-123367187	2263
chr18:13905410-14018535	4158
chr8:128774432-128849112	4609
chr14:56307190-56415610	5015
chr9:36988416-36998984	5079
chr1:162199047-163197517	5087
chr4:30331135-30753569	5099
chr5:58300629-59320301	5144
chr14:28763785-29367842	5587
chr12:55201993-55269875	5939
chr8:41004735-41425303	6422
chr10:118946990-119027085	6571
chr1:46541957-46555032	7388
chr12:10732932-10778896	8531
chr4:143168636-143603331	8821
chr14:77945724-77992686	9369
chr11:57861150-58074632	9404
chr10:73394126-73443318	9469
chr7:83246850-83689170	10371
chr12:85072329-85674601	25834
chr5:36750649-37111693	25836
chr17:58249995-58447640	26115
chr12:70849987-70966467	29953
chr5:128458341-128477620	51015
chr2:53680282-53845245	51130
chr20:56249879-56298730	55370
chr20:20585029-20740450	57186
chr10:54201467-57779853	65217
chr19:15641747-15670750	66002
chr6:157695838-157823719	79683
chr2:135029078-135167772	81615
chr5:102912456-102926389	83594
chr5:102912456-102926389	83594
chr10:20145174-20609292	84898
chr12:76852527-77064746	89795
chr17:20027154-20122158	92521
chr19:8920808-8939190	94025
chr2:154436672-155018734	114805
chr13:31211674-31275009	122042
chr8:84799647-85622331	138046
chr19:32764651-33569283	148189
chr10:38685321-38707438	158160
chr4:4349500-4427489	166793
chr13:27611014-27767472	255967
chr13:104916365-104941384	267012
chr5:63292034-63701397	285671
chr12:33156845-33480710	341359
chr2:79257340-80427237	347730
chr5:45312870-49697231	348980
chr13:106620319-107317084	728215
[truncated: 1,003 more columns]
