# Supplementary material for: Circulating tumor DNA reveals complex biological features with clinical relevance in metastatic breast cancer
Source: Nat Commun. 2023 Mar 1;14:1157. doi: 10.1038/s41467-023-36801-9 (PMC9977734; doi:10.1038/s41467-023-36801-9)
Supplement: Supplementary file 6 — Supplementary Data 3 [file 41467_2023_36801_MOESM6_ESM.xlsx]

## Sheet: Hoja1
Supplementary Data 3. Correlation between 150 ctDNA-based signatures and TF in 178 samples with TF>3% without and with TF adjustment. Correlation coefficients and p-values were determined by Pearson Correlation.
Signatures	Without TF adjustment		With TF adjustment
	correlation	pvalue	correlation	pvalue
UNC_MM_Green2_Median_BMC.Med.Genomics.2011_PMID.21214954	0.832291	1.76e-47	0.419382	4.63391e-09
Luminal.B	0.80353	5.86e-42	0.351285	1.33051e-06
MDACC_P53_ER.Pos_Median_CCR.2011_PMID.21248301	0.793748	2.76e-40	0.258352	0.000462382
UNC_Scorr_LumB_Correlation_JCO.2009_PMID.19204204	0.78583	5.38e-39	0.25452	0.000564947
UNC_MM_WAPTag_1pFDR_UP_Median_Genome.Biology.2007_PMID.17493263	0.783787	1.13e-38	0.258883	0.000449618
UNC_MM_C3Tag_1pFDR_UP_Median_Genome.Biology.2007_PMID.17493263	0.782418	1.86e-38	0.301746	3.8466e-05
UNC_Claudin_Low_29_Median_Cancer.Res.2009_PMID.19435916	0.764889	7.8e-36	0.373448	2.42424e-07
IntClust_Amplification.50_Median_Genome.Biol.2014_PMID.25164602	0.76398	1.05e-35	0.219742	0.00303747
UNC_MM_Red10_Median_BMC.Med.Genomics.2011_PMID.21214954	0.758018	7.22e-35	0.297335	5.04713e-05
UNC_HS_Red6_Median_BMC.Med.Genomics.2011_PMID.21214954	0.753911	2.64e-34	0.344775	2.14186e-06
Knudsen_Neo_common_Median_Clin.Cancer.Res.2014_PMID.25047707	0.752124	4.59e-34	0.316745	1.47735e-05
Pcorr_Dasatinib_L_Correlation_Cancer.Res.2007_PMID.17332353	0.747124	2.12e-33	0.353482	1.13026e-06
CIN70_Median_Nat.Genet.2006_PMID.16921376	0.735541	6.41e-32	0.268948	0.000261559
RB_LOSS_Median_J.Clin.Invest.2007_PMID.17160137	0.732337	1.6e-31	0.28141	0.000129798
Stingl_Day7_Upregulated_Median_Nat.Cell.Biol.2014_PMID.25173976	0.731962	1.77e-31	0.34061	2.88846e-06
UNC_MProliferation_Median_BMC.Med.Genomics.2011_PMID.21214954	0.731515	2.01e-31	0.295929	5.49857e-05
Bcells_Centroblast_Median_J.Clin.Oncol.2015_PMID.25800755	0.729116	3.94e-31	0.34957	1.5099e-06
UNC_HS_Red23_Median_BMC.Med.Genomics.2011_PMID.21214954	0.727928	5.48e-31	0.264573	0.000331871
UNC_Proliferation_Cluster_Median_BMC.Med.Genomics.2011_PMID.21214954	0.715467	1.57e-29	0.314112	1.75415e-05
UNC_Unknown_5_Median_BMC.Med.Genomics.2011_PMID.21214954	0.713103	2.92e-29	0.234172	0.00155636
UNC_MM_C3Tag.2012_Median_Genome.Biol.2013_PMID.24220145	0.712723	3.22e-29	0.279873	0.000141769
UNC_MM_Red5_Median_BMC.Med.Genomics.2011_PMID.21214954	0.712463	3.44e-29	0.203989	0.0060203
UNC_Scorr_Her2_Correlation_JCO.2009_PMID.19204204	0.708082	1.06e-28	0.26708	0.000289682
UNC_16.13_Amplicon_Median_BMC.Med.Genomics.2011_PMID.21214954	0.704448	2.65e-28	0.40642	1.5052e-08
UNC_Duke_Module03_betacatenin_Median_Mike_PMID.20335537	0.70383	3.09e-28	0.279252	0.000146892
UNC_bMYB_Signature_Median_Oncogene.2009_PMID.19043454	0.703012	3.79e-28	0.260825	0.000405676
IntClust_Amplification.50.Better.than_Median_Genome.Biol.2014_PMID.25164602	0.702879	3.92e-28	0.132275	0.0767141
Wirapati_Proliferation_Median_Breast.Cancer.Res.2008_PMID.18662380	0.698946	1.03e-27	0.208801	0.00490954
UNC_HS_Red14_Median_BMC.Med.Genomics.2011_PMID.21214954	0.695709	2.27e-27	0.332072	5.26157e-06
UNC_RB_LOH_Median_Breast.Cancer.Res.2008_PMID.18782450	0.691676	5.96e-27	0.248024	0.000787878
Pcorr_CSR_Activated_Correlation_PNAS.2005_PMID.15701700	0.690382	8.1e-27	0.288584	8.54046e-05
GSEA_Median_GP1_Proliferation_DNA_repair.r.0.981_PUJANA_CHEK2_PCC_NETWORK	0.679254	1.06e-25	0.225899	0.00229486
UNC_Differentiation.Score_Model_BCR.2010_PMID.20813035	0.674744	2.91e-25	0.167755	0.0243874
Stingl_Up_Proliferation_Median_Nat.Cell.Biol.2014_PMID.25173976	0.671994	5.34e-25	0.230138	0.00188393
UNC_12qMDM4_Median_BMC.Med.Genomics.2011_PMID.21214954	0.66396	3.03e-24	0.354793	1.02486e-06
UNC_HS_Red9_Median_BMC.Med.Genomics.2011_PMID.21214954	0.660643	6.11e-24	0.225139	0.00237667
UNC_HS_Red25_Median_BMC.Med.Genomics.2011_PMID.21214954	0.659382	7.96e-24	0.303404	3.46933e-05
UNC_Unknown_7_Median_BMC.Med.Genomics.2011_PMID.21214954	0.647604	8.86e-23	0.235417	0.00146625
GP19_1Q_amplicon.r.0.967_PerouLab_HS_Green17_Median_BMC_Med_Genomics_2011_PMID.21214954	0.646441	1.12e-22	0.128141	0.0864767
UNC_HS_Green17_Median_BMC.Med.Genomics.2011_PMID.21214954	0.646441	1.12e-22	0.128141	0.0864767
UNC_Unknown_14_Median_BMC.Med.Genomics.2011_PMID.21214954	0.645944	1.23e-22	0.367751	3.80174e-07
IntClust_Deletion.50_Median_Genome.Biol.2014_PMID.25164602	0.641745	2.82e-22	0.372166	2.68442e-07
GSEA_Median_GP1_Proliferation_DNA_repair.r.0.972_REACTOME_CELL_CYCLE_MITOTIC	0.641403	3.02e-22	0.179623	0.0158323
ER	0.641286	3.09e-22	0.225332	0.00235558
IntClust_Deletion.50.Better.than_Median_Genome.Biol.2014_PMID.25164602	0.636661	7.57e-22	0.368054	3.71266e-07
Prosigna_Proliferation_18_Median_BMC.Med.Genomics.2015_PMID.26297356	0.621755	1.23e-20	0.157973	0.0341767
UNC_8q_Amplicon_Median_BMC.Med.Genomics.2011_PMID.21214954	0.620499	1.54e-20	0.361597	6.1217e-07
UNC_MM_Green19_Median_BMC.Med.Genomics.2011_PMID.21214954	0.617924	2.45e-20	0.103475	0.166878
UNC_Duke_Module17_pr_Median_Mike_PMID.20335537	0.61557	3.74e-20	0.207462	0.00519847
UNC_MM_Myc.2012_Median_Genome.Biol.2013_PMID.24220145	0.61528	3.94e-20	0.156654	0.0357223
UNC_HS_Red15_Median_BMC.Med.Genomics.2011_PMID.21214954	0.609525	1.08e-19	0.136142	0.0684078
GSEA_Median_MYC_amplified_chr8q24	0.599048	6.51e-19	0.352034	1.25867e-06
UNC_Duke_Module06_er_Median_Mike_PMID.20335537	0.595614	1.15e-18	0.158705	0.0333436
UNC_574.MCF7.E2.repressed.genes_Median_JCO.2006_PMID.16505416	0.593379	1.67e-18	0.175267	0.0186064
UNC_HS_Green10_Median_BMC.Med.Genomics.2011_PMID.21214954	0.588142	3.93e-18	0.210039	0.0046552
UNC_MM_Green6_Median_BMC.Med.Genomics.2011_PMID.21214954	0.569637	7.13e-17	0.176753	0.0176161
UNC_HS_Green23_Median_BMC.Med.Genomics.2011_PMID.21214954	0.556371	5.11e-16	0.177197	0.0173291
UNC_HER1_Cluster2_Median_BMC.Genomics.2007_PMID.17663798	0.555305	5.96e-16	0.260635	0.000409789
UNC_PIK3CA.Hutti_Median_Cancer.Res.2012_PMID.22552288	0.555184	6.07e-16	0.0501099	0.504114
Scorr_PTEN_Present_Correlation_PNAS.2007_PMID.17452630	0.542238	3.79e-15	0.212447	0.0041942
UNC_HS_Green2_Median_BMC.Med.Genomics.2011_PMID.21214954	0.53892	5.99e-15	0.106898	0.153207
UNC_17q25x_Median_BMC.Med.Genomics.2011_PMID.21214954	0.530842	1.78e-14	0.293383	6.41381e-05
Lim.et.al.2010.Conserved.Mature_Median_BCR.2010_PMID.20346151	0.506237	4.18e-13	0.204881	0.00579886
UNC_HS_Red2_Median_BMC.Med.Genomics.2011_PMID.21214954	0.489457	3.11e-12	0.105339	0.159324
UNC_Shehata2012_NCL_Median_Adam_PMID.25575446	0.483565	6.15e-12	0.191049	0.0101979
UNC_5Q_Median_Breast.Cancer.Res.Treat.2012_PMID.22048815	0.469754	2.88e-11	0.121754	0.103486
UNC_MM_p53null.Luminal_Median_Genome.Biol.2013_PMID.24220145	0.467359	3.74e-11	0.139759	0.0613181
UNC_15q25_Amplicon_Median_BMC.Med.Genomics.2011_PMID.21214954	0.453237	1.67e-10	0.027894	0.710114
UNC_HS_Green1_Median_BMC.Med.Genomics.2011_PMID.21214954	0.445215	3.8e-10	0.067995	0.364436
UNC_11q13_Amplicon_Median_BMC.Med.Genomics.2011_PMID.21214954	0.425115	2.71e-09	0.0987168	0.187363
Inflammatory_Breast_Cancer_79_IBC_Median_CCR.2013_PMID.23396049	0.412395	8.8e-09	0.156163	0.0363127
UNC_HS_Red12_Median_BMC.Med.Genomics.2011_PMID.21214954	0.365577	4.5e-07	0.00552884	0.94128
UNC_HER1_Cluster1_Median_BMC.Genomics.2007_PMID.17663798	0.363691	5.21e-07	0.254313	0.000571042
UNC_LUMINAL_Cluster_Median_BMC.Med.Genomics.2011_PMID.21214954	0.362783	5.59e-07	0.0976542	0.192179
UNC_Unknown_13_Median_BMC.Med.Genomics.2011_PMID.21214954	0.36244	5.74e-07	0.24921	0.000741939
UNC_3p21_Amplicon_Median_BMC.Med.Genomics.2011_PMID.21214954	0.346114	1.94e-06	-0.00135298	0.985618
Tumour_hypoxia_causes_DNA_hypermethylation_by_reducing_TET_activity_Median_Nature.2016_PMID.27533040	0.337385	3.63e-06	-0.0716708	0.339024
UNC_4p16_Amplicon_Median_BMC.Med.Genomics.2011_PMID.21214954	0.334086	4.57e-06	0.215088	0.00373621
PR	0.302	3.79e-05	0.172805	0.0203545
GHI_RS_Model_NJEM.2004_PMID.15591335	0.291103	7.35e-05	-0.0923531	0.217556
HER2_AMPLIFIED_PerouLab_HER2_Amplicon_Median_BMC_Med_Genomics_2011_PMID.21214954	0.286015	9.93e-05	0.172948	0.0202494
UNC_HER2_Amplicon_Median_BMC.Med.Genomics.2011_PMID.21214954	0.286015	9.93e-05	0.172948	0.0202494
UNC_HS_Red13_Median_BMC.Med.Genomics.2011_PMID.21214954	0.268894	0.000262335	0.0784819	0.294995
HER2	0.243453	0.00099055	0.185248	0.0127875
UNC_Duke_Module07_glucosedepletion_Median_Mike_PMID.20335537	0.207774	0.00512968	0.0895412	0.231948
UNC_ROR_S_Model_JCO.2009_PMID.19204204	0.206049	0.00551986	-0.0271554	0.717459
UNC_Glycolysis_Signature_Median_BMC.Med.2009_PMID.19291283	0.167361	0.0247299	-0.0122327	0.870533
UNC_Scorr_P53_Mut_Correlation_BMC.Cancer.2006_PMID.17150101	0.14392	0.0539186	0.0182787	0.807582
UNC_HS_Green18_Median_BMC.Med.Genomics.2011_PMID.21214954	0.135393	0.0699569	0.107686	0.150184
UNC_Scorr_IIE_Correlation_JCO.2006_PMID.16505416	0.134779	0.0712474	-0.00527814	0.943938
Mature_Lumina_Up_Median_Nat.Med.2009_PMID.19648928	0.0771713	0.303158	-0.0660118	0.378626
Her2.enriched	-0.0208048	0.781618	-0.0159596	0.831606
UNC_HS_Red1_Median_BMC.Med.Genomics.2011_PMID.21214954	-0.0430678	0.56593	0.0212355	0.777214
GSEA_Median_GP7_Estrogen_signaling.r.0.97_SMID_BREAST_CANCER_BASAL_DN	-0.0561958	0.453685	0.0642562	0.391463
UNC_HS_Red19_Median_BMC.Med.Genomics.2011_PMID.21214954	-0.0578056	0.440834	-0.0309251	0.680258
UNC_Pfefferle2012_MatureLum_Median_Adam_PMID.25575446	-0.0758088	0.3118	-0.0596903	0.426055
UNC_HS_Green8_Median_BMC.Med.Genomics.2011_PMID.21214954	-0.0911789	0.223487	0.00896872	0.904885
UNC_Lim2009_MatureLum_Median_Adam_PMID.25575446	-0.095207	0.203612	-0.0187292	0.802935
UNC_13q14_Amplicon_Median_BMC.Med.Genomics.2011_PMID.21214954	-0.152847	0.0405179	-0.0872878	0.243956
UNC_Duke_Module14_p53_Median_Mike_PMID.20335537	-0.173134	0.0201129	-0.0662933	0.376591
UNC_HS_Green25_Median_BMC.Med.Genomics.2011_PMID.21214954	-0.186902	0.0119962	-0.0103021	0.890827
UNC_S100A9_A8_Median_BMC.Med.Genomics.2011_PMID.21214954	-0.24525	0.000905728	-0.226948	0.00218619
UNC_16q23_Amplicon_Median_BMC.Med.Genomics.2011_PMID.21214954	-0.269038	0.000260263	-0.0313823	0.675795
UNC_ADM_S100A10_A110NDGR1_Cluster_Median_BMC.Med.Genomics.2011_PMID.21214954	-0.274512	0.000192086	-0.0938851	0.209989
UNC_HS_Green13_Median_BMC.Med.Genomics.2011_PMID.21214954	-0.281874	0.000126375	-0.0342812	0.647771
GP22_16Q22_24_amplicon.r.0.927_PerouLab_16q24x_Median_BMC_Med_Genomics_2011_PMID.21214954	-0.289019	8.32e-05	-0.0438242	0.559121
UNC_16q24x_Median_BMC.Med.Genomics.2011_PMID.21214954	-0.289019	8.32e-05	-0.0438242	0.559121
UNC_Lim2009_LumProg_Median_Adam_PMID.25575446	-0.300179	4.24e-05	-0.0847479	0.258001
GSEA_Median_HDAC_TARGETS_DN_HELLER	-0.304451	3.25e-05	-0.107052	0.152612
UNC_VEGF_13genes_Median_BMC.Med.2009_PMID.19291283	-0.30466	3.21e-05	-0.121747	0.103506
Pcorr_squamoid_PLOS.2012_PMID.22590557	-0.318132	1.35e-05	-0.0842677	0.260718
UNC_Shehata2012_LumProg_Median_Adam_PMID.25575446	-0.370224	3.13e-07	-0.245965	0.000873895
UNC_Unknown_12_Median_BMC.Med.Genomics.2011_PMID.21214954	-0.442693	4.89e-10	-0.242479	0.00103948
UNC_Unknown_8_Median_BMC.Med.Genomics.2011_PMID.21214954	-0.444584	4.05e-10	-0.249725	0.000722754
Luminal.A	-0.473435	1.92e-11	-0.0928247	0.215206
UNC_8p22_Amplicon_Median_BMC.Med.Genomics.2011_PMID.21214954	-0.481621	7.67e-12	-0.180049	0.0155811
UNC_Pfefferle2012_LumProg_Median_Adam_PMID.25575446	-0.53178	1.57e-14	-0.176832	0.0175648
UNC_HS_Green24_Median_BMC.Med.Genomics.2011_PMID.21214954	-0.534672	1.07e-14	-0.267849	0.000277787
UNC_Scorr_Basal_Correlation_JCO.2009_PMID.19204204	-0.535247	9.87e-15	-0.192353	0.00968407
Histology..IDC.vs..ILC	-0.548074	1.68e-15	-0.259005	0.000446746
Inflammatory_Breast_Cancer_491_IBC_Median_CCR.2013_PMID.23396049	-0.549047	1.46e-15	-0.19245	0.00964662
Luminal_Progenitor_Up_Median_Nat.Med.2009_PMID.19648928	-0.554384	6.81e-16	-0.175795	0.0182491
GSEA_Median_GP17_Basal_signaling.r.0.958_SMID_BREAST_CANCER_BASAL_UP	-0.583014	8.93e-18	-0.14663	0.0495094
UNC_17PP13_Amplicon_Median_BMC.Med.Genomics.2011_PMID.21214954	-0.611584	7.56e-20	-0.219022	0.00313723
Basal.like	-0.617893	2.47e-20	-0.259232	0.000441424
UNC_XRTinducedgenes.Oh_Median_PMID.24527691	-0.628188	3.76e-21	-0.20604	0.00552205
Stingl_Up_Basal_High_Median_Nat.Cell.Biol.2014_PMID.25173976	-0.629105	3.17e-21	-0.204505	0.00589136
UNC_HS_Red8_Median_BMC.Med.Genomics.2011_PMID.21214954	-0.64859	7.27e-23	-0.220712	0.00290767
Stingl_Down_Basal_High_Median_Nat.Cell.Biol.2014_PMID.25173976	-0.674209	3.27e-25	-0.246166	0.000865163
Chemo_Endocrine_Score_CC_.2.LumA_subtract.by_CC.2.Basal_From_Aleix	-0.699497	9.04e-28	-0.225539	0.0023333
UNC_HS_Green21_Median_BMC.Med.Genomics.2011_PMID.21214954	-0.699902	8.18e-28	-0.374305	2.26375e-07
Pcorr_NKI70_Good_Correlation_Nature.2002_PMID.11823860	-0.70193	4.96e-28	-0.209252	0.00481535
UNC_fMaSC.refined1_Median_PMID.25575446	-0.703482	3.37e-28	-0.240245	0.00116024
UNC_Scorr_IE_Correlation_JCO.2006_PMID.16505416	-0.707674	1.18e-28	-0.330317	5.93891e-06
Mature_Luminal_Down_Median_Nat.Med.2009_PMID.19648928	-0.710351	5.94e-29	-0.265649	0.000313104
Lim.et.al.2010.Conserved.Luminal.Progenitor_Median_BCR.2010_PMID.20346151	-0.725133	1.18e-30	-0.292074	6.93853e-05
UNC_BASAL_Cluster_Median_BMC.Med.Genomics.2011_PMID.21214954	-0.726995	7.09e-31	-0.223852	0.00252113
UNC_Shehata2012_ALDHpos_Median_Adam_PMID.25575446	-0.739681	1.94e-32	-0.25272	0.00062001
UNC_MM_Red20_Median_BMC.Med.Genomics.2011_PMID.21214954	-0.768405	2.42e-36	-0.284016	0.000111638
UNC_Scorr_P53_Wt_Correlation_BMC.Cancer.2006_PMID.17150101	-0.78617	4.75e-39	-0.465259	4.69068e-11
UNC_Scorr_LumA_Correlation_JCO.2009_PMID.19204204	-0.790575	9.22e-40	-0.38897	6.80463e-08
Scorr_PTEN_Absent_Correlation_PNAS.2007_PMID.17452630	-0.790608	9.1e-40	-0.423082	3.27994e-09
Pcorr_bronchioid_PLOS.2012_PMID.22590557	-0.796386	9.98e-41	-0.389375	6.57676e-08
UNC_HS_Green12_Median_BMC.Med.Genomics.2011_PMID.21214954	-0.796556	9.34e-41	-0.342397	2.54207e-06
Pcorr_Dasatinib_R_Correlation_Cancer.Res.2007_PMID.17332353	-0.803858	5.13e-42	-0.320895	1.12326e-05
UNC_HS_Red4_Median_BMC.Med.Genomics.2011_PMID.21214954	-0.811626	2.04e-43	-0.31368	1.80402e-05
IMMUNE_Bindea_Cell_B_cells_Median_Immunity.2013_PMID.24138885	-0.824931	5.69e-46	-0.360189	6.81715e-07
UNC_Claudin_High_Median_Genome.Biol.2007_PMID.17493263	-0.829883	5.6e-47	-0.323262	9.5898e-06
Tcell_EXH_Memory_CD8_T_cell_a_vs_Naive_CD8_T_cell_Metagene_1_Science.2016_PMID.27789795	-0.84214	1.29e-49	-0.316541	1.49722e-05
IMMUNE_PEREZ_14_Median_JCO.2015_PMID.2560586	-0.896193	9.97e-65	-0.409304	1.16317e-08
