# Supplementary material for: Circulating tumor DNA reveals complex biological features with clinical relevance in metastatic breast cancer
Source: Nat Commun. 2023 Mar 1;14:1157. doi: 10.1038/s41467-023-36801-9 (PMC9977734; doi:10.1038/s41467-023-36801-9)
Supplement: Supplementary file 7 — Supplementary Data 4 [file 41467_2023_36801_MOESM7_ESM.xlsx]

## Sheet: Hoja1
Supplementary Data 4. Correlation between 150 ctDNA-based signatures and tumor DNA-based signatures. Correlation coefficients and p-values were determined by Pearson Correlation.
Signature	All plasma and tissue biopsies (n=54)		Matched timepoint biopsies (n=27)		Unmatched timepoint biopsies (n=27)
	Cor	p-value	Cor	p-value	Cor	p-value
UNC_HER1_Cluster2_Median_BMC.Genomics.2007_PMID.17663798	0.612459	8.57463e-07	0.75144	6.25748e-06	0.521632	0.0052629
UNC_Unknown_13_Median_BMC.Med.Genomics.2011_PMID.21214954	0.614321	7.77413e-07	0.698365	5.10346e-05	0.519947	0.0054379
UNC_8q_Amplicon_Median_BMC.Med.Genomics.2011_PMID.21214954	0.655065	7.68757e-08	0.698277	5.1194e-05	0.627754	0.000456011
UNC_MM_p53null.Luminal_Median_Genome.Biol.2013_PMID.24220145	0.58053	4.19265e-06	0.692965	6.16362e-05	0.493264	0.00893752
UNC_11q13_Amplicon_Median_BMC.Med.Genomics.2011_PMID.21214954	0.511336	7.76986e-05	0.692108	6.34875e-05	0.140649	0.484089
UNC_17PP13_Amplicon_Median_BMC.Med.Genomics.2011_PMID.21214954	0.576893	4.97079e-06	0.673632	0.000117387	0.466771	0.0141093
UNC_ADM_S100A10_A110NDGR1_Cluster_Median_BMC.Med.Genomics.2011_PMID.21214954	0.615729	7.21605e-07	0.667303	0.000143499	0.557575	0.00251408
UNC_HS_Red19_Median_BMC.Med.Genomics.2011_PMID.21214954	0.627584	3.7969e-07	0.662528	0.000166466	0.596963	0.00101196
UNC_Duke_Module14_p53_Median_Mike_PMID.20335537	0.586688	3.12784e-06	0.661202	0.00017339	0.489503	0.00955651
UNC_HS_Green23_Median_BMC.Med.Genomics.2011_PMID.21214954	0.644042	1.48704e-07	0.654798	0.000210543	0.63982	0.000325957
UNC_Scorr_P53_Mut_Correlation_BMC.Cancer.2006_PMID.17150101	0.587995	2.93704e-06	0.646569	0.000268456	0.518225	0.00562187
UNC_Pfefferle2012_MatureLum_Median_Adam_PMID.25575446	0.641973	1.67818e-07	0.634047	0.000383426	0.654345	0.000213423
UNC_HS_Red13_Median_BMC.Med.Genomics.2011_PMID.21214954	0.616677	6.86136e-07	0.630576	0.000422095	0.601995	0.000893244
UNC_8p22_Amplicon_Median_BMC.Med.Genomics.2011_PMID.21214954	0.556797	1.22873e-05	0.630067	0.00042805	0.481161	0.0110582
UNC_HS_Green25_Median_BMC.Med.Genomics.2011_PMID.21214954	0.529666	3.81284e-05	0.624326	0.000500401	0.47037	0.0132876
UNC_13q14_Amplicon_Median_BMC.Med.Genomics.2011_PMID.21214954	0.560905	1.02612e-05	0.623506	0.000511554	0.490188	0.00944121
UNC_Shehata2012_LumProg_Median_Adam_PMID.25575446	0.572231	6.16468e-06	0.622758	0.00052192	0.552149	0.00282549
UNC_HS_Green2_Median_BMC.Med.Genomics.2011_PMID.21214954	0.476309	0.000271888	0.622633	0.000523673	0.389802	0.0444383
Inflammatory_Breast_Cancer_79_IBC_Median_CCR.2013_PMID.23396049	0.572337	6.13504e-06	0.618702	0.000581404	0.529684	0.00449105
Histology: IDC vs. ILC_PMID.31827079	0.560871	1.02762e-05	0.611845	0.000695463	0.507942	0.00683301
UNC_S100A9_A8_Median_BMC.Med.Genomics.2011_PMID.21214954	0.503535	0.000103921	0.605241	0.000823268	0.36843	0.0586293
IntClust_Deletion.50.Better.than_Median_Genome.Biol.2014_PMID.25164602	0.575521	5.29776e-06	0.602126	0.000890341	0.556812	0.00255601
UNC_PIK3CA.Hutti_Median_Cancer.Res.2012_PMID.22552288	0.451334	0.000613857	0.601099	0.000913456	0.351724	0.0720007
UNC_HS_Green18_Median_BMC.Med.Genomics.2011_PMID.21214954	0.45396	0.000565112	0.600207	0.000933954	0.263721	0.183794
UNC_HS_Green8_Median_BMC.Med.Genomics.2011_PMID.21214954	0.526727	4.28581e-05	0.60001	0.000938536	0.434899	0.0233877
Prosigna_Proliferation_18_Median_BMC.Med.Genomics.2015_PMID.26297356	0.447922	0.000682852	0.595854	0.00103987	0.354439	0.0696812
Chemo_Endocrine_Score_PMID.27903675	0.470522	0.000330189	0.593209	0.00110918	0.285348	0.149092
UNC_MM_Red5_Median_BMC.Med.Genomics.2011_PMID.21214954	0.503117	0.000105534	0.592688	0.00112331	0.430392	0.0250298
Tumour_hypoxia_causes_DNA_hypermethylation_by_reducing_TET_activity_Median_Nature.2016_PMID.27533040	0.511216	7.80494e-05	0.59239	0.00113145	0.434106	0.0236699
UNC_17q25x_Median_BMC.Med.Genomics.2011_PMID.21214954	0.570784	6.58653e-06	0.591967	0.0011431	0.55756	0.0025149
UNC_16q23_Amplicon_Median_BMC.Med.Genomics.2011_PMID.21214954	0.549085	1.71244e-05	0.588044	0.00125615	0.462702	0.0150884
UNC_HER1_Cluster1_Median_BMC.Genomics.2007_PMID.17663798	0.579915	4.31576e-06	0.585752	0.00132659	0.582357	0.00143719
GSEA_Median_MYC_amplified_chr8q24	0.595335	2.05167e-06	0.58417	0.00137717	0.606732	0.000792756
Stingl_Up_Basal_High_Median_Nat.Cell.Biol.2014_PMID.25173976	0.426755	0.00129074	0.582183	0.00144308	0.28884	0.143963
UNC_HS_Red1_Median_BMC.Med.Genomics.2011_PMID.21214954	0.593391	2.25815e-06	0.577329	0.00161561	0.608295	0.000761843
PR	0.551769	1.52705e-05	0.573892	0.00174825	0.536466	0.00391763
UNC_HS_Red14_Median_BMC.Med.Genomics.2011_PMID.21214954	0.525783	4.44875e-05	0.57371	0.00175555	0.490451	0.00939716
Scorr_PTEN_Present_Correlation_PNAS.2007_PMID.17452630	0.455658	0.000535472	0.571636	0.00184036	0.423208	0.0278401
Luminal A	0.549961	1.64976e-05	0.569189	0.00194498	0.547026	0.00314924
Mature_Lumina_Up_Median_Nat.Med.2009_PMID.19648928	0.568242	7.39226e-06	0.563258	0.00221991	0.576634	0.00164168
Pcorr_CSR_Activated_Correlation_PNAS.2005_PMID.15701700	0.517803	6.07229e-05	0.562983	0.00223344	0.447771	0.0191746
Pcorr_squamoid_PLOS.2012_PMID.22590557	0.438038	0.000923979	0.555792	0.00261298	0.320291	0.103363
UNC_MM_Green6_Median_BMC.Med.Genomics.2011_PMID.21214954	0.444211	0.00076577	0.554424	0.00269111	0.390133	0.0442423
Basal-like	0.412195	0.00195429	0.548764	0.00303603	0.255472	0.198399
UNC_HS_Green13_Median_BMC.Med.Genomics.2011_PMID.21214954	0.483372	0.00021349	0.543916	0.00336082	0.419271	0.029485
UNC_Lim2009_LumProg_Median_Adam_PMID.25575446	0.514216	6.96637e-05	0.537584	0.00382944	0.489056	0.00963244
UNC_574.MCF7.E2.repressed.genes_Median_JCO.2006_PMID.16505416	0.497942	0.000127468	0.535815	0.00396989	0.431004	0.0248014
IntClust_Deletion.50_Median_Genome.Biol.2014_PMID.25164602	0.557505	1.19135e-05	0.534628	0.00406657	0.577443	0.00161134
GP22_16Q22_24_amplicon.r=0.927_PerouLab_16q24x_Median_BMC_Med_Genomics_2011_PMID.21214954	0.496647	0.000133571	0.5287	0.00457991	0.450714	0.0183045
UNC_16q24x_Median_BMC.Med.Genomics.2011_PMID.21214954	0.496647	0.000133571	0.5287	0.00457991	0.450714	0.0183045
UNC_MM_C3Tag_1pFDR_UP_Median_Genome.Biology.2007_PMID.17493263	0.436071	0.000980233	0.528209	0.00462475	0.360128	0.0650082
UNC_12qMDM4_Median_BMC.Med.Genomics.2011_PMID.21214954	0.376852	0.00497175	0.525011	0.00492633	0.241025	0.225859
UNC_Shehata2012_NCL_Median_Adam_PMID.25575446	0.480778	0.000233459	0.523598	0.00506484	0.436065	0.0229775
UNC_VEGF_13genes_Median_BMC.Med.2009_PMID.19291283	0.448947	0.000661427	0.52042	0.00538827	0.383044	0.0485951
Lim.et.al.2010.Conserved.Mature_Median_BCR.2010_PMID.20346151	0.490509	0.000166311	0.516165	0.00584871	0.453322	0.0175607
GSEA_Median_HDAC_TARGETS_DN_HELLER	0.4614	0.000445399	0.514636	0.00602206	0.409281	0.0340129
UNC_Pfefferle2012_LumProg_Median_Adam_PMID.25575446	0.496636	0.000133626	0.510971	0.00645534	0.470522	0.0132537
UNC_Scorr_IE_Correlation_JCO.2006_PMID.16505416	0.387175	0.00382427	0.51044	0.00652031	0.282679	0.153099
UNC_Duke_Module07_glucosedepletion_Median_Mike_PMID.20335537	0.402711	0.00253587	0.509626	0.0066208	0.288224	0.144858
UNC_RB_LOH_Median_Breast.Cancer.Res.2008_PMID.18782450	0.499755	0.00011935	0.509209	0.00667281	0.500007	0.00791174
UNC_MM_Myc.2012_Median_Genome.Biol.2013_PMID.24220145	0.381667	0.00440351	0.508415	0.00677282	0.292917	0.138136
UNC_Scorr_LumA_Correlation_JCO.2009_PMID.19204204	0.31596	0.0199407	0.504975	0.0072209	0.152395	0.447944
UNC_LUMINAL_Cluster_Median_BMC.Med.Genomics.2011_PMID.21214954	0.491352	0.000161418	0.502207	0.0075992	0.491146	0.00928174
UNC_16.13_Amplicon_Median_BMC.Med.Genomics.2011_PMID.21214954	0.393508	0.00324214	0.492036	0.00913586	0.326367	0.0966218
UNC_HS_Red12_Median_BMC.Med.Genomics.2011_PMID.21214954	0.186225	0.177569	0.487373	0.0099226	-0.166259	0.407208
GSEA_Median_GP17_Basal_signaling.r=0.958_SMID_BREAST_CANCER_BASAL_UP	0.472443	0.000309682	0.486162	0.010136	0.444427	0.0202039
UNC_Scorr_Basal_Correlation_JCO.2009_PMID.19204204	0.454648	0.000552925	0.483543	0.0106105	0.406034	0.0355993
UNC_HS_Red6_Median_BMC.Med.Genomics.2011_PMID.21214954	0.340059	0.0118723	0.477755	0.0117255	0.211058	0.290622
Stingl_Day7_Upregulated_Median_Nat.Cell.Biol.2014_PMID.25173976	0.36605	0.00648585	0.472742	0.0127682	0.241651	0.22462
UNC_bMYB_Signature_Median_Oncogene.2009_PMID.19043454	0.361951	0.00715794	0.472122	0.0129022	0.276246	0.163072
Scorr_PTEN_Absent_Correlation_PNAS.2007_PMID.17452630	0.306297	0.0242852	0.468849	0.0136299	0.172523	0.389504
GSEA_Median_GP7_Estrogen_signaling.r=0.97_SMID_BREAST_CANCER_BASAL_DN	0.410067	0.00207332	0.465897	0.0143152	0.356153	0.0682467
Stingl_Up_Proliferation_Median_Nat.Cell.Biol.2014_PMID.25173976	0.403126	0.00250751	0.456015	0.0168192	0.389416	0.0446677
Pcorr_Dasatinib_L_Correlation_Cancer.Res.2007_PMID.17332353	0.312937	0.0212225	0.455708	0.0169025	0.157129	0.433796
ER	0.403072	0.0025112	0.452707	0.017734	0.35091	0.0727073
UNC_5Q_Median_Breast.Cancer.Res.Treat.2012_PMID.22048815	0.485911	0.00019546	0.450325	0.0184176	0.513447	0.00615991
GSEA_Median_GP1_Proliferation_DNA_repair.r=0.981_PUJANA_CHEK2_PCC_NETWORK	0.404234	0.00243324	0.441065	0.0212843	0.387002	0.0461248
UNC_ROR_S_Model_JCO.2009_PMID.19204204	0.44976	0.000644854	0.440867	0.0213494	0.465773	0.0143444
UNC_Glycolysis_Signature_Median_BMC.Med.2009_PMID.19291283	0.385661	0.00397639	0.439527	0.0217939	0.327317	0.0955976
Her2-enriched	0.341835	0.0114093	0.439411	0.0218326	0.333492	0.0891427
GP19_1Q_amplicon.r=0.967_PerouLab_HS_Green17_Median_BMC_Med_Genomics_2011_PMID.21214954	0.298881	0.0281367	0.439048	0.0219544	0.156185	0.436597
UNC_HS_Green17_Median_BMC.Med.Genomics.2011_PMID.21214954	0.298881	0.0281367	0.439048	0.0219544	0.156185	0.436597
UNC_Lim2009_MatureLum_Median_Adam_PMID.25575446	0.346284	0.0103171	0.436299	0.022896	0.237364	0.233203
UNC_HS_Green21_Median_BMC.Med.Genomics.2011_PMID.21214954	0.366358	0.00643765	0.428477	0.0257554	0.317043	0.107107
UNC_Scorr_IIE_Correlation_JCO.2006_PMID.16505416	0.355983	0.00824479	0.426946	0.0263475	0.277305	0.1614
UNC_Unknown_12_Median_BMC.Med.Genomics.2011_PMID.21214954	0.506869	9.18553e-05	0.425008	0.0271129	0.553561	0.00274142
UNC_HS_Red2_Median_BMC.Med.Genomics.2011_PMID.21214954	0.509046	8.46841e-05	0.414994	0.0313599	0.56655	0.00206346
Pcorr_NKI70_Good_Correlation_Nature.2002_PMID.11823860	0.373407	0.00541687	0.414563	0.0315541	0.332118	0.0905499
UNC_HS_Green1_Median_BMC.Med.Genomics.2011_PMID.21214954	0.449958	0.000640887	0.414326	0.0316614	0.519387	0.00549712
Inflammatory_Breast_Cancer_491_IBC_Median_CCR.2013_PMID.23396049	0.376673	0.00499414	0.412845	0.0323379	0.322709	0.100639
HER2_AMPLIFIED_PerouLab_HER2_Amplicon_Median_BMC_Med_Genomics_2011_PMID.21214954	0.421024	0.00152302	0.407973	0.034645	0.442723	0.0207458
UNC_HER2_Amplicon_Median_BMC.Med.Genomics.2011_PMID.21214954	0.421024	0.00152302	0.407973	0.034645	0.442723	0.0207458
UNC_MM_Green19_Median_BMC.Med.Genomics.2011_PMID.21214954	0.380695	0.00451342	0.406307	0.0354637	0.369474	0.0578627
UNC_HS_Red23_Median_BMC.Med.Genomics.2011_PMID.21214954	0.349039	0.00968725	0.403852	0.036698	0.289321	0.143266
UNC_3p21_Amplicon_Median_BMC.Med.Genomics.2011_PMID.21214954	0.498835	0.000123409	0.401799	0.0377565	0.586122	0.00131499
UNC_Scorr_P53_Wt_Correlation_BMC.Cancer.2006_PMID.17150101	0.203614	0.13974	0.392576	0.042816	-0.000844	0.996666
UNC_XRTinducedgenes.Oh_Median_PMID.24527691	0.422437	0.00146254	0.391028	0.0437156	0.437805	0.0223763
Knudsen_Neo_common_Median_Clin.Cancer.Res.2014_PMID.25047707	0.289482	0.03374	0.383083	0.0485699	0.22305	0.26343
UNC_Differentiation.Score_Model_BCR.2010_PMID.20813035	0.282351	0.0385841	0.37586	0.0533432	0.16409	0.413438
Lim.et.al.2010.Conserved.Luminal.Progenitor_Median_BCR.2010_PMID.20346151	0.309033	0.0229811	0.366883	0.0597788	0.23864	0.230626
GHI_RS_Model_NJEM.2004_PMID.15591335	0.348903	0.00971746	0.36201	0.0635174	0.341414	0.081351
UNC_Duke_Module06_er_Median_Mike_PMID.20335537	0.396384	0.00300474	0.361265	0.0641043	0.416946	0.0304929
UNC_HS_Red9_Median_BMC.Med.Genomics.2011_PMID.21214954	0.345836	0.010423	0.359852	0.0652292	0.312667	0.112309
Luminal B	0.262354	0.0553001	0.356344	0.0680885	0.158633	0.429353
Luminal_Progenitor_Up_Median_Nat.Med.2009_PMID.19648928	0.384707	0.00407499	0.356039	0.0683413	0.405586	0.0358226
UNC_Duke_Module17_pr_Median_Mike_PMID.20335537	0.221005	0.10828	0.355386	0.068886	0.0982106	0.62601
UNC_MM_C3Tag.2012_Median_Genome.Biol.2013_PMID.24220145	0.322101	0.017537	0.354265	0.0698277	0.303962	0.123213
UNC_Unknown_7_Median_BMC.Med.Genomics.2011_PMID.21214954	0.261963	0.0556783	0.353516	0.0704634	0.131975	0.511701
UNC_HS_Red8_Median_BMC.Med.Genomics.2011_PMID.21214954	0.303499	0.0256825	0.352162	0.0716219	0.265736	0.180342
UNC_4p16_Amplicon_Median_BMC.Med.Genomics.2011_PMID.21214954	0.53544	3.0208e-05	0.350333	0.0732109	0.682153	8.88892e-05
UNC_HS_Green10_Median_BMC.Med.Genomics.2011_PMID.21214954	0.330702	0.0145881	0.344857	0.078131	0.315976	0.108358
RB_LOSS_Median_J.Clin.Invest.2007_PMID.17160137	0.22915	0.0955614	0.342771	0.0800706	0.157677	0.432174
UNC_fMaSC.refined1_Median_PMID.25575446	0.267518	0.0505059	0.341436	0.08133	0.21306	0.285964
UNC_MM_Red20_Median_BMC.Med.Genomics.2011_PMID.21214954	0.264367	0.0533897	0.340481	0.082241	0.190124	0.342178
UNC_BASAL_Cluster_Median_BMC.Med.Genomics.2011_PMID.21214954	0.215983	0.116744	0.336052	0.0865658	0.0980363	0.626626
UNC_MM_WAPTag_1pFDR_UP_Median_Genome.Biology.2007_PMID.17493263	0.25838	0.059235	0.336025	0.0865926	0.197209	0.324149
Mature_Luminal_Down_Median_Nat.Med.2009_PMID.19648928	0.240721	0.0795295	0.334217	0.0884071	0.142393	0.478629
UNC_15q25_Amplicon_Median_BMC.Med.Genomics.2011_PMID.21214954	0.518272	5.96353e-05	0.330159	0.0925851	0.697547	5.25279e-05
UNC_Unknown_14_Median_BMC.Med.Genomics.2011_PMID.21214954	0.38691	0.00385048	0.323322	0.0999568	0.434493	0.023532
UNC_Shehata2012_ALDHpos_Median_Adam_PMID.25575446	0.304147	0.0253528	0.319571	0.104184	0.269946	0.173278
Bcells_Centroblast_Median_J.Clin.Oncol.2015_PMID.25800755	0.286615	0.0356233	0.315583	0.108823	0.260311	0.189737
UNC_Duke_Module03_betacatenin_Median_Mike_PMID.20335537	0.294705	0.030522	0.310995	0.114347	0.291774	0.139753
UNC_HS_Red15_Median_BMC.Med.Genomics.2011_PMID.21214954	0.267617	0.0504171	0.306905	0.119443	0.204522	0.306163
UNC_Proliferation_Cluster_Median_BMC.Med.Genomics.2011_PMID.21214954	0.238642	0.0822418	0.30622	0.120313	0.177247	0.37645
UNC_Claudin_Low_29_Median_Cancer.Res.2009_PMID.19435916	0.265011	0.0527893	0.293115	0.137858	0.217095	0.276719
MDACC_P53_ER.Pos_Median_CCR.2011_PMID.21248301	0.26329	0.0544047	0.292321	0.138978	0.246221	0.215705
Wirapati_Proliferation_Median_Breast.Cancer.Res.2008_PMID.18662380	0.249245	0.0691389	0.284355	0.150574	0.23031	0.247796
IntClust_Amplification.50.Better.than_Median_Genome.Biol.2014_PMID.25164602	0.304393	0.0252287	0.28107	0.155551	0.307144	0.119141
Stingl_Down_Basal_High_Median_Nat.Cell.Biol.2014_PMID.25173976	0.214573	0.119211	0.280645	0.156204	0.164481	0.412312
UNC_MM_Green2_Median_BMC.Med.Genomics.2011_PMID.21214954	0.125492	0.365902	0.270641	0.172132	0.00276301	0.989087
UNC_MM_Red10_Median_BMC.Med.Genomics.2011_PMID.21214954	0.292144	0.0320664	0.270413	0.172506	0.308117	0.117915
UNC_Unknown_5_Median_BMC.Med.Genomics.2011_PMID.21214954	0.188903	0.171305	0.265055	0.181503	0.0930101	0.644491
UNC_Scorr_Her2_Correlation_JCO.2009_PMID.19204204	0.281636	0.0390997	0.258267	0.193365	0.311361	0.113899
UNC_HS_Red25_Median_BMC.Med.Genomics.2011_PMID.21214954	0.386286	0.00391297	0.255497	0.198353	0.488521	0.00972391
GSEA_Median_GP1_Proliferation_DNA_repair.r=0.972_REACTOME_CELL_CYCLE_MITOTIC	0.222262	0.106236	0.250914	0.206804	0.19857	0.320753
CIN70_Median_Nat.Genet.2006_PMID.16921376	0.244759	0.0744628	0.247373	0.213495	0.237667	0.232589
UNC_HS_Green24_Median_BMC.Med.Genomics.2011_PMID.21214954	0.313026	0.0211839	0.246125	0.215889	0.343932	0.0789868
Pcorr_bronchioid_PLOS.2012_PMID.22590557	0.168853	0.222251	0.239239	0.229423	0.111568	0.57956
UNC_MProliferation_Median_BMC.Med.Genomics.2011_PMID.21214954	0.212146	0.123546	0.23311	0.241933	0.196017	0.327142
UNC_Scorr_LumB_Correlation_JCO.2009_PMID.19204204	0.193411	0.161126	0.232494	0.243217	0.150079	0.454955
UNC_Unknown_8_Median_BMC.Med.Genomics.2011_PMID.21214954	0.263254	0.054439	0.229087	0.250387	0.262718	0.185528
Pcorr_Dasatinib_R_Correlation_Cancer.Res.2007_PMID.17332353	0.123597	0.37324	0.171323	0.392863	0.0655641	0.745249
UNC_HS_Green12_Median_BMC.Med.Genomics.2011_PMID.21214954	0.140597	0.31056	0.166789	0.405691	0.0783267	0.697767
IMMUNE_PEREZ_14_Median_JCO.2015_PMID.2560586	0.0502364	0.718286	0.143696	0.474573	-0.0811544	0.687388
UNC_Claudin_High_Median_Genome.Biol.2007_PMID.17493263	0.127423	0.358513	0.143066	0.476533	0.0502455	0.803449
IntClust_Amplification.50_Median_Genome.Biol.2014_PMID.25164602	0.279435	0.040724	0.140477	0.484629	0.380552	0.0502031
UNC_HS_Red4_Median_BMC.Med.Genomics.2011_PMID.21214954	0.0803363	0.563622	0.135899	0.499114	-0.0667376	0.740842
Tcell_EXH_Memory_CD8_T_cell_a_vs_Naive_CD8_T_cell_Metagene_1_Science.2016_PMID.27789795	0.0702928	0.6135	0.126872	0.528296	-0.0231274	0.90884
IMMUNE_Bindea_Cell_B_cells_Median_Immunity.2013_PMID.24138885	0.126484	0.362094	0.0478397	0.812692	0.180708	0.36705
HER2	0.0156303	0.910682	-0.19235	0.336451	0.400387	0.0384986
