# Supplementary material for: Circulating tumor DNA reveals complex biological features with clinical relevance in metastatic breast cancer
Source: Nat Commun. 2023 Mar 1;14:1157. doi: 10.1038/s41467-023-36801-9 (PMC9977734; doi:10.1038/s41467-023-36801-9)
Supplement: Supplementary file 8 — Supplementary Data 5 [file 41467_2023_36801_MOESM8_ESM.xlsx]

## Sheet: Hoja1
Supplementary Data 5. Proportion of patients with a correlation coefficient of 514 DNA signals and the 150 CNA-based signatures between paired plasma and tissue.
DNA signals (n=514)				CNA signals (n=150)
	TF >10%	TF 3-10%	ALL		TF >10%	TF 3-10%	ALL
	n=29	n=25	n=54		n=29	n=25	n=54
Cor >0.80	0.24	0.04	0.15	Cor >0.80	0.62	0.2	0.43
Cor >0.70	0.59	0.12	0.37	Cor >0.70	0.72	0.36	0.56
Cor >0.60	0.62	0.2	0.43	Cor >0.60	0.86	0.4	0.65
Cor >0.50	0.83	0.28	0.57	Cor >0.50	0.93	0.4	0.69
Cor >0.40	0.9	0.36	0.65	Cor >0.40	0.97	0.56	0.78
Cor >0.30	0.97	0.44	0.72	Cor >0.30	0.97	0.64	0.81
Cor >0.20	0.97	0.48	0.74	Cor >0.20	0.97	0.72	0.85
Cor >0.10	0.97	0.64	0.81	Cor >0.10	0.97	0.76	0.87
Cor <0.10	0.03	0.36	0.19	Cor <0.10	0.03	0.24	0.13
