# Supplementary material for: Circulating tumor DNA reveals complex biological features with clinical relevance in metastatic breast cancer
Source: Nat Commun. 2023 Mar 1;14:1157. doi: 10.1038/s41467-023-36801-9 (PMC9977734; doi:10.1038/s41467-023-36801-9)
Supplement: Supplementary file 9 — Supplementary Data 6 [file 41467_2023_36801_MOESM9_ESM.xlsx]

## Sheet: Hoja1
Supplementary Data 6. Correlation between 150 ctDNA-based signatures scores and PAM50 signature scores. Correlation coefficients were determined by Pearson Correlation.
	In paired plasma-tissue samples from 107 patients						In matched-timepoint paired plasma-tissue samples from 58 patients
Signature	Basal	Her2	LumA	LumB	Normal	Proliferation.Score	Basal	Her2	LumA	LumB	Normal	Proliferation.Score
Basal.like	0.158731	0.0804614	-0.134265	-0.0677449	-0.0732234	0.0716265	0.134499	-0.0504915	-0.0672731	-0.116015	6.06087e-05	0.0240046
Bcells_Centroblast_Median_J.Clin.Oncol.2015_PMID.25800755	0.141689	0.0144113	-0.0918442	-0.038748	0.0143301	-0.0132127	0.2231	0.0376748	-0.113888	-0.165489	0.0629091	-0.0374392
Chemo_Endocrine_Score_PMID.27903675	-0.253872	-0.302624	0.293732	-0.0494307	0.185288	-0.150506	-0.287473	-0.343383	0.308976	-0.0371268	0.227454	-0.147468
CIN70_Median_Nat.Genet.2006_PMID.16921376	0.161526	0.0684889	-0.142403	0.0252653	-0.0647055	0.109621	0.211851	0.0968178	-0.152551	-0.0669595	-0.0470138	0.0727677
ER	-0.0847311	0.0443633	0.0195059	0.130489	-0.053285	0.0584569	-0.137741	0.0619428	0.0478633	0.181675	-0.0668855	0.00961442
GHI_RS_Model_NJEM.2004_PMID.15591335	0.028383	0.0896559	-0.0608787	0.0478382	-0.0791502	0.0631013	0.0383841	0.0146805	-0.0132155	-0.0242015	-0.00256573	-0.000671365
GP19_1Q_amplicon.r.0.967_PerouLab_HS_Green17_Median_BMC_Med_Genomics_2011_PMID.21214954	0.00425561	0.0869588	-0.0451039	0.135909	-0.103987	0.086842	0.112703	0.213556	-0.183324	0.156412	-0.237949	0.17318
GP22_16Q22_24_amplicon.r.0.927_PerouLab_16q24x_Median_BMC_Med_Genomics_2011_PMID.21214954	0.0882938	-0.0104774	-0.0291972	-0.125903	0.0542778	-0.051386	0.0443025	-0.0584391	0.0141665	-0.0655909	0.0217301	-0.0780592
GSEA_Median_GP1_Proliferation_DNA_repair.r.0.972_REACTOME_CELL_CYCLE_MITOTIC	0.150811	0.0260799	-0.113447	0.0192221	-0.0218507	0.0578067	0.220005	0.0564396	-0.159586	-0.0511458	-0.0251385	0.0745334
GSEA_Median_GP1_Proliferation_DNA_repair.r.0.981_PUJANA_CHEK2_PCC_NETWORK	0.135614	0.057557	-0.119441	0.00353782	-0.0290988	0.0254283	0.23595	0.114867	-0.168486	-0.135538	0.0191655	0.037684
GSEA_Median_GP17_Basal_signaling.r.0.958_SMID_BREAST_CANCER_BASAL_UP	0.151755	0.0848264	-0.127518	-0.0856556	-0.0583688	0.0528906	0.11558	-0.0372138	-0.0347972	-0.17706	0.0631053	-0.035305
GSEA_Median_GP7_Estrogen_signaling.r.0.97_SMID_BREAST_CANCER_BASAL_DN	-0.234812	-0.0828565	0.17639	0.0833133	0.0415837	-0.0360619	-0.297602	-0.0484845	0.155084	0.259587	-0.0792774	0.0186764
GSEA_Median_HDAC_TARGETS_DN_HELLER	0.100141	-0.00722158	-0.0388353	-0.16431	0.0504618	-0.103896	0.0213033	-0.0915055	0.0742344	-0.2492	0.165315	-0.195995
GSEA_Median_MYC_amplified_chr8q24	0.000200321	0.0524206	-0.0306797	0.0189925	0.00258218	-0.0259566	0.084345	-0.00017775	-0.00483649	-0.224073	0.190318	-0.11651
HER2	0.10187	0.0553896	-0.0813372	-0.0894733	0.0271477	0.0190328	0.0925998	0.103801	-0.0829788	-0.120297	0.013307	0.00155726
Her2.enriched	0.102064	-0.0235483	-0.00545223	-0.190943	0.111349	-0.0967856	0.135693	0.257025	-0.155764	-0.069199	-0.109578	0.0432111
HER2_AMPLIFIED_PerouLab_HER2_Amplicon_Median_BMC_Med_Genomics_2011_PMID.21214954	0.0157343	0.0415665	-0.041683	-0.00885081	0.00113888	0.0496342	-0.0116343	0.0503669	-0.0217483	-0.00205433	-0.00715806	0.0327477
Histology: IDC vs. ILC_PMID.31827079	-0.179773	-0.152835	0.173485	0.0161098	0.0655209	-0.0230192	-0.208687	-0.227297	0.171066	0.0803858	0.0576122	0.0184376
IMMUNE_Bindea_Cell_B_cells_Median_Immunity.2013_PMID.24138885	0.0567971	-0.050978	0.0013666	-0.121091	0.0516029	-0.0463532	0.0464002	-0.136277	0.0226663	-0.121121	0.0754974	-0.0397858
IMMUNE_PEREZ_14_Median_JCO.2015_PMID.2560586	-0.0141702	-0.11754	0.0721477	-0.119763	0.0825131	-0.062966	-0.113818	-0.261823	0.176032	-0.088565	0.149901	-0.112438
Inflammatory_Breast_Cancer_491_IBC_Median_CCR.2013_PMID.23396049	0.067746	-0.0792672	0.000367953	-0.147052	0.0794987	-0.0813262	-0.0238805	-0.172345	0.107688	-0.142938	0.167595	-0.136117
Inflammatory_Breast_Cancer_79_IBC_Median_CCR.2013_PMID.23396049	0.182918	0.0945539	-0.167527	-0.0155707	-0.0744106	0.0580375	0.181025	0.0891454	-0.135494	-0.0393964	-0.0712746	0.0285587
IntClust_Amplification.50.Better.than_Median_Genome.Biol.2014_PMID.25164602	0.00345698	0.12869	-0.0801986	0.206237	-0.158081	0.106571	0.135724	0.291429	-0.228312	0.18811	-0.265494	0.205856
IntClust_Amplification.50_Median_Genome.Biol.2014_PMID.25164602	-0.00774954	0.039067	-0.0141629	0.101835	-0.0532288	0.0122699	0.12673	0.0443239	-0.0686409	-0.0888509	0.0316472	-0.0213358
IntClust_Deletion.50.Better.than_Median_Genome.Biol.2014_PMID.25164602	-0.0101366	0.0575185	-0.0311677	0.049648	-0.0148691	-0.00648345	0.0797761	0.0215855	-0.0226814	-0.158114	0.143284	-0.0699084
IntClust_Deletion.50_Median_Genome.Biol.2014_PMID.25164602	0.00870625	0.0554976	-0.0370868	0.0411367	-0.0121804	0.00158375	0.0986434	0.0155028	-0.0267626	-0.165043	0.140398	-0.0719748
Knudsen_Neo_common_Median_Clin.Cancer.Res.2014_PMID.25047707	0.189368	0.160355	-0.185653	-0.00903746	-0.0619932	0.0905707	0.252419	0.204468	-0.216188	-0.0976392	-0.0345241	0.0819368
Lim.et.al.2010.Conserved.Luminal.Progenitor_Median_BCR.2010_PMID.20346151	0.128211	0.0251509	-0.086346	-0.0913706	-0.0209074	0.0447768	0.10914	-0.0997105	-0.0311898	-0.125037	0.0394068	-0.00661015
Lim.et.al.2010.Conserved.Mature_Median_BCR.2010_PMID.20346151	-0.283593	-0.0683426	0.197875	0.152799	-0.0041931	-0.0448499	-0.267164	-0.0342142	0.178743	0.162833	-0.0177425	-0.0404355
Luminal.A	-0.228694	-0.147271	0.202858	0.0465169	0.0585507	-0.0760722	-0.284282	-0.130935	0.200983	0.146609	0.0160362	-0.0396541
Luminal.B	-0.0385359	0.06175	-0.00659038	0.0889749	-0.0194778	0.000796629	0.0618126	0.161451	-0.0833102	0.0316901	-0.0344599	0.0188795
Luminal_Progenitor_Up_Median_Nat.Med.2009_PMID.19648928	0.106711	-0.043458	-0.0384311	-0.0889567	0.00807737	-0.00422192	0.0992353	-0.169742	0.0288985	-0.18714	0.120057	-0.0504646
Mature_Lumina_Up_Median_Nat.Med.2009_PMID.19648928	-0.2642	-0.0320181	0.160136	0.157711	-0.0298564	0.00718703	-0.302756	-0.00461689	0.17953	0.191623	-0.0159486	-0.0277541
Mature_Luminal_Down_Median_Nat.Med.2009_PMID.19648928	0.101234	0.0433872	-0.0760025	-0.073774	-0.0324927	0.0394836	0.0363703	-0.130275	0.0417605	-0.129349	0.0810588	-0.0672779
MDACC_P53_ER.Pos_Median_CCR.2011_PMID.21248301	0.132959	0.247809	-0.205249	0.13668	-0.192533	0.172376	0.184782	0.222023	-0.164291	-0.0346335	-0.0693245	0.0635689
Pcorr_bronchioid_PLOS.2012_PMID.22590557	-0.196779	-0.153572	0.184178	0.0197651	0.0433852	-0.0643026	-0.33384	-0.264645	0.294968	0.075331	0.104404	-0.106282
Pcorr_CSR_Activated_Correlation_PNAS.2005_PMID.15701700	0.235172	0.213455	-0.231807	0.0127127	-0.10524	0.11996	0.328488	0.264764	-0.275466	-0.126623	-0.0751546	0.0931915
Pcorr_Dasatinib_L_Correlation_Cancer.Res.2007_PMID.17332353	-0.104978	0.00394133	0.0599882	0.0824606	0.00934023	-0.0294139	-0.0657968	0.0953001	0.0165364	0.0720832	-0.0101477	-0.0205348
Pcorr_Dasatinib_R_Correlation_Cancer.Res.2007_PMID.17332353	0.0649248	-0.033637	-0.0176806	-0.11206	0.0257056	-0.00136959	-0.00847831	-0.226821	0.0990678	-0.148341	0.133226	-0.0744018
Pcorr_NKI70_Good_Correlation_Nature.2002_PMID.11823860	-0.259067	-0.232154	0.279802	-0.0277145	0.137473	-0.163547	-0.328731	-0.257897	0.302824	0.0577089	0.126839	-0.140582
Pcorr_squamoid_PLOS.2012_PMID.22590557	0.15706	0.167056	-0.153924	-0.0892627	-0.0455753	0.0426369	0.153719	0.0907926	-0.0672852	-0.249053	0.132774	-0.0763344
PR	-0.170798	-0.0376471	0.106575	0.0901823	0.0230765	-0.0066374	-0.186831	-0.0600981	0.116008	0.13009	0.0278411	-0.00708818
Prosigna_Proliferation_18_Median_BMC.Med.Genomics.2015_PMID.26297356	0.110338	0.13333	-0.120364	0.0327064	-0.0750342	0.04538	0.175123	0.117077	-0.0942604	-0.184724	0.0686039	-0.0446163
RB_LOSS_Median_J.Clin.Invest.2007_PMID.17160137	0.226543	0.108289	-0.186047	-0.0316409	-0.0302251	0.0706006	0.324367	0.199247	-0.257888	-0.107741	-0.0389367	0.100252
Scorr_PTEN_Absent_Correlation_PNAS.2007_PMID.17452630	-0.1428	-0.192404	0.172018	-0.055609	0.0829735	-0.0856804	-0.270281	-0.325141	0.27311	0.0133126	0.112015	-0.124742
Scorr_PTEN_Present_Correlation_PNAS.2007_PMID.17452630	0.245316	0.0612464	-0.167632	-0.0959442	0.00010198	0.0151784	0.295272	0.054522	-0.165086	-0.205884	0.0526813	-0.0116512
Stingl_Day7_Upregulated_Median_Nat.Cell.Biol.2014_PMID.25173976	0.104111	0.156454	-0.107219	0.00137535	-0.0415354	0.0148104	0.20682	0.279829	-0.192994	-0.0822318	-0.0728914	0.0306312
Stingl_Down_Basal_High_Median_Nat.Cell.Biol.2014_PMID.25173976	0.0903597	-0.00477495	-0.0572106	-0.0602428	-0.038034	0.027499	0.0196689	-0.141815	0.0416114	-0.082104	0.0393816	-0.0283237
Stingl_Up_Basal_High_Median_Nat.Cell.Biol.2014_PMID.25173976	0.155468	0.0518419	-0.102859	-0.0971449	-0.0375515	0.0630137	0.121659	-0.0715524	-0.0339132	-0.127156	0.0211032	0.0102778
Stingl_Up_Proliferation_Median_Nat.Cell.Biol.2014_PMID.25173976	0.16006	0.0611683	-0.133608	-0.0227698	-0.00583884	0.0361472	0.232264	0.119224	-0.17524	-0.110249	0.0270998	0.0528602
Tcell_EXH_Memory_CD8_T_cell_a_vs_Naive_CD8_T_cell_Metagene_1_Science.2016_PMID.27789795	0.0273612	-0.0912201	0.0312287	-0.145675	0.0782729	-0.0530958	-0.0710827	-0.255388	0.156476	-0.177037	0.190676	-0.128384
Tumour_hypoxia_causes_DNA_hypermethylation_by_reducing_TET_activity_Median_Nature.2016_PMID.27533040	0.148676	0.156782	-0.148329	0.0456933	-0.117332	0.0887624	0.30737	0.124028	-0.207975	-0.137848	-0.0530057	0.0804653
UNC_11q13_Amplicon_Median_BMC.Med.Genomics.2011_PMID.21214954	0.0384791	0.214099	-0.145237	0.201125	-0.193808	0.135538	0.0594304	0.244155	-0.135143	0.132458	-0.161774	0.117753
UNC_12qMDM4_Median_BMC.Med.Genomics.2011_PMID.21214954	-0.203873	-0.0897439	0.151488	0.0860023	0.0482934	-0.0993192	-0.224954	0.0413862	0.1276	0.132267	-0.00824858	-0.0781549
UNC_13q14_Amplicon_Median_BMC.Med.Genomics.2011_PMID.21214954	0.133565	-0.082058	-0.0708745	-0.0576766	-0.0269637	-0.0221405	0.122853	-0.172951	-0.00955247	-0.148824	0.0507052	-0.0822574
UNC_15q25_Amplicon_Median_BMC.Med.Genomics.2011_PMID.21214954	-0.0472126	-0.0279509	0.0382822	-0.00978651	0.0393111	-0.063719	-0.0265191	0.0692038	-0.00155885	0.0175855	-0.00614667	-0.0627739
UNC_16.13_Amplicon_Median_BMC.Med.Genomics.2011_PMID.21214954	-0.0452315	0.0336241	0.0341302	0.0209212	0.0226874	-0.0243342	-0.0124152	0.217306	-0.0864527	0.158248	-0.194946	0.0684186
UNC_16q23_Amplicon_Median_BMC.Med.Genomics.2011_PMID.21214954	0.0526285	-0.0275806	-0.0013468	-0.118683	0.0570601	-0.0746577	0.0158338	-0.0828181	0.0504354	-0.0874946	0.0495694	-0.113422
UNC_16q24x_Median_BMC.Med.Genomics.2011_PMID.21214954	0.0882938	-0.0104774	-0.0291972	-0.125903	0.0542778	-0.051386	0.0443025	-0.0584391	0.0141665	-0.0655909	0.0217301	-0.0780592
UNC_17PP13_Amplicon_Median_BMC.Med.Genomics.2011_PMID.21214954	-0.207682	-0.239686	0.197396	0.0279806	0.0898818	-0.0954425	-0.213314	-0.348638	0.263478	-0.0983905	0.22609	-0.167068
UNC_17q25x_Median_BMC.Med.Genomics.2011_PMID.21214954	0.00633307	0.0407972	-0.0596188	0.0844148	-0.0542778	0.0796314	-0.0136448	0.0192717	0.00256221	0.0177559	0.0271202	0.0200144
UNC_3p21_Amplicon_Median_BMC.Med.Genomics.2011_PMID.21214954	-0.133029	-0.00248694	0.0282114	0.197241	-0.0937596	0.0561146	0.0392163	0.12528	-0.158025	0.290255	-0.239529	0.276535
UNC_4p16_Amplicon_Median_BMC.Med.Genomics.2011_PMID.21214954	-0.237496	-0.0200093	0.170061	0.0572158	0.0109815	-0.133555	-0.277988	-0.067655	0.264523	-0.0655423	0.156717	-0.262378
UNC_574.MCF7.E2.repressed.genes_Median_JCO.2006_PMID.16505416	-0.214799	-0.0680635	0.140244	0.142358	-0.00504043	-0.0188096	-0.171969	-0.0182306	0.0867816	0.173395	-0.0434603	0.0327526
UNC_5Q_Median_Breast.Cancer.Res.Treat.2012_PMID.22048815	-0.156308	-0.0283645	0.0879158	0.125327	-0.0191998	0.016255	-0.206119	-0.0818075	0.128953	0.159885	-0.00760507	-0.00854113
UNC_8p22_Amplicon_Median_BMC.Med.Genomics.2011_PMID.21214954	-0.108644	-0.0852146	0.0910399	0.0666473	-0.0268874	-0.0103611	-0.136497	-0.00675257	0.0321953	0.270128	-0.185333	0.135156
UNC_8q_Amplicon_Median_BMC.Med.Genomics.2011_PMID.21214954	0.0260169	0.093345	-0.0790554	0.0690215	-0.0593208	0.0314062	0.148641	0.0766618	-0.108743	-0.102467	0.0425694	0.0148912
UNC_ADM_S100A10_A110NDGR1_Cluster_Median_BMC.Med.Genomics.2011_PMID.21214954	0.246632	0.186696	-0.228668	-0.0421061	-0.114315	0.136783	0.263772	0.135596	-0.204723	-0.107073	-0.0687591	0.0863695
UNC_BASAL_Cluster_Median_BMC.Med.Genomics.2011_PMID.21214954	0.121543	0.00109432	-0.0740589	-0.0965494	-0.0228539	0.0338162	0.0518317	-0.178949	0.0496125	-0.168571	0.0988989	-0.0690397
UNC_bMYB_Signature_Median_Oncogene.2009_PMID.19043454	0.177043	0.164494	-0.192019	0.0229616	-0.105398	0.107879	0.181173	0.20329	-0.168109	-0.0508565	-0.0686486	0.0436857
UNC_Claudin_High_Median_Genome.Biol.2007_PMID.17493263	0.0291085	-0.064593	0.0164996	-0.113056	0.0457551	-0.0299906	-0.0737321	-0.200588	0.139607	-0.137424	0.150059	-0.112241
UNC_Claudin_Low_29_Median_Cancer.Res.2009_PMID.19435916	-0.0466599	-0.0149514	0.0325272	0.0421788	0.0183361	-0.0299893	-0.0065963	0.0612782	0.000468781	0.00552376	-0.00122744	-0.0321015
UNC_Differentiation.Score_Model_BCR.2010_PMID.20813035	-0.0922509	-0.0170652	0.0650484	0.0735049	0.0185563	-0.0188248	-0.0308205	0.121708	-0.0533821	0.172398	-0.114634	0.0844936
UNC_Duke_Module03_betacatenin_Median_Mike_PMID.20335537	0.20802	0.15484	-0.215833	0.0396347	-0.106852	0.129875	0.309766	0.195261	-0.269863	-0.0588117	-0.0855861	0.136005
UNC_Duke_Module06_er_Median_Mike_PMID.20335537	-0.19192	-0.0686887	0.14219	0.0968043	0.0387264	-0.0598364	-0.157816	0.00130352	0.0923167	0.1012	0.0171032	-0.0208807
UNC_Duke_Module07_glucosedepletion_Median_Mike_PMID.20335537	0.137929	-0.0206189	-0.0564048	-0.139924	0.0378321	-0.0900511	0.140272	0.0150456	-0.0618432	-0.141066	0.00713433	-0.0692959
UNC_Duke_Module14_p53_Median_Mike_PMID.20335537	-0.218102	-0.187586	0.184315	0.0652594	0.0576126	-0.0309226	-0.233969	-0.290753	0.22734	0.0155679	0.143751	-0.0744417
UNC_Duke_Module17_pr_Median_Mike_PMID.20335537	-0.101865	-0.0443124	0.0832937	0.062549	0.055967	-0.0293401	-0.0626322	0.108336	-0.0406933	0.192288	-0.101748	0.114163
UNC_fMaSC.refined1_Median_PMID.25575446	0.117424	-0.00377953	-0.0674784	-0.0928933	-0.0167456	0.0297241	0.0638763	-0.145446	0.0238081	-0.140713	0.0785989	-0.0342296
UNC_Glycolysis_Signature_Median_BMC.Med.2009_PMID.19291283	0.0622286	0.0196427	-0.0354566	-0.0391752	-0.0280115	-0.0358845	0.128755	0.0728168	-0.0801805	-0.103368	-0.0278921	-0.00781937
UNC_HER1_Cluster1_Median_BMC.Genomics.2007_PMID.17663798	0.105599	0.151493	-0.102925	-0.0247058	-0.0417715	-0.0270911	0.207268	0.24164	-0.18299	-0.0768078	-0.0711471	0.00279848
UNC_HER1_Cluster2_Median_BMC.Genomics.2007_PMID.17663798	0.216103	0.121616	-0.181469	-0.0207595	-0.0562573	0.0624313	0.345958	0.126738	-0.228776	-0.15275	-0.00863903	0.065647
UNC_HER2_Amplicon_Median_BMC.Med.Genomics.2011_PMID.21214954	0.0157343	0.0415665	-0.041683	-0.00885081	0.00113888	0.0496342	-0.0116343	0.0503669	-0.0217483	-0.00205433	-0.00715806	0.0327477
UNC_HS_Green1_Median_BMC.Med.Genomics.2011_PMID.21214954	-0.213541	-0.0559682	0.116294	0.175474	-0.0460537	0.0362203	-0.185037	-0.0650474	0.104343	0.158119	-0.0210272	0.0501497
UNC_HS_Green10_Median_BMC.Med.Genomics.2011_PMID.21214954	0.209816	0.0569374	-0.139772	-0.0936255	0.01255	0.00611185	0.288808	0.0657901	-0.157324	-0.248127	0.0826111	-0.0337467
UNC_HS_Green12_Median_BMC.Med.Genomics.2011_PMID.21214954	0.055016	-0.00799214	-0.0252649	-0.0898102	0.00946894	-0.00626621	0.00142603	-0.152591	0.0739649	-0.164604	0.141204	-0.0848051
UNC_HS_Green13_Median_BMC.Med.Genomics.2011_PMID.21214954	-0.165496	-0.0934042	0.137483	0.065847	0.0271771	-0.0130619	-0.215599	-0.0971401	0.12995	0.170794	-0.0146736	0.0390625
UNC_HS_Green17_Median_BMC.Med.Genomics.2011_PMID.21214954	0.00425561	0.0869588	-0.0451039	0.135909	-0.103987	0.086842	0.112703	0.213556	-0.183324	0.156412	-0.237949	0.17318
UNC_HS_Green18_Median_BMC.Med.Genomics.2011_PMID.21214954	-0.167568	0.012953	0.0534783	0.185423	-0.0727897	0.061355	-0.20661	-0.0111863	0.0880636	0.224911	-0.0544165	0.0438271
UNC_HS_Green2_Median_BMC.Med.Genomics.2011_PMID.21214954	0.187886	0.131942	-0.176903	-0.0118068	-0.0871255	0.0532507	0.298892	0.182364	-0.234691	-0.100239	-0.0811439	0.0844462
UNC_HS_Green21_Median_BMC.Med.Genomics.2011_PMID.21214954	0.0800111	0.00645009	-0.0303973	-0.100725	0.0108992	0.00743667	0.0613948	-0.0217143	-0.0397987	-0.036786	-0.0408751	0.0439869
UNC_HS_Green23_Median_BMC.Med.Genomics.2011_PMID.21214954	-0.0595827	-0.00275713	0.0618881	-0.0491287	0.0715404	-0.0622056	0.00832817	-0.0688137	0.0588267	-0.115248	0.121528	-0.11644
UNC_HS_Green24_Median_BMC.Med.Genomics.2011_PMID.21214954	-0.0291513	-0.102379	0.0837557	-0.129204	0.0804323	-0.127727	0.0102777	-0.123388	0.0599534	-0.163588	0.0731298	-0.111062
UNC_HS_Green25_Median_BMC.Med.Genomics.2011_PMID.21214954	-0.142763	-0.110425	0.147569	0.0110898	0.09131	-0.0487216	-0.11657	-0.0625478	0.070131	0.0756131	0.0319615	0.0455282
UNC_HS_Green8_Median_BMC.Med.Genomics.2011_PMID.21214954	-0.158051	-0.134271	0.174973	-0.00389745	0.105624	-0.0895461	-0.160595	-0.083013	0.112045	0.0876998	0.0273319	0.0110339
UNC_HS_Red1_Median_BMC.Med.Genomics.2011_PMID.21214954	0.233922	0.162779	-0.202788	-0.102658	-0.0555709	0.0650106	0.243026	0.0891	-0.143544	-0.253308	0.0724662	-0.0233616
UNC_HS_Red12_Median_BMC.Med.Genomics.2011_PMID.21214954	0.0145886	0.0043802	0.0430278	-0.0741209	0.0905646	-0.0953957	0.149665	0.25474	-0.150473	-0.0765688	-0.0523528	0.0300886
UNC_HS_Red13_Median_BMC.Med.Genomics.2011_PMID.21214954	0.245291	0.167835	-0.226829	-0.0602389	-0.0921014	0.101035	0.264342	0.121169	-0.175407	-0.232908	0.0447525	-0.00019333
UNC_HS_Red14_Median_BMC.Med.Genomics.2011_PMID.21214954	0.0166858	0.0215942	-0.0480828	0.0786114	-0.0417001	0.0103645	0.112278	0.0709055	-0.111849	-0.000448597	-0.032041	0.0560758
UNC_HS_Red15_Median_BMC.Med.Genomics.2011_PMID.21214954	-0.00681657	0.0757208	-0.0301588	0.131153	-0.0773621	0.0687418	0.0902963	0.222012	-0.167203	0.155423	-0.203706	0.147026
UNC_HS_Red19_Median_BMC.Med.Genomics.2011_PMID.21214954	-0.211554	-0.0573682	0.141536	0.0697367	0.0201834	-0.0391386	-0.241358	-0.0957761	0.172178	0.120783	0.0441942	-0.0618172
UNC_HS_Red2_Median_BMC.Med.Genomics.2011_PMID.21214954	-0.244438	-0.108626	0.169079	0.186061	-0.0164133	-0.0504868	-0.185905	-0.0558032	0.114966	0.175003	-0.0223894	-0.000116221
UNC_HS_Red23_Median_BMC.Med.Genomics.2011_PMID.21214954	0.211334	0.177042	-0.212164	0.0214352	-0.0880138	0.138977	0.275972	0.242759	-0.249938	-0.0579523	-0.0762822	0.13144
UNC_HS_Red25_Median_BMC.Med.Genomics.2011_PMID.21214954	-0.0835689	-0.0494001	0.0621079	0.0445757	0.0309166	-0.0329584	-0.0891498	-0.00810634	0.0770903	0.0205024	0.0352586	-0.0582833
UNC_HS_Red4_Median_BMC.Med.Genomics.2011_PMID.21214954	0.00603937	-0.0469871	0.0136751	-0.0877501	0.0303994	-0.015634	-0.0829072	-0.202037	0.135174	-0.131091	0.150368	-0.102161
UNC_HS_Red6_Median_BMC.Med.Genomics.2011_PMID.21214954	0.0776823	0.0932908	-0.0882726	0.0420241	-0.0501109	0.0318863	0.241114	0.162093	-0.192886	-0.0954494	-0.0538365	0.0597952
UNC_HS_Red8_Median_BMC.Med.Genomics.2011_PMID.21214954	0.164564	0.0168651	-0.10581	-0.106601	-0.0194288	0.0349119	0.12413	-0.116378	-0.0211314	-0.171505	0.0778268	-0.037349
UNC_HS_Red9_Median_BMC.Med.Genomics.2011_PMID.21214954	-0.097113	-0.0853122	0.08896	0.0593329	0.0393159	-0.0648398	-0.0630364	0.0556742	-0.0134207	0.182034	-0.106422	0.0710929
UNC_Lim2009_LumProg_Median_Adam_PMID.25575446	0.259491	0.0598259	-0.147273	-0.207324	0.0224343	0.0143462	0.274861	-0.0543438	-0.110946	-0.305746	0.0971234	-0.0382134
UNC_Lim2009_MatureLum_Median_Adam_PMID.25575446	-0.227343	-0.0529354	0.138933	0.156015	-0.0266219	0.0220879	-0.234367	-0.0319939	0.121228	0.20849	-0.0511285	0.0489774
UNC_LUMINAL_Cluster_Median_BMC.Med.Genomics.2011_PMID.21214954	-0.212175	-0.0870541	0.141543	0.121529	0.0171502	-0.0218774	-0.232594	-0.071724	0.138535	0.14625	0.0138167	-0.0131027
UNC_MM_C3Tag.2012_Median_Genome.Biol.2013_PMID.24220145	0.239131	0.162094	-0.226878	0.0130429	-0.07851	0.1379	0.341076	0.31177	-0.34856	0.0466274	-0.196909	0.21569
UNC_MM_C3Tag_1pFDR_UP_Median_Genome.Biology.2007_PMID.17493263	0.24883	0.22351	-0.273821	0.106405	-0.180911	0.206149	0.371268	0.303619	-0.360868	0.0703468	-0.229805	0.253155
UNC_MM_Green19_Median_BMC.Med.Genomics.2011_PMID.21214954	0.185036	0.116331	-0.166659	0.00349326	-0.0743104	0.0605992	0.298391	0.174834	-0.233166	-0.107551	-0.0530878	0.0805014
UNC_MM_Green2_Median_BMC.Med.Genomics.2011_PMID.21214954	0.137162	0.137496	-0.152016	0.0553174	-0.0739635	0.0877224	0.253843	0.226672	-0.23678	-0.0273452	-0.0837981	0.121557
UNC_MM_Green6_Median_BMC.Med.Genomics.2011_PMID.21214954	0.175164	0.10968	-0.187408	0.0978551	-0.138953	0.133442	0.283013	0.121783	-0.239965	-0.00554116	-0.121047	0.149123
UNC_MM_Myc.2012_Median_Genome.Biol.2013_PMID.24220145	0.162041	0.108747	-0.135087	-0.0162591	-0.010984	0.0378733	0.350741	0.259783	-0.31623	-0.0860712	-0.109888	0.145907
UNC_MM_p53null.Luminal_Median_Genome.Biol.2013_PMID.24220145	0.192658	0.200442	-0.213278	0.0612478	-0.171568	0.121408	0.272384	0.176735	-0.198097	-0.0975288	-0.0739008	0.055411
UNC_MM_Red10_Median_BMC.Med.Genomics.2011_PMID.21214954	0.220347	0.241781	-0.250705	0.0924427	-0.18334	0.176691	0.292588	0.267861	-0.258601	-0.0267911	-0.144254	0.133959
UNC_MM_Red20_Median_BMC.Med.Genomics.2011_PMID.21214954	0.134652	-0.0318364	-0.0457535	-0.17168	0.0390165	-0.0279421	0.100817	-0.123477	-0.00171124	-0.17542	0.0643827	-0.0443852
UNC_MM_Red5_Median_BMC.Med.Genomics.2011_PMID.21214954	0.178927	0.199652	-0.209471	0.0823341	-0.160005	0.132945	0.296611	0.268415	-0.277968	-0.00956484	-0.16002	0.146435
UNC_MM_WAPTag_1pFDR_UP_Median_Genome.Biology.2007_PMID.17493263	0.228498	0.247325	-0.266512	0.10047	-0.165409	0.195297	0.361607	0.293853	-0.339335	0.00865391	-0.158038	0.202204
UNC_MProliferation_Median_BMC.Med.Genomics.2011_PMID.21214954	0.226681	0.220708	-0.22793	-0.00209405	-0.0932924	0.121378	0.255032	0.279821	-0.248834	-0.0459769	-0.099573	0.122007
UNC_Pfefferle2012_LumProg_Median_Adam_PMID.25575446	0.120426	0.0351241	-0.0697351	-0.101121	-0.0044225	0.0189782	0.116236	-0.0143979	-0.0520721	-0.124149	0.0142988	-0.000378179
UNC_Pfefferle2012_MatureLum_Median_Adam_PMID.25575446	-0.336826	-0.164539	0.260873	0.115666	0.0365798	-0.100745	-0.377418	-0.123547	0.256875	0.17027	-0.0063705	-0.100455
UNC_PIK3CA.Hutti_Median_Cancer.Res.2012_PMID.22552288	0.242887	0.281238	-0.275909	0.0730967	-0.195231	0.198815	0.295126	0.251474	-0.250602	-0.0660448	-0.104876	0.129325
UNC_Proliferation_Cluster_Median_BMC.Med.Genomics.2011_PMID.21214954	0.203545	0.125219	-0.161321	-0.0508487	-0.0178958	0.0552523	0.272336	0.137417	-0.170591	-0.198424	0.0582236	0.00521289
UNC_RB_LOH_Median_Breast.Cancer.Res.2008_PMID.18782450	0.270513	0.240869	-0.287186	0.0373699	-0.160686	0.181557	0.323592	0.217979	-0.267437	-0.122799	-0.070068	0.115797
UNC_ROR_S_Model_JCO.2009_PMID.19204204	0.0981346	0.171723	-0.150375	0.0730554	-0.150945	0.0976675	0.140485	0.136477	-0.115111	-0.0709679	-0.0396206	0.0188126
UNC_S100A9_A8_Median_BMC.Med.Genomics.2011_PMID.21214954	0.158038	0.0447247	-0.0852765	-0.115055	0.00417112	0.011504	0.193169	0.0752181	-0.134462	-0.109348	-0.0574558	0.0530437
UNC_Scorr_Basal_Correlation_JCO.2009_PMID.19204204	0.205344	0.0428941	-0.116075	-0.182588	0.0276246	-0.00866915	0.171656	-0.0908246	-0.0395897	-0.272071	0.121034	-0.0886372
UNC_Scorr_Her2_Correlation_JCO.2009_PMID.19204204	-0.00714074	0.025003	0.018302	-0.0496358	0.0623537	-0.0709922	0.0616357	0.159436	-0.0567263	-0.0761061	0.030447	-0.042809
UNC_Scorr_IE_Correlation_JCO.2006_PMID.16505416	-0.190814	-0.157998	0.167676	0.0327799	0.0426142	-0.0282039	-0.249116	-0.212338	0.186022	0.121766	0.0200099	-0.000503151
UNC_Scorr_IIE_Correlation_JCO.2006_PMID.16505416	0.137961	0.0526853	-0.0871547	-0.125193	0.0197599	-0.034399	0.106782	-0.00453134	-0.0169666	-0.187927	0.0793399	-0.120139
UNC_Scorr_LumA_Correlation_JCO.2009_PMID.19204204	-0.130638	-0.199854	0.177219	-0.0864484	0.120013	-0.0943858	-0.249293	-0.364492	0.307232	-0.1077	0.247881	-0.195366
UNC_Scorr_LumB_Correlation_JCO.2009_PMID.19204204	-0.0275114	0.106025	-0.0288044	0.0842078	-0.0293124	0.0258004	0.0492729	0.269105	-0.139094	0.103612	-0.12784	0.0782057
UNC_Scorr_P53_Mut_Correlation_BMC.Cancer.2006_PMID.17150101	0.270288	0.191813	-0.217667	-0.120125	-0.0299071	0.065032	0.317456	0.129032	-0.202106	-0.268266	0.0583147	-0.011915
UNC_Scorr_P53_Wt_Correlation_BMC.Cancer.2006_PMID.17150101	-0.154362	-0.132887	0.135522	0.00713861	0.031612	-0.0341221	-0.257223	-0.254658	0.220343	0.0811584	0.0714723	-0.0550609
UNC_Shehata2012_ALDHpos_Median_Adam_PMID.25575446	0.137783	-0.0257218	-0.0509287	-0.165239	0.0487692	-0.0203649	0.120518	-0.14322	0.00588873	-0.23834	0.133432	-0.0749829
UNC_Shehata2012_LumProg_Median_Adam_PMID.25575446	0.171843	0.0595114	-0.118977	-0.0631844	-0.0435986	0.0730498	0.225361	0.0304964	-0.163534	-0.0794933	-0.0599288	0.110087
UNC_Shehata2012_NCL_Median_Adam_PMID.25575446	-0.0993495	0.0536598	0.0362846	0.100444	-0.0409232	0.0417902	-0.070776	0.193042	-0.0611098	0.238412	-0.198736	0.106309
UNC_Unknown_12_Median_BMC.Med.Genomics.2011_PMID.21214954	0.0518213	0.0472567	-0.0393389	-0.0412135	0.000285325	-0.00816631	0.0880661	0.0415531	-0.0606506	-0.10837	0.0324723	-0.016531
UNC_Unknown_13_Median_BMC.Med.Genomics.2011_PMID.21214954	0.13542	0.120661	-0.14568	0.0635858	-0.0918555	0.0732996	0.201138	0.129954	-0.153906	-0.0499057	-0.00866686	0.0437819
UNC_Unknown_14_Median_BMC.Med.Genomics.2011_PMID.21214954	0.00665574	0.018929	-0.0261841	0.0334969	-0.00686811	0.0211752	-0.0380126	-0.000271296	0.0519228	-0.0535326	0.0717454	-0.0743965
UNC_Unknown_5_Median_BMC.Med.Genomics.2011_PMID.21214954	0.0221566	0.118456	-0.059325	0.106202	-0.082709	0.0683883	0.122714	0.236073	-0.161003	0.0480996	-0.128936	0.0929466
UNC_Unknown_7_Median_BMC.Med.Genomics.2011_PMID.21214954	0.038503	0.109101	-0.0749056	0.124411	-0.105095	0.0956567	0.173986	0.220129	-0.207132	0.0690039	-0.179853	0.150978
UNC_Unknown_8_Median_BMC.Med.Genomics.2011_PMID.21214954	-0.00801432	-0.0785885	0.0557114	-0.106492	0.0615476	-0.105782	0.071387	-0.0937029	0.0119353	-0.178922	0.0709532	-0.0835825
UNC_VEGF_13genes_Median_BMC.Med.2009_PMID.19291283	0.206399	0.121739	-0.163081	-0.0881576	-0.0570172	0.0819097	0.214278	-0.0104672	-0.10041	-0.204034	0.0391929	-0.009285
UNC_XRTinducedgenes.Oh_Median_PMID.24527691	0.157432	0.0219196	-0.0921672	-0.126068	0.00327867	0.00816728	0.129828	-0.0495843	-0.0377557	-0.18277	0.0678622	-0.0504157
Wirapati_Proliferation_Median_Breast.Cancer.Res.2008_PMID.18662380	0.17087	0.204426	-0.199007	0.0711696	-0.119412	0.127188	0.242956	0.250552	-0.22936	-0.0388981	-0.0859631	0.0932617
