# Supplementary material for: Circulating tumor DNA reveals complex biological features with clinical relevance in metastatic breast cancer
Source: Nat Commun. 2023 Mar 1;14:1157. doi: 10.1038/s41467-023-36801-9 (PMC9977734; doi:10.1038/s41467-023-36801-9)
Supplement: Supplementary file 10 — Supplementary Data 7 [file 41467_2023_36801_MOESM10_ESM.xlsx]

## Sheet: Hoja1
Supplementary Data 7. Univariate analyses of 150 ctDNA-based signatures for PFS and OS in CDK-Validation-1. Hazard ratios (HR), 95% confidence intervals and P-values (p) were determined by univariate Cox models.
Signature	PFS: All patients						PFS: Patients treated with CDK4/6 inhibitors in first-line						OS: All patients						OS: Patients treated with CDK4/6 inhibitors in first-line
	n	n_event	HR	Lower_HR	UpperHR	pvalue	n	n_event	HR	Lower_HR	UpperHR	pvalue	n	n_event	HR	Lower_HR	UpperHR	pvalue	n	n_event	HR	Lower_HR	UpperHR	pvalue
Basal.like	87	49	1.06403	0.797766	1.41916	0.672758	52	25	1.06478	0.638871	1.77463	0.809682	87	20	1.162	0.736616	1.83302	0.518559	52	10	1.2563	0.597555	2.64124	0.54729
Bcells_Centroblast_Median_J.Clin.Oncol.2015_PMID.25800755	87	49	1.31746	0.994613	1.7451	0.054568	52	25	1.53989	1.033	2.29553	0.0340615	87	20	1.60512	1.10062	2.34088	0.0139734	52	10	3.30419	1.71718	6.3579	0.0003448
Chemo_Endocrine_Score_PMID.27903675	87	49	0.57222	0.39719	0.824381	0.00272939	52	25	0.502265	0.280675	0.898798	0.0203775	87	20	0.440826	0.262535	0.740198	0.00195054	52	10	0.323664	0.147732	0.709113	0.00481796
CIN70_Median_Nat.Genet.2006_PMID.16921376	87	49	1.28064	0.989757	1.657	0.0598845	52	25	1.71633	1.11331	2.64597	0.0144455	87	20	1.53483	1.06788	2.20596	0.020623	52	10	3.21443	1.66063	6.22209	0.000529988
ER	87	49	0.966118	0.719845	1.29664	0.818405	52	25	1.00592	0.592423	1.70804	0.982553	87	20	1.05567	0.670262	1.66268	0.815195	52	10	0.892812	0.396335	2.01121	0.784368
GHI_RS_Model_NJEM.2004_PMID.15591335	87	49	1.10525	0.781442	1.56324	0.571564	52	25	0.853611	0.489014	1.49004	0.577618	87	20	1.03322	0.644509	1.65638	0.892031	52	10	1.37948	0.643141	2.95887	0.408644
GP19_1Q_amplicon.r.0.967_PerouLab_HS_Green17_Median_BMC_Med_Genomics_2011_PMID.21214954	87	49	1.08085	0.830998	1.40582	0.562136	52	25	1.07374	0.728558	1.58248	0.719174	87	20	0.9989	0.658741	1.51471	0.995867	52	10	1.20016	0.691201	2.08389	0.516923
GP22_16Q22_24_amplicon.r.0.927_PerouLab_16q24x_Median_BMC_Med_Genomics_2011_PMID.21214954	87	49	0.793221	0.559418	1.12474	0.193534	52	25	0.800256	0.469564	1.36384	0.412684	87	20	0.894372	0.526244	1.52002	0.679937	52	10	0.904525	0.395281	2.06983	0.812206
GSEA_Median_GP1_Proliferation_DNA_repair.r.0.972_REACTOME_CELL_CYCLE_MITOTIC	87	49	1.14237	0.873127	1.49463	0.331741	52	25	1.41884	0.89126	2.25871	0.140295	87	20	1.22163	0.818058	1.8243	0.327861	52	10	1.99529	1.05588	3.77051	0.0333861
GSEA_Median_GP1_Proliferation_DNA_repair.r.0.981_PUJANA_CHEK2_PCC_NETWORK	87	49	1.26794	0.952269	1.68827	0.10413	52	25	1.56688	0.987934	2.48508	0.0563424	87	20	1.51533	1.04539	2.19652	0.0282122	52	10	2.56411	1.53352	4.28731	0.000330425
GSEA_Median_GP17_Basal_signaling.r.0.958_SMID_BREAST_CANCER_BASAL_UP	87	49	1.05505	0.783378	1.42092	0.724276	52	25	1.00677	0.574204	1.7652	0.981212	87	20	1.12526	0.691978	1.82985	0.634269	52	10	1.14457	0.496112	2.64062	0.751565
GSEA_Median_GP7_Estrogen_signaling.r.0.97_SMID_BREAST_CANCER_BASAL_DN	87	49	0.930399	0.641547	1.34931	0.703671	52	25	0.863423	0.471822	1.58004	0.63387	87	20	0.854079	0.510521	1.42884	0.547998	52	10	0.625479	0.279877	1.39784	0.252768
GSEA_Median_HDAC_TARGETS_DN_HELLER	87	49	0.982833	0.713141	1.35452	0.915736	52	25	0.960922	0.586427	1.57457	0.874295	87	20	0.939052	0.593462	1.48589	0.788253	52	10	0.889779	0.4611	1.717	0.727695
GSEA_Median_MYC_amplified_chr8q24	87	49	1.30375	1.01714	1.67112	0.0362506	52	25	1.54559	1.05825	2.25735	0.0242633	87	20	1.33459	0.919674	1.93669	0.12871	52	10	2.25785	1.28755	3.95937	0.00448424
HER2	87	49	0.832006	0.631936	1.09542	0.190012	52	25	0.960422	0.622341	1.48216	0.855257	87	20	0.849827	0.53792	1.34259	0.485561	52	10	1.04828	0.480027	2.28923	0.905816
Her2.enriched	87	49	1.08118	0.769122	1.51985	0.653285	52	25	1.26444	0.766485	2.0859	0.358258	87	20	0.894243	0.547894	1.45954	0.654733	52	10	1.48263	0.69206	3.1763	0.311021
HER2_AMPLIFIED_PerouLab_HER2_Amplicon_Median_BMC_Med_Genomics_2011_PMID.21214954	87	49	0.893322	0.670821	1.18962	0.440188	52	25	0.923719	0.595914	1.43185	0.722732	87	20	0.902884	0.566048	1.44016	0.668037	52	10	1.14937	0.526386	2.50965	0.726799
Histology: IDC vs. ILC_PMID.31827079	87	49	0.647634	0.47144	0.889678	0.00732934	52	25	0.670854	0.406812	1.10627	0.117766	87	20	0.636781	0.438598	0.924514	0.0176654	52	10	0.483367	0.279069	0.837226	0.0094905
IMMUNE_Bindea_Cell_B_cells_Median_Immunity.2013_PMID.24138885	87	49	0.913809	0.679671	1.22861	0.550647	52	25	0.921665	0.549486	1.54593	0.757223	87	20	0.837466	0.533579	1.31442	0.440572	52	10	0.753291	0.356842	1.59019	0.45738
IMMUNE_PEREZ_14_Median_JCO.2015_PMID.2560586	87	49	0.815315	0.62205	1.06863	0.139106	52	25	0.666989	0.421567	1.05529	0.0836172	87	20	0.737218	0.496954	1.09364	0.129744	52	10	0.414951	0.207213	0.830953	0.0130414
Inflammatory_Breast_Cancer_491_IBC_Median_CCR.2013_PMID.23396049	87	49	0.861093	0.626503	1.18352	0.35673	52	25	0.759255	0.468409	1.2307	0.263728	87	20	0.913406	0.575626	1.4494	0.700621	52	10	0.951695	0.481913	1.87943	0.886603
Inflammatory_Breast_Cancer_79_IBC_Median_CCR.2013_PMID.23396049	87	49	1.11489	0.795095	1.56332	0.528324	52	25	1.22882	0.696168	2.16902	0.477241	87	20	1.32891	0.840968	2.09995	0.223205	52	10	1.85058	0.981611	3.4888	0.0570937
IntClust_Amplification.50.Better.than_Median_Genome.Biol.2014_PMID.25164602	87	49	1.08527	0.828158	1.42221	0.55306	52	25	1.14139	0.763942	1.70534	0.518559	87	20	1.01224	0.67678	1.51399	0.952756	52	10	1.5067	0.842068	2.69591	0.167309
IntClust_Amplification.50_Median_Genome.Biol.2014_PMID.25164602	87	49	1.06094	0.820562	1.37172	0.651811	52	25	1.29094	0.885376	1.88227	0.184433	87	20	1.06767	0.724943	1.57243	0.740268	52	10	1.86885	1.06133	3.2908	0.0303001
IntClust_Deletion.50.Better.than_Median_Genome.Biol.2014_PMID.25164602	87	49	1.29062	1.00562	1.65638	0.0450691	52	25	1.51528	1.03211	2.22463	0.0338973	87	20	1.34739	0.934639	1.94242	0.110097	52	10	2.31612	1.30026	4.12565	0.00435373
IntClust_Deletion.50_Median_Genome.Biol.2014_PMID.25164602	87	49	1.33613	1.03947	1.71747	0.0236898	52	25	1.57963	1.07477	2.32166	0.0199677	87	20	1.42142	0.978673	2.06447	0.0647832	52	10	2.41742	1.36993	4.26583	0.00231739
Knudsen_Neo_common_Median_Clin.Cancer.Res.2014_PMID.25047707	87	49	1.36619	1.04079	1.79333	0.0245777	52	25	1.86304	1.18945	2.91809	0.006573	87	20	1.78568	1.23504	2.58183	0.00205512	52	10	2.70513	1.62866	4.49309	0.000120994
Lim.et.al.2010.Conserved.Luminal.Progenitor_Median_BCR.2010_PMID.20346151	87	49	0.972093	0.733325	1.2886	0.843974	52	25	0.823835	0.497251	1.36491	0.451878	87	20	0.902393	0.588913	1.38274	0.637158	52	10	0.671108	0.319427	1.40998	0.29238
Lim.et.al.2010.Conserved.Mature_Median_BCR.2010_PMID.20346151	87	49	1.03245	0.733299	1.45363	0.854862	52	25	1.00996	0.573087	1.77989	0.97264	87	20	1.05186	0.642098	1.72313	0.84087	52	10	0.891442	0.410305	1.93678	0.771612
Luminal.A	87	49	0.783746	0.556847	1.1031	0.162326	52	25	0.686826	0.397197	1.18765	0.178789	87	20	0.659899	0.408312	1.0665	0.0896801	52	10	0.395904	0.20034	0.78237	0.00767227
Luminal.B	87	49	1.08818	0.845908	1.39984	0.510765	52	25	1.26024	0.842014	1.88619	0.260932	87	20	1.16938	0.80436	1.70003	0.412445	52	10	1.86526	1.04266	3.33682	0.0356631
Luminal_Progenitor_Up_Median_Nat.Med.2009_PMID.19648928	87	49	1.04677	0.785427	1.39507	0.755124	52	25	1.02277	0.609939	1.71502	0.931971	87	20	0.984356	0.643078	1.50675	0.942131	52	10	0.929985	0.458608	1.88587	0.840516
Mature_Lumina_Up_Median_Nat.Med.2009_PMID.19648928	87	49	0.859092	0.583147	1.26561	0.442292	52	25	0.6165	0.338188	1.12385	0.11437	87	20	0.734909	0.442847	1.21959	0.233329	52	10	0.55477	0.270839	1.13636	0.107276
Mature_Luminal_Down_Median_Nat.Med.2009_PMID.19648928	87	49	1.02095	0.784846	1.32808	0.877214	52	25	0.834174	0.512072	1.35888	0.466461	87	20	1.04579	0.683118	1.601	0.836749	52	10	0.792258	0.388825	1.61428	0.52136
MDACC_P53_ER.Pos_Median_CCR.2011_PMID.21248301	87	49	1.67196	1.26873	2.20334	0.000261911	52	25	1.70428	1.08967	2.66553	0.0194758	87	20	1.50042	1.08637	2.07228	0.0137861	52	10	1.87535	1.23625	2.84486	0.00310202
Pcorr_bronchioid_PLOS.2012_PMID.22590557	87	49	0.722377	0.562115	0.928331	0.0110526	52	25	0.526266	0.366593	0.755484	0.000501447	87	20	0.574302	0.393317	0.838565	0.00408441	52	10	0.296477	0.158998	0.552827	0.000131085
Pcorr_CSR_Activated_Correlation_PNAS.2005_PMID.15701700	87	49	1.56416	1.18734	2.06056	0.00146759	52	25	2.2206	1.40564	3.50805	0.000627755	87	20	1.68775	1.21972	2.33538	0.00158542	52	10	1.95167	1.27252	2.99328	0.00218122
Pcorr_Dasatinib_L_Correlation_Cancer.Res.2007_PMID.17332353	87	49	1.03041	0.780136	1.36098	0.832858	52	25	1.08633	0.659832	1.7885	0.74479	87	20	1.18562	0.780326	1.80142	0.425006	52	10	1.61414	0.776355	3.35599	0.199806
Pcorr_Dasatinib_R_Correlation_Cancer.Res.2007_PMID.17332353	87	49	0.934851	0.72082	1.21243	0.611557	52	25	0.760682	0.472315	1.22511	0.260598	87	20	0.922567	0.610219	1.3948	0.702343	52	10	0.6487	0.32207	1.30658	0.225731
Pcorr_NKI70_Good_Correlation_Nature.2002_PMID.11823860	87	49	0.665733	0.491104	0.902457	0.0087629	52	25	0.527702	0.319245	0.872276	0.0126712	87	20	0.482621	0.317596	0.733392	0.000644149	52	10	0.297636	0.156968	0.564364	0.000205364
Pcorr_squamoid_PLOS.2012_PMID.22590557	87	49	1.10003	0.796206	1.51979	0.563202	52	25	1.10062	0.62362	1.94246	0.740823	87	20	1.11983	0.678306	1.84875	0.658154	52	10	1.13622	0.498657	2.58896	0.761177
PR	87	49	0.819137	0.593055	1.1314	0.226	52	25	0.771229	0.43035	1.38211	0.382807	87	20	0.910143	0.570802	1.45122	0.692452	52	10	0.74229	0.347995	1.58334	0.440685
Prosigna_Proliferation_18_Median_BMC.Med.Genomics.2015_PMID.26297356	87	49	1.47187	1.07455	2.01611	0.016047	52	25	2.22771	1.26222	3.93172	0.00572094	87	20	1.42707	0.947299	2.14984	0.0889423	52	10	2.56895	1.38857	4.75272	0.00264894
RB_LOSS_Median_J.Clin.Invest.2007_PMID.17160137	87	49	1.30658	1.00002	1.70713	0.0499851	52	25	1.68982	1.0667	2.67693	0.0254127	87	20	1.44076	0.996864	2.08233	0.0519857	52	10	3.08778	1.61343	5.90937	0.000663042
Scorr_PTEN_Absent_Correlation_PNAS.2007_PMID.17452630	87	49	0.833913	0.64209	1.08304	0.173256	52	25	0.59776	0.41094	0.869513	0.00711844	87	20	0.637355	0.44115	0.920824	0.0164239	52	10	0.320851	0.18073	0.569607	0.000103682
Scorr_PTEN_Present_Correlation_PNAS.2007_PMID.17452630	87	49	1.48442	1.06445	2.07008	0.0199084	52	25	1.64252	0.980687	2.75101	0.0593154	87	20	1.59439	1.04633	2.42951	0.0299545	52	10	2.28126	1.2426	4.18812	0.00779744
Stingl_Day7_Upregulated_Median_Nat.Cell.Biol.2014_PMID.25173976	87	49	1.58491	1.19365	2.10442	0.00145388	52	25	1.90966	1.24687	2.92476	0.00293573	87	20	1.78119	1.2204	2.59969	0.00276776	52	10	2.96361	1.5721	5.58678	0.000783473
Stingl_Down_Basal_High_Median_Nat.Cell.Biol.2014_PMID.25173976	87	49	0.97512	0.742794	1.28011	0.85601	52	25	0.887855	0.543364	1.45075	0.634941	87	20	0.944487	0.625207	1.42682	0.786134	52	10	0.777201	0.384276	1.57189	0.483055
Stingl_Up_Basal_High_Median_Nat.Cell.Biol.2014_PMID.25173976	87	49	1.00684	0.759028	1.33557	0.962257	52	25	0.984128	0.595132	1.62739	0.950288	87	20	1.02473	0.660128	1.59071	0.913291	52	10	0.919878	0.434873	1.9458	0.827053
Stingl_Up_Proliferation_Median_Nat.Cell.Biol.2014_PMID.25173976	87	49	1.2763	0.952808	1.70961	0.101877	52	25	1.61295	1.0097	2.57662	0.0454608	87	20	1.38089	0.937497	2.03399	0.102401	52	10	3.82023	1.87767	7.77248	0.000216894
Tcell_EXH_Memory_CD8_T_cell_a_vs_Naive_CD8_T_cell_Metagene_1_Science.2016_PMID.27789795	87	49	0.83244	0.630663	1.09878	0.195362	52	25	0.70709	0.440896	1.134	0.150386	87	20	0.731778	0.488228	1.09682	0.130436	52	10	0.555268	0.283345	1.08815	0.0865566
Tumour_hypoxia_causes_DNA_hypermethylation_by_reducing_TET_activity_Median_Nature.2016_PMID.27533040	87	49	1.59414	1.16001	2.19073	0.00403938	52	25	1.70291	1.09408	2.65053	0.0183594	87	20	1.35129	0.819127	2.2292	0.238486	52	10	1.82933	0.899528	3.72024	0.0953954
UNC_11q13_Amplicon_Median_BMC.Med.Genomics.2011_PMID.21214954	87	49	1.05321	0.80306	1.38128	0.707883	52	25	1.08818	0.757827	1.56255	0.647094	87	20	1.03949	0.662262	1.63158	0.866296	52	10	1.29714	0.765912	2.19681	0.333124
UNC_12qMDM4_Median_BMC.Med.Genomics.2011_PMID.21214954	87	49	1.08872	0.806389	1.46991	0.578897	52	25	1.05921	0.639466	1.75447	0.823219	87	20	1.15043	0.741655	1.78451	0.531552	52	10	1.31431	0.618755	2.79175	0.47705
UNC_13q14_Amplicon_Median_BMC.Med.Genomics.2011_PMID.21214954	87	49	0.952896	0.710415	1.27814	0.747428	52	25	0.855394	0.554917	1.31857	0.479304	87	20	0.896292	0.597245	1.34508	0.597057	52	10	0.886962	0.494749	1.5901	0.687135
UNC_15q25_Amplicon_Median_BMC.Med.Genomics.2011_PMID.21214954	87	49	1.30832	0.903283	1.89497	0.155082	52	25	1.11374	0.596028	2.08115	0.735575	87	20	1.33402	0.814463	2.185	0.252307	52	10	1.89077	0.763181	4.68433	0.168788
UNC_16.13_Amplicon_Median_BMC.Med.Genomics.2011_PMID.21214954	87	49	1.22887	0.931118	1.62183	0.145442	52	25	1.75159	1.1397	2.69198	0.0105775	87	20	1.68537	1.11411	2.54953	0.0134504	52	10	2.30741	1.31629	4.04481	0.00350511
UNC_16q23_Amplicon_Median_BMC.Med.Genomics.2011_PMID.21214954	87	49	0.81959	0.574977	1.16827	0.27131	52	25	0.831499	0.480077	1.44017	0.510264	87	20	0.903156	0.529046	1.54182	0.708935	52	10	1.03139	0.436594	2.43653	0.943815
UNC_16q24x_Median_BMC.Med.Genomics.2011_PMID.21214954	87	49	0.793221	0.559418	1.12474	0.193534	52	25	0.800256	0.469564	1.36384	0.412684	87	20	0.894372	0.526244	1.52002	0.679937	52	10	0.904525	0.395281	2.06983	0.812206
UNC_17PP13_Amplicon_Median_BMC.Med.Genomics.2011_PMID.21214954	87	49	0.82566	0.601448	1.13345	0.235997	52	25	0.63759	0.405108	1.00349	0.0517857	87	20	0.685957	0.431598	1.09022	0.110812	52	10	0.8689	0.425286	1.77525	0.699867
UNC_17q25x_Median_BMC.Med.Genomics.2011_PMID.21214954	87	49	0.888242	0.640269	1.23225	0.477979	52	25	0.96918	0.566545	1.65796	0.909016	87	20	1.09623	0.687283	1.74852	0.699717	52	10	1.73005	0.842951	3.55073	0.135112
UNC_3p21_Amplicon_Median_BMC.Med.Genomics.2011_PMID.21214954	87	49	1.15099	0.839383	1.57828	0.382664	52	25	1.00032	0.623053	1.60604	0.998928	87	20	1.13117	0.730992	1.75044	0.580054	52	10	2.12635	0.941725	4.80113	0.0694511
UNC_4p16_Amplicon_Median_BMC.Med.Genomics.2011_PMID.21214954	87	49	0.917926	0.643628	1.30912	0.636344	52	25	0.756705	0.451228	1.26899	0.290571	87	20	0.985133	0.578509	1.67756	0.956019	52	10	0.969943	0.383585	2.45263	0.948591
UNC_574.MCF7.E2.repressed.genes_Median_JCO.2006_PMID.16505416	87	49	1.00739	0.734339	1.38196	0.963608	52	25	1.00143	0.579028	1.73198	0.995916	87	20	1.03555	0.645914	1.66021	0.884685	52	10	1.05252	0.497007	2.22892	0.893644
UNC_5Q_Median_Breast.Cancer.Res.Treat.2012_PMID.22048815	87	49	0.814295	0.59442	1.1155	0.200795	52	25	0.898526	0.51457	1.56898	0.706753	87	20	0.848472	0.521083	1.38155	0.508871	52	10	0.821992	0.367289	1.83962	0.633417
UNC_8p22_Amplicon_Median_BMC.Med.Genomics.2011_PMID.21214954	87	49	0.805897	0.596549	1.08871	0.159682	52	25	0.744079	0.468273	1.18233	0.210898	87	20	0.708715	0.446778	1.12422	0.143585	52	10	0.769892	0.376998	1.57224	0.472858
UNC_8q_Amplicon_Median_BMC.Med.Genomics.2011_PMID.21214954	87	49	1.37821	1.06788	1.77872	0.0137202	52	25	1.52734	1.05128	2.21897	0.0262564	87	20	1.49344	1.05678	2.11052	0.0230307	52	10	2.51278	1.43664	4.39502	0.00123751
UNC_ADM_S100A10_A110NDGR1_Cluster_Median_BMC.Med.Genomics.2011_PMID.21214954	87	49	1.30852	0.921885	1.85732	0.132375	52	25	1.71383	0.861591	3.40904	0.12469	87	20	1.54671	0.877517	2.72621	0.131518	52	10	1.81829	0.809607	4.08368	0.147522
UNC_BASAL_Cluster_Median_BMC.Med.Genomics.2011_PMID.21214954	87	49	0.973161	0.743131	1.27439	0.843257	52	25	0.882444	0.539905	1.4423	0.617846	87	20	0.941555	0.62349	1.42188	0.774609	52	10	0.732097	0.367211	1.45956	0.375712
UNC_bMYB_Signature_Median_Oncogene.2009_PMID.19043454	87	49	1.40649	1.07118	1.84676	0.0140954	52	25	1.78143	1.08663	2.92047	0.022057	87	20	1.75298	1.2263	2.50587	0.00207737	52	10	3.62418	1.85	7.09981	0.000174695
UNC_Claudin_High_Median_Genome.Biol.2007_PMID.17493263	87	49	0.805677	0.614345	1.0566	0.118292	52	25	0.615442	0.384873	0.984142	0.0426925	87	20	0.730233	0.492954	1.08172	0.116849	52	10	0.449019	0.228676	0.881678	0.0200322
UNC_Claudin_Low_29_Median_Cancer.Res.2009_PMID.19435916	87	49	1.09309	0.83888	1.42435	0.50984	52	25	1.27398	0.824661	1.96811	0.275182	87	20	1.22596	0.831548	1.80743	0.303672	52	10	2.05489	1.06872	3.95108	0.030834
UNC_Differentiation.Score_Model_BCR.2010_PMID.20813035	87	49	1.01017	0.771774	1.32222	0.941243	52	25	1.24404	0.726352	2.1307	0.426386	87	20	1.09872	0.719	1.67897	0.66346	52	10	1.54187	0.717027	3.3156	0.267675
UNC_Duke_Module03_betacatenin_Median_Mike_PMID.20335537	87	49	1.29238	0.99925	1.6715	0.0506716	52	25	1.97011	1.28955	3.00982	0.00171256	87	20	1.74881	1.24569	2.45514	0.00124135	52	10	3.01875	1.78648	5.10102	3.66196e-05
UNC_Duke_Module06_er_Median_Mike_PMID.20335537	87	49	0.958314	0.705978	1.30084	0.784783	52	25	0.843057	0.478147	1.48646	0.555183	87	20	0.934626	0.595995	1.46566	0.768357	52	10	1.05016	0.512318	2.15262	0.893688
UNC_Duke_Module07_glucosedepletion_Median_Mike_PMID.20335537	87	49	1.01407	0.682908	1.50581	0.944795	52	25	1.12823	0.612675	2.0776	0.698546	87	20	1.06867	0.614511	1.85847	0.814027	52	10	1.57646	0.678324	3.6638	0.2901
UNC_Duke_Module14_p53_Median_Mike_PMID.20335537	87	49	0.75124	0.50074	1.12705	0.166959	52	25	0.624475	0.324697	1.20103	0.158238	87	20	0.645277	0.368288	1.13059	0.125766	52	10	0.591542	0.267976	1.30579	0.193756
UNC_Duke_Module17_pr_Median_Mike_PMID.20335537	87	49	1.03647	0.79926	1.34408	0.787052	52	25	1.34405	0.83549	2.16217	0.222848	87	20	1.23192	0.835057	1.8174	0.293095	52	10	1.86941	0.937693	3.72692	0.0755328
UNC_fMaSC.refined1_Median_PMID.25575446	87	49	0.982492	0.746166	1.29367	0.899874	52	25	0.880706	0.537981	1.44177	0.613469	87	20	0.929141	0.610105	1.41501	0.732006	52	10	0.73622	0.361486	1.49942	0.398785
UNC_Glycolysis_Signature_Median_BMC.Med.2009_PMID.19291283	87	49	1.19974	0.87353	1.64778	0.260671	52	25	1.32181	0.823757	2.12099	0.247524	87	20	0.858119	0.542295	1.35787	0.513451	52	10	1.01517	0.481079	2.14221	0.968479
UNC_HER1_Cluster1_Median_BMC.Genomics.2007_PMID.17663798	87	49	1.68714	1.24648	2.2836	0.000708048	52	25	2.03069	1.29303	3.18918	0.00209916	87	20	1.70757	1.16964	2.49288	0.00557692	52	10	1.92852	1.08394	3.43116	0.0254718
UNC_HER1_Cluster2_Median_BMC.Genomics.2007_PMID.17663798	87	49	1.33614	0.962461	1.85491	0.0833868	52	25	1.68189	0.997224	2.83662	0.0512308	87	20	1.43531	0.933462	2.20695	0.0997045	52	10	1.91013	1.12583	3.24081	0.0164229
UNC_HER2_Amplicon_Median_BMC.Med.Genomics.2011_PMID.21214954	87	49	0.893322	0.670821	1.18962	0.440188	52	25	0.923719	0.595914	1.43185	0.722732	87	20	0.902884	0.566048	1.44016	0.668037	52	10	1.14937	0.526386	2.50965	0.726799
UNC_HS_Green1_Median_BMC.Med.Genomics.2011_PMID.21214954	87	49	1.04523	0.726485	1.50384	0.811601	52	25	0.951431	0.518757	1.74498	0.872182	87	20	1.00659	0.596462	1.69872	0.980376	52	10	0.935224	0.417527	2.09482	0.870705
UNC_HS_Green10_Median_BMC.Med.Genomics.2011_PMID.21214954	87	49	1.3013	0.966621	1.75185	0.0825354	52	25	1.65614	1.05323	2.60418	0.0289244	87	20	1.55138	1.04189	2.31	0.0306173	52	10	2.77251	1.54179	4.98561	0.00065914
UNC_HS_Green12_Median_BMC.Med.Genomics.2011_PMID.21214954	87	49	0.924668	0.706381	1.21041	0.568636	52	25	0.811842	0.503005	1.3103	0.393406	87	20	0.851905	0.568735	1.27606	0.436883	52	10	0.618647	0.310109	1.23416	0.172922
UNC_HS_Green13_Median_BMC.Med.Genomics.2011_PMID.21214954	87	49	0.782189	0.540992	1.13092	0.191577	52	25	0.66684	0.384675	1.15598	0.148859	87	20	0.691821	0.398374	1.20142	0.190766	52	10	0.475196	0.217455	1.03842	0.0621209
UNC_HS_Green17_Median_BMC.Med.Genomics.2011_PMID.21214954	87	49	1.08085	0.830998	1.40582	0.562136	52	25	1.07374	0.728558	1.58248	0.719174	87	20	0.9989	0.658741	1.51471	0.995867	52	10	1.20016	0.691201	2.08389	0.516923
UNC_HS_Green18_Median_BMC.Med.Genomics.2011_PMID.21214954	87	49	0.835289	0.58962	1.18332	0.311166	52	25	0.804202	0.453304	1.42673	0.456286	87	20	0.844427	0.501592	1.42158	0.524587	52	10	0.637002	0.27597	1.47035	0.290649
UNC_HS_Green2_Median_BMC.Med.Genomics.2011_PMID.21214954	87	49	1.65929	1.16828	2.35667	0.0046724	52	25	1.60954	0.932797	2.77728	0.0872627	87	20	1.51646	0.971096	2.36809	0.0671023	52	10	2.32507	1.22903	4.39854	0.00948771
UNC_HS_Green21_Median_BMC.Med.Genomics.2011_PMID.21214954	87	49	1.06405	0.809147	1.39926	0.656799	52	25	1.0096	0.634409	1.60669	0.967837	87	20	0.919081	0.614026	1.37569	0.681779	52	10	0.657959	0.341658	1.26709	0.210575
UNC_HS_Green23_Median_BMC.Med.Genomics.2011_PMID.21214954	87	49	1.17161	0.881746	1.55675	0.274779	52	25	0.931051	0.593354	1.46094	0.755954	87	20	1.29906	0.874543	1.92964	0.194987	52	10	1.05135	0.546948	2.02092	0.880615
UNC_HS_Green24_Median_BMC.Med.Genomics.2011_PMID.21214954	87	49	0.972069	0.707767	1.33507	0.861094	52	25	0.958441	0.597743	1.5368	0.860131	87	20	0.754742	0.500945	1.13712	0.178466	52	10	0.767409	0.422597	1.39357	0.384458
UNC_HS_Green25_Median_BMC.Med.Genomics.2011_PMID.21214954	87	49	0.842573	0.588608	1.20612	0.349289	52	25	0.744802	0.431921	1.28433	0.28922	87	20	0.667813	0.409377	1.0894	0.105872	52	10	0.526669	0.262037	1.05855	0.071828
UNC_HS_Green8_Median_BMC.Med.Genomics.2011_PMID.21214954	87	49	0.847904	0.589	1.22061	0.374782	52	25	0.783895	0.406948	1.51	0.466666	87	20	0.678947	0.376897	1.22306	0.197247	52	10	0.564143	0.23926	1.33018	0.190863
UNC_HS_Red1_Median_BMC.Med.Genomics.2011_PMID.21214954	87	49	1.33284	0.937836	1.8942	0.109137	52	25	1.40109	0.773461	2.53801	0.265903	87	20	1.43594	0.902857	2.28379	0.126434	52	10	1.6275	0.863133	3.06879	0.132295
UNC_HS_Red12_Median_BMC.Med.Genomics.2011_PMID.21214954	87	49	1.15039	0.826127	1.60193	0.406927	52	25	1.1512	0.706035	1.87705	0.572425	87	20	0.690158	0.427838	1.11331	0.128514	52	10	1.05807	0.525687	2.12961	0.874335
UNC_HS_Red13_Median_BMC.Med.Genomics.2011_PMID.21214954	87	49	1.51604	1.07242	2.14316	0.0184817	52	25	1.54572	0.878177	2.7207	0.131135	87	20	1.50966	0.967466	2.35571	0.0696353	52	10	1.65626	0.86971	3.15416	0.12473
UNC_HS_Red14_Median_BMC.Med.Genomics.2011_PMID.21214954	87	49	1.1123	0.869018	1.4237	0.398023	52	25	1.52218	1.01308	2.28713	0.0431245	87	20	1.17175	0.812791	1.68924	0.39572	52	10	2.63172	1.37877	5.0233	0.00334862
UNC_HS_Red15_Median_BMC.Med.Genomics.2011_PMID.21214954	87	49	1.04709	0.80181	1.36741	0.735423	52	25	1.07725	0.71118	1.63175	0.725417	87	20	0.990467	0.650069	1.50911	0.964441	52	10	1.09548	0.620176	1.93507	0.7534
UNC_HS_Red19_Median_BMC.Med.Genomics.2011_PMID.21214954	87	49	0.75914	0.51324	1.12286	0.167656	52	25	0.56634	0.315273	1.01734	0.0571146	87	20	0.859226	0.535865	1.37772	0.528809	52	10	0.657744	0.355675	1.21636	0.18169
UNC_HS_Red2_Median_BMC.Med.Genomics.2011_PMID.21214954	87	49	0.805837	0.567069	1.14514	0.228568	52	25	0.622758	0.32223	1.20357	0.1589	87	20	0.720907	0.432479	1.20169	0.209399	52	10	0.678406	0.29892	1.53966	0.353456
UNC_HS_Red23_Median_BMC.Med.Genomics.2011_PMID.21214954	87	49	1.57784	1.18558	2.0999	0.00176455	52	25	1.75875	1.08068	2.86227	0.023072	87	20	1.74931	1.20215	2.54551	0.00347866	52	10	2.28139	1.3804	3.77047	0.00129279
UNC_HS_Red25_Median_BMC.Med.Genomics.2011_PMID.21214954	87	49	0.916162	0.686842	1.22205	0.551369	52	25	0.912907	0.546679	1.52448	0.727621	87	20	1.02539	0.670607	1.56788	0.907862	52	10	1.38159	0.665151	2.86971	0.386112
UNC_HS_Red4_Median_BMC.Med.Genomics.2011_PMID.21214954	87	49	0.827906	0.626483	1.09409	0.184258	52	25	0.673614	0.41971	1.08112	0.101664	87	20	0.726794	0.479823	1.10088	0.131993	52	10	0.527787	0.265592	1.04882	0.0681642
UNC_HS_Red6_Median_BMC.Med.Genomics.2011_PMID.21214954	87	49	1.35142	1.02883	1.77517	0.0304489	52	25	1.764	1.12656	2.76211	0.0131073	87	20	1.39599	0.963507	2.02261	0.0778241	52	10	3.08329	1.54002	6.17308	0.00147748
UNC_HS_Red8_Median_BMC.Med.Genomics.2011_PMID.21214954	87	49	0.998532	0.750121	1.32921	0.991969	52	25	0.934134	0.551468	1.58234	0.799972	87	20	0.989736	0.63967	1.53138	0.963049	52	10	0.853012	0.403007	1.8055	0.67773
UNC_HS_Red9_Median_BMC.Med.Genomics.2011_PMID.21214954	87	49	1.00986	0.763038	1.33652	0.94529	52	25	1.19409	0.727844	1.95901	0.482504	87	20	1.20142	0.806551	1.7896	0.366764	52	10	1.78168	0.948974	3.34505	0.0723343
UNC_Lim2009_LumProg_Median_Adam_PMID.25575446	87	49	1.16342	0.828368	1.634	0.382427	52	25	1.51709	0.801562	2.87133	0.200393	87	20	1.12745	0.680345	1.86837	0.641603	52	10	1.25016	0.54165	2.88547	0.600834
UNC_Lim2009_MatureLum_Median_Adam_PMID.25575446	87	49	0.874872	0.595178	1.286	0.496413	52	25	0.76145	0.390234	1.48579	0.424259	87	20	0.890215	0.514764	1.53951	0.677327	52	10	0.67597	0.287725	1.5881	0.368866
UNC_LUMINAL_Cluster_Median_BMC.Med.Genomics.2011_PMID.21214954	87	49	0.798616	0.55853	1.1419	0.217721	52	25	0.63963	0.330553	1.2377	0.18458	87	20	0.789764	0.486155	1.28298	0.340389	52	10	0.712541	0.35267	1.43963	0.34492
UNC_MM_C3Tag.2012_Median_Genome.Biol.2013_PMID.24220145	87	49	1.58955	1.21208	2.08459	0.000806944	52	25	2.01104	1.31565	3.07398	0.00125047	87	20	1.88199	1.30154	2.72132	0.000777703	52	10	2.86313	1.66647	4.91908	0.000139264
UNC_MM_C3Tag_1pFDR_UP_Median_Genome.Biology.2007_PMID.17493263	87	49	1.71179	1.29069	2.27027	0.000190537	52	25	1.95846	1.26674	3.02788	0.00249788	87	20	1.84156	1.36939	2.47654	5.35e-05	52	10	2.08976	1.39676	3.12657	0.000336345
UNC_MM_Green19_Median_BMC.Med.Genomics.2011_PMID.21214954	87	49	1.52482	1.13545	2.0477	0.00504155	52	25	1.85944	1.15073	3.00462	0.0112965	87	20	1.67018	1.14897	2.42781	0.00719667	52	10	2.61556	1.57758	4.33647	0.000193541
UNC_MM_Green2_Median_BMC.Med.Genomics.2011_PMID.21214954	87	49	1.30211	0.994101	1.70555	0.0552377	52	25	2.07841	1.26799	3.4068	0.00371183	87	20	1.65294	1.12885	2.42035	0.0097985	52	10	4.13536	1.95571	8.74426	0.000202733
UNC_MM_Green6_Median_BMC.Med.Genomics.2011_PMID.21214954	87	49	1.17413	0.882528	1.56207	0.270443	52	25	1.61867	0.994823	2.63374	0.0524935	87	20	1.44274	0.995602	2.0907	0.0527852	52	10	2.08196	1.34697	3.21803	0.000964828
UNC_MM_Myc.2012_Median_Genome.Biol.2013_PMID.24220145	87	49	1.60231	1.20759	2.12604	0.00108626	52	25	2.01912	1.30748	3.11809	0.00152865	87	20	1.65129	1.14753	2.3762	0.00691232	52	10	2.93364	1.6141	5.33191	0.000414645
UNC_MM_p53null.Luminal_Median_Genome.Biol.2013_PMID.24220145	87	49	1.73211	1.24571	2.40845	0.00108968	52	25	2.02921	1.29712	3.17448	0.00193945	87	20	1.60245	1.16407	2.20593	0.00383329	52	10	1.69206	1.11983	2.55669	0.0125124
UNC_MM_Red10_Median_BMC.Med.Genomics.2011_PMID.21214954	87	49	1.53312	1.19068	1.97404	0.000922592	52	25	1.84888	1.19741	2.85479	0.00555784	87	20	2.03901	1.44677	2.87368	4.71e-05	52	10	2.70031	1.57993	4.6152	0.000280724
UNC_MM_Red20_Median_BMC.Med.Genomics.2011_PMID.21214954	87	49	0.967689	0.734278	1.2753	0.815588	52	25	0.947818	0.590587	1.52113	0.824276	87	20	0.859656	0.568592	1.29971	0.473363	52	10	0.695465	0.354548	1.36419	0.290736
UNC_MM_Red5_Median_BMC.Med.Genomics.2011_PMID.21214954	87	49	1.9368	1.46584	2.55909	3.32e-06	52	25	1.90741	1.26881	2.86743	0.00190558	87	20	1.57304	1.20591	2.05194	0.000835659	52	10	1.73871	1.22356	2.47073	0.00203263
UNC_MM_WAPTag_1pFDR_UP_Median_Genome.Biology.2007_PMID.17493263	87	49	1.48075	1.14542	1.91424	0.00273255	52	25	1.96066	1.27658	3.01133	0.00210284	87	20	1.7752	1.27226	2.47695	0.000733556	52	10	2.37973	1.52475	3.71413	0.000134956
UNC_MProliferation_Median_BMC.Med.Genomics.2011_PMID.21214954	87	49	1.37435	1.04824	1.8019	0.0213969	52	25	2.02257	1.237	3.30703	0.00498801	87	20	1.62446	1.12374	2.3483	0.00986815	52	10	2.63304	1.52292	4.55237	0.000528786
UNC_Pfefferle2012_LumProg_Median_Adam_PMID.25575446	87	49	1.16872	0.860558	1.58723	0.318114	52	25	1.24721	0.6958	2.2356	0.45815	87	20	1.17203	0.720563	1.90635	0.522464	52	10	1.20017	0.506896	2.84164	0.6782
UNC_Pfefferle2012_MatureLum_Median_Adam_PMID.25575446	87	49	0.941618	0.648517	1.36719	0.751877	52	25	0.56027	0.281726	1.11421	0.0986083	87	20	0.64592	0.405383	1.02918	0.0659237	52	10	0.495021	0.261551	0.936896	0.0307559
UNC_PIK3CA.Hutti_Median_Cancer.Res.2012_PMID.22552288	87	49	1.69301	1.18113	2.42673	0.00415409	52	25	1.91339	1.1524	3.17691	0.0121318	87	20	1.60214	1.09672	2.34047	0.014793	52	10	1.86553	1.15706	3.00778	0.0105102
UNC_Proliferation_Cluster_Median_BMC.Med.Genomics.2011_PMID.21214954	87	49	1.36301	1.02258	1.81676	0.0346635	52	25	1.94071	1.22274	3.08027	0.00490591	87	20	1.64558	1.1195	2.41887	0.0112662	52	10	3.39567	1.71193	6.73542	0.000467878
UNC_RB_LOH_Median_Breast.Cancer.Res.2008_PMID.18782450	87	49	1.72183	1.29128	2.29593	0.000214583	52	25	2.14913	1.35749	3.40242	0.00109906	87	20	1.80519	1.31947	2.46972	0.000221166	52	10	2.10407	1.39182	3.18081	0.00041881
UNC_ROR_S_Model_JCO.2009_PMID.19204204	87	49	1.34193	0.928814	1.9388	0.117205	52	25	1.34133	0.727713	2.47236	0.346592	87	20	1.11425	0.696226	1.78327	0.652072	52	10	1.54889	0.863961	2.7768	0.14183
UNC_S100A9_A8_Median_BMC.Med.Genomics.2011_PMID.21214954	87	49	1.18704	0.868168	1.62302	0.282713	52	25	1.15157	0.679121	1.9527	0.60042	87	20	1.01718	0.651132	1.589	0.940353	52	10	1.02591	0.506033	2.0799	0.943439
UNC_Scorr_Basal_Correlation_JCO.2009_PMID.19204204	87	49	1.03583	0.760561	1.41072	0.823258	52	25	1.04721	0.601441	1.82336	0.870498	87	20	1.00235	0.635681	1.5805	0.991957	52	10	1.14569	0.544352	2.4113	0.720192
UNC_Scorr_Her2_Correlation_JCO.2009_PMID.19204204	87	49	1.06927	0.830868	1.37608	0.602798	52	25	1.20291	0.818534	1.76777	0.346949	87	20	1.14709	0.785597	1.67493	0.477377	52	10	1.87111	1.16085	3.01593	0.0101015
UNC_Scorr_IE_Correlation_JCO.2006_PMID.16505416	87	49	0.780295	0.565559	1.07656	0.130861	52	25	0.687181	0.415562	1.13634	0.143764	87	20	0.596352	0.391612	0.908133	0.0159938	52	10	0.375196	0.197015	0.714525	0.00285714
UNC_Scorr_IIE_Correlation_JCO.2006_PMID.16505416	87	49	1.1161	0.782025	1.59288	0.545034	52	25	1.02609	0.581296	1.81123	0.929218	87	20	1.07765	0.649851	1.78708	0.771976	52	10	1.27677	0.570109	2.85935	0.552542
UNC_Scorr_LumA_Correlation_JCO.2009_PMID.19204204	87	49	0.737639	0.560963	0.969959	0.0293832	52	25	0.615794	0.408918	0.92733	0.0202783	87	20	0.585091	0.403242	0.848947	0.00476912	52	10	0.3303	0.182638	0.597344	0.000247875
UNC_Scorr_LumB_Correlation_JCO.2009_PMID.19204204	87	49	1.09674	0.850202	1.41477	0.477208	52	25	1.36068	0.846588	2.18696	0.203342	87	20	1.14055	0.781992	1.6635	0.494653	52	10	1.75538	0.881216	3.4967	0.109527
UNC_Scorr_P53_Mut_Correlation_BMC.Cancer.2006_PMID.17150101	87	49	1.4746	0.995682	2.18389	0.0525785	52	25	1.8993	1.06495	3.38735	0.02977	87	20	1.63826	1.0176	2.63749	0.0421772	52	10	2.17885	1.15119	4.1239	0.0167344
UNC_Scorr_P53_Wt_Correlation_BMC.Cancer.2006_PMID.17150101	87	49	0.795426	0.612133	1.0336	0.0867753	52	25	0.523109	0.333317	0.820969	0.0048348	87	20	0.698218	0.471496	1.03396	0.0729345	52	10	0.384482	0.192424	0.768232	0.00679904
UNC_Shehata2012_ALDHpos_Median_Adam_PMID.25575446	87	49	0.994589	0.746338	1.32542	0.970461	52	25	0.940264	0.562198	1.57257	0.814418	87	20	0.909541	0.588153	1.40655	0.669909	52	10	0.789764	0.376373	1.65721	0.532527
UNC_Shehata2012_LumProg_Median_Adam_PMID.25575446	87	49	1.33744	0.946295	1.89027	0.09951	52	25	1.9058	1.05179	3.45322	0.0334643	87	20	1.08359	0.670589	1.75094	0.743004	52	10	1.53448	0.716413	3.28671	0.270542
UNC_Shehata2012_NCL_Median_Adam_PMID.25575446	87	49	1.03788	0.774116	1.39153	0.80371	52	25	1.05816	0.668877	1.67401	0.809113	87	20	1.13688	0.76276	1.69451	0.528674	52	10	0.980786	0.534639	1.79923	0.950029
UNC_Unknown_12_Median_BMC.Med.Genomics.2011_PMID.21214954	87	49	1.00486	0.713126	1.41595	0.977877	52	25	1.07011	0.619441	1.84867	0.808055	87	20	0.870013	0.529744	1.42885	0.582241	52	10	0.976527	0.442063	2.15717	0.95316
UNC_Unknown_13_Median_BMC.Med.Genomics.2011_PMID.21214954	87	49	1.15933	0.864127	1.55537	0.324137	52	25	1.25296	0.783359	2.00409	0.346673	87	20	1.45377	0.98229	2.15156	0.0613964	52	10	1.52303	0.88677	2.61581	0.127382
UNC_Unknown_14_Median_BMC.Med.Genomics.2011_PMID.21214954	87	49	0.92564	0.697418	1.22854	0.592679	52	25	1.06705	0.652717	1.7444	0.795792	87	20	1.14178	0.757715	1.72052	0.526231	52	10	1.87047	0.891148	3.92601	0.0978601
UNC_Unknown_5_Median_BMC.Med.Genomics.2011_PMID.21214954	87	49	1.08459	0.842802	1.39575	0.528042	52	25	1.18218	0.804715	1.7367	0.393754	87	20	1.13555	0.773123	1.66786	0.516941	52	10	1.40196	0.818675	2.40082	0.218315
UNC_Unknown_7_Median_BMC.Med.Genomics.2011_PMID.21214954	87	49	1.09385	0.837443	1.42877	0.510385	52	25	1.15109	0.776949	1.7054	0.482937	87	20	1.09863	0.742015	1.62662	0.638529	52	10	1.30363	0.758092	2.24175	0.337733
UNC_Unknown_8_Median_BMC.Med.Genomics.2011_PMID.21214954	87	49	0.994027	0.715202	1.38155	0.971548	52	25	1.02999	0.625882	1.69501	0.907448	87	20	0.742464	0.488118	1.12934	0.164058	52	10	0.80903	0.426579	1.53437	0.516371
UNC_VEGF_13genes_Median_BMC.Med.2009_PMID.19291283	87	49	1.1375	0.838242	1.54361	0.408155	52	25	1.19547	0.674727	2.11812	0.54068	87	20	1.0926	0.684781	1.74328	0.710266	52	10	0.991935	0.454532	2.16472	0.983774
UNC_XRTinducedgenes.Oh_Median_PMID.24527691	87	49	1.09195	0.820371	1.45343	0.546579	52	25	1.05016	0.611564	1.8033	0.859186	87	20	1.0781	0.683487	1.70054	0.74639	52	10	1.00987	0.456879	2.23216	0.980646
Wirapati_Proliferation_Median_Breast.Cancer.Res.2008_PMID.18662380	87	49	1.36841	1.05029	1.7829	0.020158	52	25	2.17673	1.40512	3.37206	0.000495858	87	20	1.554	1.10049	2.19442	0.0122866	52	10	2.16455	1.43238	3.27099	0.000246598
