# Supplementary material for: Circulating tumor DNA reveals complex biological features with clinical relevance in metastatic breast cancer
Source: Nat Commun. 2023 Mar 1;14:1157. doi: 10.1038/s41467-023-36801-9 (PMC9977734; doi:10.1038/s41467-023-36801-9)
Supplement: Supplementary file 11 — Supplementary Data 8 [file 41467_2023_36801_MOESM11_ESM.xlsx]

## Sheet: Hoja1
Supplementary Data 8. Univariate analyses of 150 ctDNA-based signatures for PFS and OS in CDK-Validation-1. Hazard ratios (HR), 95% confidence intervals and P-values (p) were determined by univariate Cox models.
Type of sample	Signature	PFS: All patients treated with CDK4/6 inhibitors						OS: All patients treated with CDK4/6 inhibitors
		n	n_event	HR	Lower_HR	UpperHR	pvalue	n	n_event	HR	Lower_HR	UpperHR	pvalue
Plasma	P_Basal.like	28	20	0.876325	0.537399	1.429	0.596703	28	7	1.12368	0.513272	2.46	0.770537
Plasma	P_Bcells_Centroblast_Median_J.Clin.Oncol.2015_PMID.25800755	28	20	1.14124	0.725523	1.79515	0.567569	28	7	1.2589	0.630826	2.51229	0.513705
Plasma	P_Chemo_Endocrine_Score_CC_.2.LumA_subtract.by_CC.2.Basal_From_Aleix	28	20	0.507042	0.299766	0.857643	0.0113213	28	7	0.259451	0.101754	0.661542	0.0047258
Plasma	P_CIN70_Median_Nat.Genet.2006_PMID.16921376	28	20	1.55558	0.944892	2.56095	0.0823678	28	7	1.65933	0.843523	3.26414	0.142373
Plasma	P_ER	28	20	1.34845	0.851592	2.13519	0.202351	28	7	1.36316	0.675301	2.75169	0.387326
Plasma	P_GHI_RS_Model_NJEM.2004_PMID.15591335	28	20	0.939977	0.521099	1.69556	0.837057	28	7	1.03407	0.444342	2.40649	0.938034
Plasma	P_GP19_1Q_amplicon.r.0.967_PerouLab_HS_Green17_Median_BMC_Med_Genomics_2011_PMID.21214954	28	20	0.981349	0.641986	1.5001	0.930707	28	7	0.762192	0.35589	1.63235	0.484635
Plasma	P_GP22_16Q22_24_amplicon.r.0.927_PerouLab_16q24x_Median_BMC_Med_Genomics_2011_PMID.21214954	28	20	0.728433	0.460129	1.15319	0.176418	28	7	0.762252	0.30946	1.87755	0.555018
Plasma	P_GSEA_Median_GP1_Proliferation_DNA_repair.r.0.972_REACTOME_CELL_CYCLE_MITOTIC	28	20	1.83993	1.07305	3.15486	0.0266749	28	7	1.21078	0.571106	2.56692	0.617874
Plasma	P_GSEA_Median_GP1_Proliferation_DNA_repair.r.0.981_PUJANA_CHEK2_PCC_NETWORK	28	20	1.45769	0.846304	2.51074	0.174329	28	7	1.83642	0.897828	3.7562	0.0959584
Plasma	P_GSEA_Median_GP17_Basal_signaling.r.0.958_SMID_BREAST_CANCER_BASAL_UP	28	20	0.806888	0.503104	1.2941	0.373323	28	7	0.982999	0.467406	2.06734	0.963941
Plasma	P_GSEA_Median_GP7_Estrogen_signaling.r.0.97_SMID_BREAST_CANCER_BASAL_DN	28	20	1.20432	0.685576	2.11557	0.517794	28	7	0.798301	0.315668	2.01885	0.63416
Plasma	P_GSEA_Median_HDAC_TARGETS_DN_HELLER	28	20	0.830644	0.496321	1.39017	0.480062	28	7	0.80651	0.361916	1.79726	0.598903
Plasma	P_GSEA_Median_MYC_amplified_chr8q24	28	20	1.39137	0.883026	2.19235	0.154527	28	7	1.53515	0.762795	3.08953	0.229684
Plasma	P_HER2	28	20	1.10087	0.62801	1.92977	0.737198	28	7	1.01503	0.477754	2.15651	0.969053
Plasma	P_Her2.enriched	28	20	1.31103	0.812747	2.1148	0.266964	28	7	1.04584	0.506979	2.15747	0.903433
Plasma	P_HER2_AMPLIFIED_PerouLab_HER2_Amplicon_Median_BMC_Med_Genomics_2011_PMID.21214954	28	20	1.17884	0.713951	1.94642	0.520194	28	7	1.08229	0.446737	2.622	0.860959
Plasma	P_Histology..IDC.vs..ILC	28	20	0.455471	0.252064	0.823022	0.00918241	28	7	0.5661	0.298393	1.07398	0.0815943
Plasma	P_IMMUNE_Bindea_Cell_B_cells_Median_Immunity.2013_PMID.24138885	28	20	0.638617	0.380732	1.07118	0.0892435	28	7	0.595667	0.270655	1.31096	0.198017
Plasma	P_IMMUNE_PEREZ_14_Median_JCO.2015_PMID.2560586	28	20	0.650218	0.402373	1.05073	0.0787668	28	7	0.611223	0.283225	1.31907	0.209711
Plasma	P_Inflammatory_Breast_Cancer_491_IBC_Median_CCR.2013_PMID.23396049	28	20	0.665628	0.422776	1.04798	0.0788157	28	7	0.800576	0.390835	1.63988	0.543206
Plasma	P_Inflammatory_Breast_Cancer_79_IBC_Median_CCR.2013_PMID.23396049	28	20	1.16209	0.625833	2.15786	0.634263	28	7	1.55628	0.743996	3.25539	0.240149
Plasma	P_IntClust_Amplification.50.Better.than_Median_Genome.Biol.2014_PMID.25164602	28	20	0.970337	0.615672	1.52931	0.896778	28	7	1.03847	0.517991	2.08192	0.915294
Plasma	P_IntClust_Amplification.50_Median_Genome.Biol.2014_PMID.25164602	28	20	1.00729	0.634921	1.59804	0.975398	28	7	0.957768	0.438573	2.0916	0.913777
Plasma	P_IntClust_Deletion.50.Better.than_Median_Genome.Biol.2014_PMID.25164602	28	20	1.42567	0.905683	2.24419	0.12552	28	7	1.64943	0.821178	3.31306	0.159632
Plasma	P_IntClust_Deletion.50_Median_Genome.Biol.2014_PMID.25164602	28	20	1.39313	0.886249	2.18991	0.150806	28	7	1.64906	0.831873	3.269	0.151937
Plasma	P_Knudsen_Neo_common_Median_Clin.Cancer.Res.2014_PMID.25047707	28	20	2.03431	1.19116	3.4743	0.00930843	28	7	2.01949	1.03689	3.93326	0.0387841
Plasma	P_Lim.et.al.2010.Conserved.Luminal.Progenitor_Median_BCR.2010_PMID.20346151	28	20	0.699876	0.44383	1.10364	0.124632	28	7	0.759582	0.375705	1.53569	0.443907
Plasma	P_Lim.et.al.2010.Conserved.Mature_Median_BCR.2010_PMID.20346151	28	20	1.23016	0.736925	2.05352	0.428177	28	7	1.14269	0.483588	2.70011	0.761112
Plasma	P_Luminal.A	28	20	0.840843	0.496201	1.42486	0.519453	28	7	0.592525	0.267575	1.3121	0.196951
Plasma	P_Luminal.B	28	20	1.41332	0.896463	2.22817	0.136383	28	7	1.54288	0.765938	3.10791	0.224874
Plasma	P_Luminal_Progenitor_Up_Median_Nat.Med.2009_PMID.19648928	28	20	0.752346	0.453637	1.24775	0.270267	28	7	0.736522	0.362646	1.49585	0.397563
Plasma	P_Mature_Lumina_Up_Median_Nat.Med.2009_PMID.19648928	28	20	1.13984	0.60553	2.14561	0.685068	28	7	0.936076	0.379137	2.31114	0.88609
Plasma	P_Mature_Luminal_Down_Median_Nat.Med.2009_PMID.19648928	28	20	0.728565	0.442856	1.1986	0.212484	28	7	0.837282	0.395431	1.77285	0.642655
Plasma	P_MDACC_P53_ER.Pos_Median_CCR.2011_PMID.21248301	28	20	2.28632	1.33272	3.92225	0.0026734	28	7	1.83969	1.00916	3.35374	0.046622
Plasma	P_Pcorr_bronchioid_PLOS.2012_PMID.22590557	28	20	0.620308	0.409848	0.938841	0.0239192	28	7	0.448346	0.212799	0.94462	0.0348752
Plasma	P_Pcorr_CSR_Activated_Correlation_PNAS.2005_PMID.15701700	28	20	2.01869	1.27615	3.1933	0.0026811	28	7	1.64484	0.9799	2.76099	0.0596831
Plasma	P_Pcorr_Dasatinib_L_Correlation_Cancer.Res.2007_PMID.17332353	28	20	1.3448	0.822469	2.19886	0.237645	28	7	1.32163	0.612795	2.85038	0.477006
Plasma	P_Pcorr_Dasatinib_R_Correlation_Cancer.Res.2007_PMID.17332353	28	20	0.598479	0.36965	0.968963	0.0367785	28	7	0.732116	0.362778	1.47747	0.384081
Plasma	P_Pcorr_NKI70_Good_Correlation_Nature.2002_PMID.11823860	28	20	0.649361	0.412561	1.02208	0.0620977	28	7	0.28622	0.13016	0.629394	0.00186099
Plasma	P_Pcorr_squamoid_PLOS.2012_PMID.22590557	28	20	0.945118	0.578902	1.543	0.821437	28	7	1.28436	0.545105	3.02619	0.5671
Plasma	P_PR	28	20	1.114	0.645619	1.92217	0.69811	28	7	1.49345	0.724962	3.07655	0.276721
Plasma	P_Prosigna_Proliferation_18_Median_BMC.Med.Genomics.2015_PMID.26297356	28	20	1.45204	0.824264	2.55795	0.196704	28	7	1.18695	0.535867	2.62908	0.672741
Plasma	P_RB_LOSS_Median_J.Clin.Invest.2007_PMID.17160137	28	20	1.75054	1.03118	2.97173	0.0381094	28	7	1.5058	0.764426	2.96618	0.236669
Plasma	P_Scorr_PTEN_Absent_Correlation_PNAS.2007_PMID.17452630	28	20	0.675533	0.4336	1.05246	0.082925	28	7	0.452811	0.21693	0.94518	0.0348477
Plasma	P_Scorr_PTEN_Present_Correlation_PNAS.2007_PMID.17452630	28	20	1.55711	0.84447	2.87113	0.156052	28	7	1.24086	0.578285	2.6626	0.57958
Plasma	P_Stingl_Day7_Upregulated_Median_Nat.Cell.Biol.2014_PMID.25173976	28	20	1.6719	1.06455	2.62577	0.025645	28	7	1.4827	0.70118	3.1353	0.302608
Plasma	P_Stingl_Down_Basal_High_Median_Nat.Cell.Biol.2014_PMID.25173976	28	20	0.712144	0.426641	1.1887	0.194055	28	7	0.729586	0.349942	1.5211	0.400315
Plasma	P_Stingl_Up_Basal_High_Median_Nat.Cell.Biol.2014_PMID.25173976	28	20	0.792629	0.481604	1.30452	0.360599	28	7	0.969299	0.444599	2.11323	0.937499
Plasma	P_Stingl_Up_Proliferation_Median_Nat.Cell.Biol.2014_PMID.25173976	28	20	1.34149	0.761865	2.36209	0.308804	28	7	1.15568	0.480784	2.77797	0.746429
Plasma	P_Tcell_EXH_Memory_CD8_T_cell_a_vs_Naive_CD8_T_cell_Metagene_1_Science.2016_PMID.27789795	28	20	0.656991	0.412596	1.04615	0.0767472	28	7	0.620016	0.285361	1.34713	0.227301
Plasma	P_Tumour_hypoxia_causes_DNA_hypermethylation_by_reducing_TET_activity_Median_Nature.2016_PMID.27533040	28	20	1.46568	0.868588	2.47325	0.152088	28	7	1.33364	0.61979	2.86967	0.461486
Plasma	P_UNC_11q13_Amplicon_Median_BMC.Med.Genomics.2011_PMID.21214954	28	20	1.23851	0.737314	2.0804	0.418887	28	7	1.28292	0.598024	2.75219	0.522333
Plasma	P_UNC_12qMDM4_Median_BMC.Med.Genomics.2011_PMID.21214954	28	20	1.13228	0.651645	1.96742	0.659413	28	7	0.785187	0.308955	1.99549	0.611333
Plasma	P_UNC_13q14_Amplicon_Median_BMC.Med.Genomics.2011_PMID.21214954	28	20	0.770837	0.455241	1.30522	0.332724	28	7	0.84142	0.426504	1.65998	0.618441
Plasma	P_UNC_15q25_Amplicon_Median_BMC.Med.Genomics.2011_PMID.21214954	28	20	1.59612	0.861171	2.95829	0.137488	28	7	1.60956	0.729262	3.55246	0.238665
Plasma	P_UNC_16.13_Amplicon_Median_BMC.Med.Genomics.2011_PMID.21214954	28	20	1.43996	0.903554	2.29482	0.125169	28	7	1.5779	0.811191	3.06926	0.179093
Plasma	P_UNC_16q23_Amplicon_Median_BMC.Med.Genomics.2011_PMID.21214954	28	20	0.761422	0.482438	1.20174	0.241727	28	7	0.850235	0.339368	2.13013	0.729168
Plasma	P_UNC_16q24x_Median_BMC.Med.Genomics.2011_PMID.21214954	28	20	0.728433	0.460129	1.15319	0.176418	28	7	0.762252	0.30946	1.87755	0.555018
Plasma	P_UNC_17PP13_Amplicon_Median_BMC.Med.Genomics.2011_PMID.21214954	28	20	0.635007	0.369382	1.09164	0.100431	28	7	0.482313	0.215521	1.07937	0.0760412
Plasma	P_UNC_17q25x_Median_BMC.Med.Genomics.2011_PMID.21214954	28	20	1.26855	0.800187	2.01104	0.311632	28	7	1.96287	0.849151	4.53729	0.114685
Plasma	P_UNC_3p21_Amplicon_Median_BMC.Med.Genomics.2011_PMID.21214954	28	20	1.01553	0.63876	1.61454	0.948048	28	7	2.26724	0.901022	5.70504	0.0821064
Plasma	P_UNC_4p16_Amplicon_Median_BMC.Med.Genomics.2011_PMID.21214954	28	20	1.00787	0.608657	1.66892	0.975703	28	7	1.27168	0.525442	3.07774	0.594064
Plasma	P_UNC_574.MCF7.E2.repressed.genes_Median_JCO.2006_PMID.16505416	28	20	1.22484	0.759423	1.9755	0.405641	28	7	1.26568	0.526082	3.04506	0.598881
Plasma	P_UNC_5Q_Median_Breast.Cancer.Res.Treat.2012_PMID.22048815	28	20	1.09359	0.64839	1.84448	0.737281	28	7	1.69335	0.717349	3.99725	0.229396
Plasma	P_UNC_8p22_Amplicon_Median_BMC.Med.Genomics.2011_PMID.21214954	28	20	0.791568	0.495232	1.26522	0.328653	28	7	0.596156	0.244945	1.45095	0.254379
Plasma	P_UNC_8q_Amplicon_Median_BMC.Med.Genomics.2011_PMID.21214954	28	20	1.47234	0.932216	2.32541	0.0971239	28	7	1.81384	0.93627	3.51397	0.0775985
Plasma	P_UNC_ADM_S100A10_A110NDGR1_Cluster_Median_BMC.Med.Genomics.2011_PMID.21214954	28	20	1.09451	0.617045	1.94142	0.757458	28	7	1.66759	0.742864	3.74345	0.21516
Plasma	P_UNC_BASAL_Cluster_Median_BMC.Med.Genomics.2011_PMID.21214954	28	20	0.780197	0.476315	1.27795	0.324211	28	7	0.790748	0.38065	1.64267	0.529087
Plasma	P_UNC_bMYB_Signature_Median_Oncogene.2009_PMID.19043454	28	20	2.00408	1.14662	3.50275	0.014678	28	7	2.19021	1.16703	4.11048	0.014653
Plasma	P_UNC_Claudin_High_Median_Genome.Biol.2007_PMID.17493263	28	20	0.620966	0.380344	1.01382	0.0567668	28	7	0.642106	0.295665	1.39449	0.262892
Plasma	P_UNC_Claudin_Low_29_Median_Cancer.Res.2009_PMID.19435916	28	20	1.36808	0.866898	2.15901	0.178185	28	7	1.6966	0.812112	3.54439	0.159633
Plasma	P_UNC_Differentiation.Score_Model_BCR.2010_PMID.20813035	28	20	1.36586	0.815732	2.28699	0.235808	28	7	1.45318	0.629767	3.35318	0.380986
Plasma	P_UNC_Duke_Module03_betacatenin_Median_Mike_PMID.20335537	28	20	1.63227	0.954072	2.79255	0.0737181	28	7	2.14308	1.16235	3.95131	0.0146097
Plasma	P_UNC_Duke_Module06_er_Median_Mike_PMID.20335537	28	20	1.30181	0.777586	2.17945	0.315778	28	7	1.16374	0.537919	2.51765	0.700134
Plasma	P_UNC_Duke_Module07_glucosedepletion_Median_Mike_PMID.20335537	28	20	0.83708	0.491105	1.42679	0.513355	28	7	0.833907	0.36491	1.90568	0.666657
Plasma	P_UNC_Duke_Module14_p53_Median_Mike_PMID.20335537	28	20	0.868897	0.492938	1.5316	0.627031	28	7	0.525407	0.19104	1.445	0.212462
Plasma	P_UNC_Duke_Module17_pr_Median_Mike_PMID.20335537	28	20	1.38985	0.889667	2.17123	0.148086	28	7	1.59809	0.800051	3.19216	0.184168
Plasma	P_UNC_fMaSC.refined1_Median_PMID.25575446	28	20	0.737128	0.452409	1.20103	0.220759	28	7	0.688936	0.318949	1.48811	0.34298
Plasma	P_UNC_Glycolysis_Signature_Median_BMC.Med.2009_PMID.19291283	28	20	0.900433	0.566328	1.43164	0.657546	28	7	0.635718	0.363779	1.11094	0.111709
Plasma	P_UNC_HER1_Cluster1_Median_BMC.Genomics.2007_PMID.17663798	28	20	1.62821	0.940461	2.8189	0.0817253	28	7	1.18761	0.551499	2.55742	0.660413
Plasma	P_UNC_HER1_Cluster2_Median_BMC.Genomics.2007_PMID.17663798	28	20	1.26486	0.706256	2.26529	0.429373	28	7	1.15855	0.528003	2.54208	0.713577
Plasma	P_UNC_HER2_Amplicon_Median_BMC.Med.Genomics.2011_PMID.21214954	28	20	1.17884	0.713951	1.94642	0.520194	28	7	1.08229	0.446737	2.622	0.860959
Plasma	P_UNC_HS_Green1_Median_BMC.Med.Genomics.2011_PMID.21214954	28	20	1.32699	0.776572	2.26753	0.300697	28	7	1.88806	0.769959	4.62982	0.164912
Plasma	P_UNC_HS_Green10_Median_BMC.Med.Genomics.2011_PMID.21214954	28	20	1.26748	0.74555	2.15478	0.381329	28	7	1.34479	0.626305	2.88751	0.447367
Plasma	P_UNC_HS_Green12_Median_BMC.Med.Genomics.2011_PMID.21214954	28	20	0.684376	0.41457	1.12977	0.138108	28	7	0.756922	0.371875	1.54066	0.442471
Plasma	P_UNC_HS_Green13_Median_BMC.Med.Genomics.2011_PMID.21214954	28	20	0.85739	0.52424	1.40225	0.539871	28	7	0.528159	0.2207	1.26394	0.151616
Plasma	P_UNC_HS_Green17_Median_BMC.Med.Genomics.2011_PMID.21214954	28	20	0.981349	0.641986	1.5001	0.930707	28	7	0.762192	0.35589	1.63235	0.484635
Plasma	P_UNC_HS_Green18_Median_BMC.Med.Genomics.2011_PMID.21214954	28	20	1.04094	0.615452	1.76058	0.88105	28	7	0.770428	0.27511	2.15754	0.619616
Plasma	P_UNC_HS_Green2_Median_BMC.Med.Genomics.2011_PMID.21214954	28	20	1.59005	0.878756	2.87709	0.125328	28	7	1.5594	0.750252	3.24123	0.233962
Plasma	P_UNC_HS_Green21_Median_BMC.Med.Genomics.2011_PMID.21214954	28	20	0.773678	0.490101	1.22133	0.270637	28	7	0.593559	0.284129	1.23997	0.165218
Plasma	P_UNC_HS_Green23_Median_BMC.Med.Genomics.2011_PMID.21214954	28	20	1.05392	0.656497	1.69194	0.827849	28	7	1.16914	0.558989	2.4453	0.678084
Plasma	P_UNC_HS_Green24_Median_BMC.Med.Genomics.2011_PMID.21214954	28	20	0.710215	0.462604	1.09036	0.117712	28	7	0.575479	0.324251	1.02136	0.0590568
Plasma	P_UNC_HS_Green25_Median_BMC.Med.Genomics.2011_PMID.21214954	28	20	0.999527	0.560432	1.78265	0.998722	28	7	0.55185	0.237028	1.28482	0.167979
Plasma	P_UNC_HS_Green8_Median_BMC.Med.Genomics.2011_PMID.21214954	28	20	1.19772	0.67587	2.1225	0.53656	28	7	0.549673	0.175093	1.7256	0.305241
Plasma	P_UNC_HS_Red1_Median_BMC.Med.Genomics.2011_PMID.21214954	28	20	1.19041	0.662279	2.1397	0.560159	28	7	1.32504	0.638925	2.74794	0.4495
Plasma	P_UNC_HS_Red12_Median_BMC.Med.Genomics.2011_PMID.21214954	28	20	1.70698	1.08095	2.69558	0.021798	28	7	0.997419	0.520976	1.90958	0.993777
Plasma	P_UNC_HS_Red13_Median_BMC.Med.Genomics.2011_PMID.21214954	28	20	1.49309	0.854828	2.60792	0.158918	28	7	1.13503	0.498361	2.58505	0.762956
Plasma	P_UNC_HS_Red14_Median_BMC.Med.Genomics.2011_PMID.21214954	28	20	1.58989	0.986704	2.56181	0.0567841	28	7	1.64037	0.83034	3.24061	0.15423
Plasma	P_UNC_HS_Red15_Median_BMC.Med.Genomics.2011_PMID.21214954	28	20	0.985377	0.633904	1.53173	0.947816	28	7	0.776155	0.361658	1.66571	0.515451
Plasma	P_UNC_HS_Red19_Median_BMC.Med.Genomics.2011_PMID.21214954	28	20	0.773883	0.406897	1.47186	0.434499	28	7	1.15538	0.491873	2.71392	0.740278
Plasma	P_UNC_HS_Red2_Median_BMC.Med.Genomics.2011_PMID.21214954	28	20	0.89413	0.514577	1.55364	0.69139	28	7	0.759848	0.33984	1.69894	0.503517
Plasma	P_UNC_HS_Red23_Median_BMC.Med.Genomics.2011_PMID.21214954	28	20	2.07497	1.14899	3.74721	0.0154996	28	7	2.16984	1.06379	4.42587	0.0331716
Plasma	P_UNC_HS_Red25_Median_BMC.Med.Genomics.2011_PMID.21214954	28	20	1.23365	0.777888	1.95643	0.372161	28	7	1.38973	0.67373	2.86664	0.372985
Plasma	P_UNC_HS_Red4_Median_BMC.Med.Genomics.2011_PMID.21214954	28	20	0.703327	0.445969	1.1092	0.130004	28	7	0.722427	0.343135	1.52098	0.392016
Plasma	P_UNC_HS_Red6_Median_BMC.Med.Genomics.2011_PMID.21214954	28	20	1.78896	1.14367	2.79833	0.0108323	28	7	1.35901	0.680468	2.71416	0.384757
Plasma	P_UNC_HS_Red8_Median_BMC.Med.Genomics.2011_PMID.21214954	28	20	0.729854	0.429381	1.24059	0.244645	28	7	0.72244	0.334027	1.56251	0.408777
Plasma	P_UNC_HS_Red9_Median_BMC.Med.Genomics.2011_PMID.21214954	28	20	1.19456	0.763519	1.86894	0.436294	28	7	1.35818	0.710566	2.59603	0.354337
Plasma	P_UNC_Lim2009_LumProg_Median_Adam_PMID.25575446	28	20	0.831519	0.500746	1.38079	0.475829	28	7	0.729582	0.330963	1.60831	0.434364
Plasma	P_UNC_Lim2009_MatureLum_Median_Adam_PMID.25575446	28	20	1.04464	0.568473	1.91965	0.888133	28	7	1.51132	0.66286	3.44579	0.326046
Plasma	P_UNC_LUMINAL_Cluster_Median_BMC.Med.Genomics.2011_PMID.21214954	28	20	1.07075	0.569976	2.01148	0.83173	28	7	1.24126	0.476014	3.23671	0.658513
Plasma	P_UNC_MM_C3Tag.2012_Median_Genome.Biol.2013_PMID.24220145	28	20	2.18511	1.27593	3.74213	0.00440342	28	7	2.09502	1.07272	4.09158	0.0303498
Plasma	P_UNC_MM_C3Tag_1pFDR_UP_Median_Genome.Biology.2007_PMID.17493263	28	20	1.82543	1.11869	2.97866	0.0160001	28	7	1.94302	1.14416	3.29964	0.0139565
Plasma	P_UNC_MM_Green19_Median_BMC.Med.Genomics.2011_PMID.21214954	28	20	1.51697	0.850061	2.70711	0.158474	28	7	1.79594	0.893127	3.61135	0.100416
Plasma	P_UNC_MM_Green2_Median_BMC.Med.Genomics.2011_PMID.21214954	28	20	1.86732	1.09061	3.19719	0.0228403	28	7	1.95159	0.907755	4.19572	0.08687
Plasma	P_UNC_MM_Green6_Median_BMC.Med.Genomics.2011_PMID.21214954	28	20	1.27794	0.697596	2.3411	0.427171	28	7	1.46027	0.727674	2.93043	0.286689
Plasma	P_UNC_MM_Myc.2012_Median_Genome.Biol.2013_PMID.24220145	28	20	1.58039	0.932092	2.67962	0.089335	28	7	1.12335	0.521963	2.41763	0.766139
Plasma	P_UNC_MM_p53null.Luminal_Median_Genome.Biol.2013_PMID.24220145	28	20	1.51102	0.841711	2.71253	0.166746	28	7	1.66484	0.941969	2.94246	0.0793924
Plasma	P_UNC_MM_Red10_Median_BMC.Med.Genomics.2011_PMID.21214954	28	20	1.5913	0.941435	2.68975	0.0828082	28	7	2.25183	1.16189	4.3642	0.0161984
Plasma	P_UNC_MM_Red20_Median_BMC.Med.Genomics.2011_PMID.21214954	28	20	0.764352	0.488422	1.19617	0.239573	28	7	0.545089	0.243007	1.22269	0.140972
Plasma	P_UNC_MM_Red5_Median_BMC.Med.Genomics.2011_PMID.21214954	28	20	1.87928	1.17055	3.01711	0.00900328	28	7	1.70904	1.05433	2.77032	0.0296581
Plasma	P_UNC_MM_WAPTag_1pFDR_UP_Median_Genome.Biology.2007_PMID.17493263	28	20	1.83467	1.08927	3.09015	0.0225228	28	7	2.71646	1.36306	5.41366	0.00450734
Plasma	P_UNC_MProliferation_Median_BMC.Med.Genomics.2011_PMID.21214954	28	20	2.44156	1.37687	4.32954	0.00225639	28	7	2.04465	1.05347	3.96841	0.034522
Plasma	P_UNC_Pfefferle2012_LumProg_Median_Adam_PMID.25575446	28	20	0.840121	0.521283	1.35397	0.474338	28	7	0.814786	0.379834	1.7478	0.598869
Plasma	P_UNC_Pfefferle2012_MatureLum_Median_Adam_PMID.25575446	28	20	1.18842	0.628277	2.24794	0.595556	28	7	0.555512	0.284274	1.08555	0.0854663
Plasma	P_UNC_PIK3CA.Hutti_Median_Cancer.Res.2012_PMID.22552288	28	20	1.89263	1.05607	3.39188	0.0320953	28	7	2.00249	1.09537	3.66081	0.0240762
Plasma	P_UNC_Proliferation_Cluster_Median_BMC.Med.Genomics.2011_PMID.21214954	28	20	1.54921	0.972968	2.46672	0.0651116	28	7	1.3646	0.657887	2.83049	0.403658
Plasma	P_UNC_RB_LOH_Median_Breast.Cancer.Res.2008_PMID.18782450	28	20	2.08239	1.24046	3.49575	0.00551589	28	7	1.9885	1.1295	3.50079	0.0172217
Plasma	P_UNC_ROR_S_Model_JCO.2009_PMID.19204204	28	20	1.2148	0.647086	2.2806	0.544855	28	7	1.1701	0.501344	2.7309	0.71641
Plasma	P_UNC_S100A9_A8_Median_BMC.Med.Genomics.2011_PMID.21214954	28	20	0.991011	0.599907	1.63709	0.971874	28	7	1.03755	0.442118	2.43491	0.932497
Plasma	P_UNC_Scorr_Basal_Correlation_JCO.2009_PMID.19204204	28	20	0.863202	0.525772	1.41719	0.560868	28	7	0.884034	0.397503	1.96606	0.762463
Plasma	P_UNC_Scorr_Her2_Correlation_JCO.2009_PMID.19204204	28	20	1.40905	0.90858	2.1852	0.12559	28	7	1.4793	0.763582	2.86586	0.245835
Plasma	P_UNC_Scorr_IE_Correlation_JCO.2006_PMID.16505416	28	20	0.706334	0.434888	1.14721	0.160028	28	7	0.492336	0.235079	1.03112	0.060284
Plasma	P_UNC_Scorr_IIE_Correlation_JCO.2006_PMID.16505416	28	20	1.07487	0.601973	1.91926	0.807165	28	7	0.942944	0.374758	2.37258	0.900692
Plasma	P_UNC_Scorr_LumA_Correlation_JCO.2009_PMID.19204204	28	20	0.65075	0.420592	1.00686	0.0536962	28	7	0.470404	0.234928	0.941905	0.0332612
Plasma	P_UNC_Scorr_LumB_Correlation_JCO.2009_PMID.19204204	28	20	1.83509	1.08657	3.09926	0.02318	28	7	1.68421	0.844401	3.35927	0.138914
Plasma	P_UNC_Scorr_P53_Mut_Correlation_BMC.Cancer.2006_PMID.17150101	28	20	1.19028	0.608945	2.32658	0.610482	28	7	1.34302	0.61588	2.92867	0.458434
Plasma	P_UNC_Scorr_P53_Wt_Correlation_BMC.Cancer.2006_PMID.17150101	28	20	0.544515	0.334461	0.886489	0.0145054	28	7	0.785877	0.362235	1.70498	0.542021
Plasma	P_UNC_Shehata2012_ALDHpos_Median_Adam_PMID.25575446	28	20	0.747969	0.477633	1.17131	0.204448	28	7	0.637297	0.300106	1.35334	0.240999
Plasma	P_UNC_Shehata2012_LumProg_Median_Adam_PMID.25575446	28	20	0.913695	0.511013	1.63369	0.760804	28	7	0.735469	0.314952	1.71745	0.477668
Plasma	P_UNC_Shehata2012_NCL_Median_Adam_PMID.25575446	28	20	1.24642	0.756986	2.05229	0.386637	28	7	1.08499	0.486839	2.41804	0.841877
Plasma	P_UNC_Unknown_12_Median_BMC.Med.Genomics.2011_PMID.21214954	28	20	0.799418	0.472397	1.35282	0.404234	28	7	0.928753	0.396323	2.17646	0.864925
Plasma	P_UNC_Unknown_13_Median_BMC.Med.Genomics.2011_PMID.21214954	28	20	1.52965	0.9431	2.481	0.0849707	28	7	2.42634	1.14109	5.15921	0.0212859
Plasma	P_UNC_Unknown_14_Median_BMC.Med.Genomics.2011_PMID.21214954	28	20	1.38381	0.870268	2.2004	0.169828	28	7	1.78343	0.847827	3.75149	0.127293
Plasma	P_UNC_Unknown_5_Median_BMC.Med.Genomics.2011_PMID.21214954	28	20	1.02216	0.662101	1.57802	0.921202	28	7	0.91891	0.442758	1.90713	0.820424
Plasma	P_UNC_Unknown_7_Median_BMC.Med.Genomics.2011_PMID.21214954	28	20	0.961405	0.619339	1.4924	0.860745	28	7	0.903626	0.425298	1.91993	0.792123
Plasma	P_UNC_Unknown_8_Median_BMC.Med.Genomics.2011_PMID.21214954	28	20	0.71751	0.466819	1.10283	0.130107	28	7	0.625718	0.351494	1.11388	0.111064
Plasma	P_UNC_VEGF_13genes_Median_BMC.Med.2009_PMID.19291283	28	20	0.945665	0.56756	1.57566	0.830179	28	7	0.951865	0.42996	2.10729	0.903167
Plasma	P_UNC_XRTinducedgenes.Oh_Median_PMID.24527691	28	20	0.723643	0.436465	1.19977	0.209874	28	7	0.620146	0.278171	1.38253	0.242774
Plasma	P_Wirapati_Proliferation_Median_Breast.Cancer.Res.2008_PMID.18662380	28	20	2.2517	1.32746	3.81943	0.002607	28	7	2.00695	1.08847	3.70045	0.025646
Tissue	T_Basal.like	28	20	1.01235	0.605631	1.69222	0.962638	28	7	1.34475	0.571863	3.16222	0.497161
Tissue	T_Bcells_Centroblast_Median_J.Clin.Oncol.2015_PMID.25800755	28	20	0.942402	0.591142	1.50238	0.803122	28	7	0.949293	0.435713	2.06824	0.895798
Tissue	T_Chemo_Endocrine_Score_CC_.2.LumA_subtract.by_CC.2.Basal_From_Aleix	28	20	1.23411	0.791794	1.92352	0.352906	28	7	0.67538	0.293947	1.55177	0.355114
Tissue	T_CIN70_Median_Nat.Genet.2006_PMID.16921376	28	20	1.11772	0.715942	1.74499	0.624351	28	7	1.17458	0.518103	2.66287	0.700001
Tissue	T_ER	28	20	0.974367	0.553594	1.71496	0.92827	28	7	0.800027	0.341365	1.87495	0.607649
Tissue	T_GHI_RS_Model_NJEM.2004_PMID.15591335	28	20	0.833744	0.477611	1.45543	0.522391	28	7	1.28886	0.618403	2.6862	0.498248
Tissue	T_GP19_1Q_amplicon.r.0.967_PerouLab_HS_Green17_Median_BMC_Med_Genomics_2011_PMID.21214954	28	20	1.04746	0.693618	1.58182	0.825496	28	7	0.6782	0.295817	1.55486	0.358988
Tissue	T_GP22_16Q22_24_amplicon.r.0.927_PerouLab_16q24x_Median_BMC_Med_Genomics_2011_PMID.21214954	28	20	0.854639	0.55874	1.30724	0.468825	28	7	1.74932	0.66384	4.60975	0.257971
Tissue	T_GSEA_Median_GP1_Proliferation_DNA_repair.r.0.972_REACTOME_CELL_CYCLE_MITOTIC	28	20	1.00541	0.625973	1.61484	0.982199	28	7	1.03645	0.455476	2.3585	0.931981
Tissue	T_GSEA_Median_GP1_Proliferation_DNA_repair.r.0.981_PUJANA_CHEK2_PCC_NETWORK	28	20	1.15978	0.745499	1.80428	0.510924	28	7	1.48586	0.754535	2.926	0.252071
Tissue	T_GSEA_Median_GP17_Basal_signaling.r.0.958_SMID_BREAST_CANCER_BASAL_UP	28	20	0.914583	0.522094	1.60213	0.754924	28	7	1.76215	0.694125	4.4735	0.233314
Tissue	T_GSEA_Median_GP7_Estrogen_signaling.r.0.97_SMID_BREAST_CANCER_BASAL_DN	28	20	1.41934	0.714099	2.82107	0.317707	28	7	0.776451	0.377501	1.59702	0.491667
Tissue	T_GSEA_Median_HDAC_TARGETS_DN_HELLER	28	20	0.938823	0.569839	1.54673	0.804275	28	7	1.27592	0.634252	2.56677	0.494444
Tissue	T_GSEA_Median_MYC_amplified_chr8q24	28	20	1.5161	0.965426	2.38088	0.0707369	28	7	1.01711	0.494703	2.09119	0.9632
Tissue	T_HER2	28	20	0.893522	0.561126	1.42282	0.635278	28	7	1.01366	0.389195	2.6401	0.97783
Tissue	T_Her2.enriched	28	20	0.978105	0.634698	1.50732	0.920082	28	7	1.33246	0.595137	2.98325	0.485194
Tissue	T_HER2_AMPLIFIED_PerouLab_HER2_Amplicon_Median_BMC_Med_Genomics_2011_PMID.21214954	28	20	1.11559	0.707208	1.7598	0.638113	28	7	0.902894	0.425343	1.91662	0.790251
Tissue	T_Histology..IDC.vs..ILC	28	20	0.935133	0.602668	1.451	0.764783	28	7	0.777619	0.422827	1.43011	0.418453
Tissue	T_IMMUNE_Bindea_Cell_B_cells_Median_Immunity.2013_PMID.24138885	28	20	0.887087	0.526895	1.49351	0.652151	28	7	1.12561	0.480442	2.63716	0.785313
Tissue	T_IMMUNE_PEREZ_14_Median_JCO.2015_PMID.2560586	28	20	0.82374	0.5187	1.30817	0.411273	28	7	1.28245	0.540613	3.04225	0.572449
Tissue	T_Inflammatory_Breast_Cancer_491_IBC_Median_CCR.2013_PMID.23396049	28	20	0.741896	0.44191	1.24553	0.258735	28	7	2.67454	0.698334	10.2432	0.151033
Tissue	T_Inflammatory_Breast_Cancer_79_IBC_Median_CCR.2013_PMID.23396049	28	20	0.950363	0.561424	1.60875	0.849644	28	7	1.6128	0.819096	3.17559	0.16676
Tissue	T_IntClust_Amplification.50.Better.than_Median_Genome.Biol.2014_PMID.25164602	28	20	1.1436	0.758951	1.72319	0.521239	28	7	0.814148	0.397657	1.66686	0.57384
Tissue	T_IntClust_Amplification.50_Median_Genome.Biol.2014_PMID.25164602	28	20	1.24042	0.785575	1.95861	0.355259	28	7	0.919855	0.450789	1.877	0.818425
Tissue	T_IntClust_Deletion.50.Better.than_Median_Genome.Biol.2014_PMID.25164602	28	20	1.50893	0.954874	2.38447	0.0780396	28	7	0.976649	0.461302	2.06772	0.950769
Tissue	T_IntClust_Deletion.50_Median_Genome.Biol.2014_PMID.25164602	28	20	1.46514	0.926227	2.31762	0.102589	28	7	1.05941	0.508687	2.20638	0.877461
Tissue	T_Knudsen_Neo_common_Median_Clin.Cancer.Res.2014_PMID.25047707	28	20	1.20669	0.758048	1.92085	0.428306	28	7	1.51807	0.671158	3.43367	0.316141
Tissue	T_Lim.et.al.2010.Conserved.Luminal.Progenitor_Median_BCR.2010_PMID.20346151	28	20	0.876885	0.539585	1.42503	0.595907	28	7	1.49727	0.593293	3.77859	0.392766
Tissue	T_Lim.et.al.2010.Conserved.Mature_Median_BCR.2010_PMID.20346151	28	20	1.0444	0.600698	1.81584	0.87766	28	7	0.536441	0.236353	1.21754	0.136414
Tissue	T_Luminal.A	28	20	0.985431	0.612635	1.58508	0.951744	28	7	0.76643	0.391664	1.49979	0.437384
Tissue	T_Luminal.B	28	20	1.01936	0.63204	1.64403	0.937336	28	7	0.781878	0.335424	1.82257	0.568782
Tissue	T_Luminal_Progenitor_Up_Median_Nat.Med.2009_PMID.19648928	28	20	0.83055	0.459452	1.50138	0.53879	28	7	1.32843	0.534274	3.30304	0.541127
Tissue	T_Mature_Lumina_Up_Median_Nat.Med.2009_PMID.19648928	28	20	1.46735	0.713747	3.01664	0.297019	28	7	0.610826	0.296108	1.26004	0.182106
Tissue	T_Mature_Luminal_Down_Median_Nat.Med.2009_PMID.19648928	28	20	0.811327	0.487117	1.35132	0.421825	28	7	1.50841	0.631656	3.60212	0.354683
Tissue	T_MDACC_P53_ER.Pos_Median_CCR.2011_PMID.21248301	28	20	1.3253	0.761907	2.30529	0.318684	28	7	1.15289	0.506507	2.62417	0.734586
Tissue	T_Pcorr_bronchioid_PLOS.2012_PMID.22590557	28	20	0.850124	0.552699	1.3076	0.459829	28	7	0.803957	0.418644	1.54391	0.512194
Tissue	T_Pcorr_CSR_Activated_Correlation_PNAS.2005_PMID.15701700	28	20	1.29994	0.83263	2.02952	0.248459	28	7	1.66294	0.866423	3.19169	0.126283
Tissue	T_Pcorr_Dasatinib_L_Correlation_Cancer.Res.2007_PMID.17332353	28	20	1.18588	0.688966	2.04118	0.538353	28	7	0.412513	0.12035	1.41393	0.158877
Tissue	T_Pcorr_Dasatinib_R_Correlation_Cancer.Res.2007_PMID.17332353	28	20	0.677569	0.372127	1.23372	0.203003	28	7	1.72263	0.559221	5.30639	0.343414
Tissue	T_Pcorr_NKI70_Good_Correlation_Nature.2002_PMID.11823860	28	20	1.01065	0.637739	1.6016	0.964044	28	7	0.613288	0.300397	1.25208	0.179395
Tissue	T_Pcorr_squamoid_PLOS.2012_PMID.22590557	28	20	0.897322	0.533891	1.50815	0.682567	28	7	1.95372	0.752206	5.07445	0.169051
Tissue	T_PR	28	20	1.45248	0.789707	2.6715	0.229909	28	7	1.06226	0.462751	2.43845	0.886717
Tissue	T_Prosigna_Proliferation_18_Median_BMC.Med.Genomics.2015_PMID.26297356	28	20	1.17032	0.759928	1.80233	0.475308	28	7	1.09271	0.555979	2.14759	0.79704
Tissue	T_RB_LOSS_Median_J.Clin.Invest.2007_PMID.17160137	28	20	1.12047	0.716769	1.75154	0.617762	28	7	1.08074	0.516777	2.26017	0.836579
Tissue	T_Scorr_PTEN_Absent_Correlation_PNAS.2007_PMID.17452630	28	20	0.882984	0.568071	1.37247	0.580251	28	7	0.75468	0.390386	1.45892	0.402645
Tissue	T_Scorr_PTEN_Present_Correlation_PNAS.2007_PMID.17452630	28	20	1.19917	0.793255	1.81279	0.388991	28	7	1.27111	0.708646	2.28001	0.420995
Tissue	T_Stingl_Day7_Upregulated_Median_Nat.Cell.Biol.2014_PMID.25173976	28	20	1.2012	0.779792	1.85035	0.405615	28	7	1.25644	0.626198	2.52099	0.520543
Tissue	T_Stingl_Down_Basal_High_Median_Nat.Cell.Biol.2014_PMID.25173976	28	20	0.875203	0.51314	1.49273	0.624601	28	7	1.17644	0.512803	2.6989	0.701319
Tissue	T_Stingl_Up_Basal_High_Median_Nat.Cell.Biol.2014_PMID.25173976	28	20	0.884538	0.525115	1.48997	0.644687	28	7	1.05562	0.464629	2.39835	0.897131
Tissue	T_Stingl_Up_Proliferation_Median_Nat.Cell.Biol.2014_PMID.25173976	28	20	1.02885	0.637494	1.66045	0.907291	28	7	1.05667	0.488845	2.28406	0.888537
Tissue	T_Tcell_EXH_Memory_CD8_T_cell_a_vs_Naive_CD8_T_cell_Metagene_1_Science.2016_PMID.27789795	28	20	0.934743	0.575905	1.51717	0.784783	28	7	1.62311	0.592232	4.44839	0.346411
Tissue	T_Tumour_hypoxia_causes_DNA_hypermethylation_by_reducing_TET_activity_Median_Nature.2016_PMID.27533040	28	20	1.23912	0.832364	1.84464	0.290912	28	7	1.58953	0.861345	2.93334	0.138209
Tissue	T_UNC_11q13_Amplicon_Median_BMC.Med.Genomics.2011_PMID.21214954	28	20	1.13028	0.72868	1.7532	0.58454	28	7	0.713615	0.295145	1.72541	0.453829
Tissue	T_UNC_12qMDM4_Median_BMC.Med.Genomics.2011_PMID.21214954	28	20	1.0484	0.654988	1.67811	0.843886	28	7	0.764761	0.327367	1.78656	0.535578
Tissue	T_UNC_13q14_Amplicon_Median_BMC.Med.Genomics.2011_PMID.21214954	28	20	0.487658	0.265437	0.89592	0.0206615	28	7	0.870708	0.386269	1.9627	0.738483
Tissue	T_UNC_15q25_Amplicon_Median_BMC.Med.Genomics.2011_PMID.21214954	28	20	0.841595	0.501852	1.41134	0.513243	28	7	0.904101	0.395467	2.06692	0.811134
Tissue	T_UNC_16.13_Amplicon_Median_BMC.Med.Genomics.2011_PMID.21214954	28	20	1.53837	1.01576	2.32987	0.0419717	28	7	0.950595	0.472914	1.91077	0.886892
Tissue	T_UNC_16q23_Amplicon_Median_BMC.Med.Genomics.2011_PMID.21214954	28	20	0.85757	0.560092	1.31304	0.479609	28	7	1.93629	0.71174	5.26765	0.195653
Tissue	T_UNC_16q24x_Median_BMC.Med.Genomics.2011_PMID.21214954	28	20	0.854639	0.55874	1.30724	0.468825	28	7	1.74932	0.66384	4.60975	0.257971
Tissue	T_UNC_17PP13_Amplicon_Median_BMC.Med.Genomics.2011_PMID.21214954	28	20	0.976447	0.611446	1.55934	0.920504	28	7	0.765608	0.359152	1.63205	0.489198
Tissue	T_UNC_17q25x_Median_BMC.Med.Genomics.2011_PMID.21214954	28	20	1.1158	0.734074	1.69604	0.608022	28	7	1.06841	0.463899	2.46066	0.87646
Tissue	T_UNC_3p21_Amplicon_Median_BMC.Med.Genomics.2011_PMID.21214954	28	20	1.13061	0.709629	1.80132	0.605469	28	7	1.10939	0.473862	2.59725	0.810965
Tissue	T_UNC_4p16_Amplicon_Median_BMC.Med.Genomics.2011_PMID.21214954	28	20	0.910888	0.568522	1.45943	0.697956	28	7	1.73151	0.811507	3.6945	0.155665
Tissue	T_UNC_574.MCF7.E2.repressed.genes_Median_JCO.2006_PMID.16505416	28	20	1.01941	0.59381	1.75006	0.944406	28	7	0.517386	0.206051	1.29914	0.160663
Tissue	T_UNC_5Q_Median_Breast.Cancer.Res.Treat.2012_PMID.22048815	28	20	1.07041	0.595289	1.92473	0.820207	28	7	0.863123	0.364414	2.04433	0.737938
Tissue	T_UNC_8p22_Amplicon_Median_BMC.Med.Genomics.2011_PMID.21214954	28	20	1.04478	0.689413	1.58331	0.836389	28	7	0.872869	0.415695	1.83283	0.719415
Tissue	T_UNC_8q_Amplicon_Median_BMC.Med.Genomics.2011_PMID.21214954	28	20	1.4451	0.934971	2.23355	0.0974602	28	7	1.06117	0.523093	2.15275	0.869327
Tissue	T_UNC_ADM_S100A10_A110NDGR1_Cluster_Median_BMC.Med.Genomics.2011_PMID.21214954	28	20	1.04679	0.597124	1.83506	0.87316	28	7	1.98911	0.910438	4.34576	0.0845907
Tissue	T_UNC_BASAL_Cluster_Median_BMC.Med.Genomics.2011_PMID.21214954	28	20	0.896248	0.528624	1.51953	0.684257	28	7	1.29518	0.561442	2.98783	0.544202
Tissue	T_UNC_bMYB_Signature_Median_Oncogene.2009_PMID.19043454	28	20	0.980662	0.613747	1.56693	0.93491	28	7	1.4022	0.609857	3.22396	0.426157
Tissue	T_UNC_Claudin_High_Median_Genome.Biol.2007_PMID.17493263	28	20	0.747448	0.453922	1.23078	0.252648	28	7	1.27921	0.514691	3.17934	0.596038
Tissue	T_UNC_Claudin_Low_29_Median_Cancer.Res.2009_PMID.19435916	28	20	1.15073	0.726753	1.82205	0.549328	28	7	0.854661	0.380916	1.9176	0.703279
Tissue	T_UNC_Differentiation.Score_Model_BCR.2010_PMID.20813035	28	20	1.24447	0.707206	2.1899	0.448147	28	7	0.197565	0.0436867	0.893448	0.0351784
Tissue	T_UNC_Duke_Module03_betacatenin_Median_Mike_PMID.20335537	28	20	1.24268	0.806495	1.91476	0.324629	28	7	1.43155	0.704696	2.9081	0.321147
Tissue	T_UNC_Duke_Module06_er_Median_Mike_PMID.20335537	28	20	1.11575	0.608155	2.047	0.723537	28	7	0.493966	0.194479	1.25464	0.138081
Tissue	T_UNC_Duke_Module07_glucosedepletion_Median_Mike_PMID.20335537	28	20	1.10708	0.673691	1.81928	0.68812	28	7	1.53004	0.830984	2.81716	0.172093
Tissue	T_UNC_Duke_Module14_p53_Median_Mike_PMID.20335537	28	20	1.09494	0.661452	1.81253	0.724303	28	7	0.76213	0.406152	1.43011	0.397608
Tissue	T_UNC_Duke_Module17_pr_Median_Mike_PMID.20335537	28	20	1.85208	1.0535	3.256	0.0322717	28	7	0.829319	0.360014	1.9104	0.660245
Tissue	T_UNC_fMaSC.refined1_Median_PMID.25575446	28	20	0.865773	0.510221	1.4691	0.593177	28	7	1.17964	0.504799	2.75663	0.702847
Tissue	T_UNC_Glycolysis_Signature_Median_BMC.Med.2009_PMID.19291283	28	20	0.904358	0.566992	1.44246	0.673006	28	7	0.942921	0.409611	2.1706	0.890116
Tissue	T_UNC_HER1_Cluster1_Median_BMC.Genomics.2007_PMID.17663798	28	20	1.16125	0.73295	1.83981	0.524306	28	7	1.18161	0.576909	2.42015	0.648241
Tissue	T_UNC_HER1_Cluster2_Median_BMC.Genomics.2007_PMID.17663798	28	20	1.18602	0.768434	1.83054	0.441034	28	7	0.996033	0.493679	2.00957	0.991145
Tissue	T_UNC_HER2_Amplicon_Median_BMC.Med.Genomics.2011_PMID.21214954	28	20	1.11559	0.707208	1.7598	0.638113	28	7	0.902894	0.425343	1.91662	0.790251
Tissue	T_UNC_HS_Green1_Median_BMC.Med.Genomics.2011_PMID.21214954	28	20	1.21137	0.715913	2.04973	0.47487	28	7	0.696983	0.285816	1.69964	0.427355
Tissue	T_UNC_HS_Green10_Median_BMC.Med.Genomics.2011_PMID.21214954	28	20	1.07736	0.69834	1.66209	0.736232	28	7	1.5892	0.760201	3.32224	0.218235
Tissue	T_UNC_HS_Green12_Median_BMC.Med.Genomics.2011_PMID.21214954	28	20	0.969779	0.590701	1.59213	0.903437	28	7	1.4927	0.611326	3.64477	0.379134
Tissue	T_UNC_HS_Green13_Median_BMC.Med.Genomics.2011_PMID.21214954	28	20	0.894445	0.577179	1.38611	0.617698	28	7	0.749673	0.432432	1.29965	0.304735
Tissue	T_UNC_HS_Green17_Median_BMC.Med.Genomics.2011_PMID.21214954	28	20	1.04746	0.693618	1.58182	0.825496	28	7	0.6782	0.295817	1.55486	0.358988
Tissue	T_UNC_HS_Green18_Median_BMC.Med.Genomics.2011_PMID.21214954	28	20	1.2147	0.705086	2.09263	0.48341	28	7	0.484735	0.198713	1.18245	0.111469
Tissue	T_UNC_HS_Green2_Median_BMC.Med.Genomics.2011_PMID.21214954	28	20	1.23016	0.805315	1.87914	0.337916	28	7	1.30226	0.750115	2.26083	0.348059
Tissue	T_UNC_HS_Green21_Median_BMC.Med.Genomics.2011_PMID.21214954	28	20	0.999917	0.626651	1.59552	0.999724	28	7	0.83732	0.394856	1.77559	0.643402
Tissue	T_UNC_HS_Green23_Median_BMC.Med.Genomics.2011_PMID.21214954	28	20	1.00069	0.625979	1.59971	0.997697	28	7	1.28252	0.605303	2.71742	0.516002
Tissue	T_UNC_HS_Green24_Median_BMC.Med.Genomics.2011_PMID.21214954	28	20	0.729492	0.442145	1.20358	0.216973	28	7	0.872007	0.381282	1.99432	0.745573
Tissue	T_UNC_HS_Green25_Median_BMC.Med.Genomics.2011_PMID.21214954	28	20	1.21169	0.670676	2.18912	0.524601	28	7	0.612985	0.3133	1.19933	0.152953
Tissue	T_UNC_HS_Green8_Median_BMC.Med.Genomics.2011_PMID.21214954	28	20	1.44345	0.830843	2.50774	0.192783	28	7	0.560236	0.243011	1.29156	0.17396
Tissue	T_UNC_HS_Red1_Median_BMC.Med.Genomics.2011_PMID.21214954	28	20	1.1077	0.661317	1.85539	0.697522	28	7	1.57814	0.816909	3.04871	0.174455
Tissue	T_UNC_HS_Red12_Median_BMC.Med.Genomics.2011_PMID.21214954	28	20	1.2565	0.870878	1.81286	0.22217	28	7	1.21728	0.669715	2.21255	0.518962
Tissue	T_UNC_HS_Red13_Median_BMC.Med.Genomics.2011_PMID.21214954	28	20	1.18342	0.752473	1.86117	0.466024	28	7	1.31303	0.655807	2.62891	0.441967
Tissue	T_UNC_HS_Red14_Median_BMC.Med.Genomics.2011_PMID.21214954	28	20	1.54987	0.979424	2.45257	0.06132	28	7	1.07017	0.516373	2.21792	0.855264
Tissue	T_UNC_HS_Red15_Median_BMC.Med.Genomics.2011_PMID.21214954	28	20	0.99538	0.640563	1.54673	0.983572	28	7	0.451262	0.166301	1.22451	0.11822
Tissue	T_UNC_HS_Red19_Median_BMC.Med.Genomics.2011_PMID.21214954	28	20	0.922245	0.568116	1.49712	0.743323	28	7	0.742723	0.394355	1.39884	0.357137
Tissue	T_UNC_HS_Red2_Median_BMC.Med.Genomics.2011_PMID.21214954	28	20	0.988084	0.568672	1.71682	0.966077	28	7	0.592724	0.287782	1.22079	0.155958
Tissue	T_UNC_HS_Red23_Median_BMC.Med.Genomics.2011_PMID.21214954	28	20	1.2426	0.784718	1.96766	0.35434	28	7	1.33017	0.606359	2.91799	0.476582
Tissue	T_UNC_HS_Red25_Median_BMC.Med.Genomics.2011_PMID.21214954	28	20	0.95426	0.59675	1.52595	0.84502	28	7	1.04551	0.468891	2.33121	0.913384
Tissue	T_UNC_HS_Red4_Median_BMC.Med.Genomics.2011_PMID.21214954	28	20	0.936076	0.565395	1.54978	0.797331	28	7	2.2978	0.731815	7.21475	0.154122
Tissue	T_UNC_HS_Red6_Median_BMC.Med.Genomics.2011_PMID.21214954	28	20	1.32979	0.844564	2.0938	0.218477	28	7	1.17778	0.561332	2.4712	0.665186
Tissue	T_UNC_HS_Red8_Median_BMC.Med.Genomics.2011_PMID.21214954	28	20	0.919891	0.53324	1.5869	0.764077	28	7	1.35191	0.580646	3.14764	0.48439
Tissue	T_UNC_HS_Red9_Median_BMC.Med.Genomics.2011_PMID.21214954	28	20	1.0855	0.612653	1.92331	0.778613	28	7	0.767153	0.319071	1.84449	0.553714
Tissue	T_UNC_Lim2009_LumProg_Median_Adam_PMID.25575446	28	20	0.967524	0.538014	1.73992	0.912201	28	7	1.16502	0.475758	2.85285	0.738182
Tissue	T_UNC_Lim2009_MatureLum_Median_Adam_PMID.25575446	28	20	1.19343	0.65898	2.16135	0.559499	28	7	0.736869	0.376323	1.44285	0.373133
Tissue	T_UNC_LUMINAL_Cluster_Median_BMC.Med.Genomics.2011_PMID.21214954	28	20	1.10036	0.623857	1.9408	0.741166	28	7	0.796565	0.358583	1.76951	0.576485
Tissue	T_UNC_MM_C3Tag.2012_Median_Genome.Biol.2013_PMID.24220145	28	20	1.36077	0.852783	2.17134	0.196347	28	7	1.11119	0.504803	2.44598	0.793406
Tissue	T_UNC_MM_C3Tag_1pFDR_UP_Median_Genome.Biology.2007_PMID.17493263	28	20	1.05465	0.660528	1.68392	0.823647	28	7	1.5905	0.738423	3.4258	0.235871
Tissue	T_UNC_MM_Green19_Median_BMC.Med.Genomics.2011_PMID.21214954	28	20	1.11908	0.715152	1.75116	0.622386	28	7	1.14997	0.550837	2.40076	0.709828
Tissue	T_UNC_MM_Green2_Median_BMC.Med.Genomics.2011_PMID.21214954	28	20	1.26023	0.795341	1.99686	0.324673	28	7	1.01367	0.475033	2.16305	0.972
Tissue	T_UNC_MM_Green6_Median_BMC.Med.Genomics.2011_PMID.21214954	28	20	1.13254	0.690324	1.85802	0.622192	28	7	1.15135	0.538027	2.46385	0.716537
Tissue	T_UNC_MM_Myc.2012_Median_Genome.Biol.2013_PMID.24220145	28	20	1.40797	0.933133	2.12443	0.103056	28	7	1.18153	0.616562	2.26419	0.615193
Tissue	T_UNC_MM_p53null.Luminal_Median_Genome.Biol.2013_PMID.24220145	28	20	1.14212	0.712754	1.83014	0.580684	28	7	1.58415	0.82045	3.05871	0.170552
Tissue	T_UNC_MM_Red10_Median_BMC.Med.Genomics.2011_PMID.21214954	28	20	0.97646	0.617905	1.54308	0.918733	28	7	1.30578	0.578122	2.9493	0.521006
Tissue	T_UNC_MM_Red20_Median_BMC.Med.Genomics.2011_PMID.21214954	28	20	0.865589	0.541952	1.38249	0.545702	28	7	1.01767	0.445639	2.32396	0.966844
Tissue	T_UNC_MM_Red5_Median_BMC.Med.Genomics.2011_PMID.21214954	28	20	1.11204	0.708692	1.74494	0.644096	28	7	1.68501	0.820032	3.4624	0.15561
Tissue	T_UNC_MM_WAPTag_1pFDR_UP_Median_Genome.Biology.2007_PMID.17493263	28	20	1.15741	0.74055	1.80892	0.521114	28	7	1.20277	0.565674	2.5574	0.631447
Tissue	T_UNC_MProliferation_Median_BMC.Med.Genomics.2011_PMID.21214954	28	20	1.1099	0.697793	1.76539	0.65969	28	7	1.31496	0.598741	2.88793	0.495159
Tissue	T_UNC_Pfefferle2012_LumProg_Median_Adam_PMID.25575446	28	20	0.914442	0.522192	1.60133	0.75437	28	7	1.19658	0.522413	2.74076	0.671251
Tissue	T_UNC_Pfefferle2012_MatureLum_Median_Adam_PMID.25575446	28	20	1.54233	0.792894	3.00015	0.201826	28	7	0.54869	0.251239	1.1983	0.132055
Tissue	T_UNC_PIK3CA.Hutti_Median_Cancer.Res.2012_PMID.22552288	28	20	1.16694	0.743657	1.83115	0.50185	28	7	1.46261	0.76276	2.8046	0.252343
Tissue	T_UNC_Proliferation_Cluster_Median_BMC.Med.Genomics.2011_PMID.21214954	28	20	1.0971	0.701168	1.71659	0.68496	28	7	0.965013	0.412268	2.25885	0.934588
Tissue	T_UNC_RB_LOH_Median_Breast.Cancer.Res.2008_PMID.18782450	28	20	1.30915	0.840957	2.038	0.232908	28	7	1.72162	0.885813	3.34606	0.109079
Tissue	T_UNC_ROR_S_Model_JCO.2009_PMID.19204204	28	20	1.09367	0.656002	1.82334	0.731342	28	7	1.21437	0.611139	2.41303	0.579311
Tissue	T_UNC_S100A9_A8_Median_BMC.Med.Genomics.2011_PMID.21214954	28	20	1.15551	0.715519	1.86606	0.554468	28	7	1.53518	0.724515	3.25291	0.26321
Tissue	T_UNC_Scorr_Basal_Correlation_JCO.2009_PMID.19204204	28	20	1.00803	0.580409	1.75069	0.977354	28	7	1.34114	0.596782	3.01392	0.477411
Tissue	T_UNC_Scorr_Her2_Correlation_JCO.2009_PMID.19204204	28	20	1.11369	0.722271	1.71724	0.625994	28	7	1.33823	0.68598	2.61064	0.392825
Tissue	T_UNC_Scorr_IE_Correlation_JCO.2006_PMID.16505416	28	20	1.06699	0.663231	1.71653	0.789261	28	7	0.669495	0.355481	1.26089	0.214151
Tissue	T_UNC_Scorr_IIE_Correlation_JCO.2006_PMID.16505416	28	20	0.958517	0.562712	1.63273	0.876106	28	7	1.36298	0.726973	2.55542	0.334217
Tissue	T_UNC_Scorr_LumA_Correlation_JCO.2009_PMID.19204204	28	20	0.972749	0.61665	1.53449	0.905432	28	7	0.887012	0.446513	1.76208	0.732079
Tissue	T_UNC_Scorr_LumB_Correlation_JCO.2009_PMID.19204204	28	20	1.1803	0.704658	1.97701	0.528767	28	7	0.874048	0.394008	1.93894	0.740529
Tissue	T_UNC_Scorr_P53_Mut_Correlation_BMC.Cancer.2006_PMID.17150101	28	20	1.16775	0.73323	1.85978	0.51367	28	7	1.44675	0.777924	2.6906	0.243346
Tissue	T_UNC_Scorr_P53_Wt_Correlation_BMC.Cancer.2006_PMID.17150101	28	20	0.960781	0.622593	1.48267	0.856571	28	7	0.921268	0.444331	1.91014	0.825546
Tissue	T_UNC_Shehata2012_ALDHpos_Median_Adam_PMID.25575446	28	20	0.934114	0.555023	1.57213	0.797484	28	7	1.35062	0.548216	3.32745	0.513532
Tissue	T_UNC_Shehata2012_LumProg_Median_Adam_PMID.25575446	28	20	1.17228	0.662315	2.0749	0.585319	28	7	0.81739	0.365232	1.82932	0.623723
Tissue	T_UNC_Shehata2012_NCL_Median_Adam_PMID.25575446	28	20	0.944688	0.541132	1.6492	0.841363	28	7	0.466416	0.202352	1.07508	0.0734449
Tissue	T_UNC_Unknown_12_Median_BMC.Med.Genomics.2011_PMID.21214954	28	20	1.38937	0.848163	2.27593	0.191565	28	7	1.62247	0.749152	3.51387	0.219655
Tissue	T_UNC_Unknown_13_Median_BMC.Med.Genomics.2011_PMID.21214954	28	20	0.905756	0.544065	1.5079	0.703476	28	7	0.538448	0.120096	2.41413	0.4187
Tissue	T_UNC_Unknown_14_Median_BMC.Med.Genomics.2011_PMID.21214954	28	20	1.06178	0.693118	1.62654	0.782934	28	7	0.982644	0.468616	2.06051	0.963036
Tissue	T_UNC_Unknown_5_Median_BMC.Med.Genomics.2011_PMID.21214954	28	20	1.02004	0.655388	1.58757	0.929954	28	7	0.674522	0.291176	1.56256	0.358278
Tissue	T_UNC_Unknown_7_Median_BMC.Med.Genomics.2011_PMID.21214954	28	20	1.00502	0.66149	1.52694	0.981295	28	7	0.725946	0.316662	1.66423	0.449269
Tissue	T_UNC_Unknown_8_Median_BMC.Med.Genomics.2011_PMID.21214954	28	20	0.777039	0.469712	1.28545	0.325984	28	7	0.831497	0.373274	1.85223	0.651581
Tissue	T_UNC_VEGF_13genes_Median_BMC.Med.2009_PMID.19291283	28	20	1.1413	0.660542	1.97195	0.635727	28	7	1.69226	0.792613	3.61306	0.174026
Tissue	T_UNC_XRTinducedgenes.Oh_Median_PMID.24527691	28	20	0.760943	0.428991	1.34976	0.350161	28	7	1.30852	0.519905	3.29332	0.568008
Tissue	T_Wirapati_Proliferation_Median_Breast.Cancer.Res.2008_PMID.18662380	28	20	1.18903	0.754302	1.87429	0.455886	28	7	1.11548	0.506553	2.45641	0.786129
