# Supplementary material for: Circulating tumor DNA reveals complex biological features with clinical relevance in metastatic breast cancer
Source: Nat Commun. 2023 Mar 1;14:1157. doi: 10.1038/s41467-023-36801-9 (PMC9977734; doi:10.1038/s41467-023-36801-9)
Supplement: Supplementary file 12 — Supplementary Data 9 [file 41467_2023_36801_MOESM12_ESM.xlsx]

## Sheet: Hoja1
Supplementary Data 9. Paired SAM analyses of baseline CDK4/6i treatment and post-CDK4/6i treatment
Signature	Score(d)	Numerator(r)	Denominator(s+s0)	Fold Change	q-value(%)
UNC_MM_C3Tag_1pFDR_UP_Median_Genome.Biology.2007_PMID.17493263	3.22898	1.65673	0.51308	3.153	0
UNC_Duke_Module03_betacatenin_Median_Mike_PMID.20335537	2.89951	1.39723	0.481885	2.63395	0
Knudsen_Neo_common_Median_Clin.Cancer.Res.2014_PMID.25047707	2.8472	1.71831	0.603509	3.2905	0
UNC_LUMINAL_Cluster_Median_BMC.Med.Genomics.2011_PMID.21214954	2.5716	2.32029	0.902273	4.99433	0
ER	2.35239	2.86046	1.21598	7.26246	0
UNC_MM_Green2_Median_BMC.Med.Genomics.2011_PMID.21214954	2.34012	1.69883	0.72596	3.24638	0
Pcorr_CSR_Activated_Correlation_PNAS.2005_PMID.15701700	2.31508	1.39306	0.60173	2.62634	0
UNC_MM_Myc.2012_Median_Genome.Biol.2013_PMID.24220145	2.08204	1.34817	0.64752	2.54588	0
UNC_MM_Green6_Median_BMC.Med.Genomics.2011_PMID.21214954	2.06711	1.76368	0.85321	3.39563	0
UNC_Unknown_14_Median_BMC.Med.Genomics.2011_PMID.21214954	2.03685	2.0495	1.00621	4.13963	0
UNC_MM_WAPTag_1pFDR_UP_Median_Genome.Biology.2007_PMID.17493263	2.0285	1.04914	0.517203	2.0693	0
GSEA_Median_GP1_Proliferation_DNA_repair.r.0.981_PUJANA_CHEK2_PCC_NETWORK	2.01508	1.21876	0.604818	2.32746	0
UNC_HS_Red15_Median_BMC.Med.Genomics.2011_PMID.21214954	2.00608	3.21915	1.6047	9.31239	0
UNC_HS_Red14_Median_BMC.Med.Genomics.2011_PMID.21214954	1.99682	3.17647	1.59077	9.04095	0
UNC_Unknown_5_Median_BMC.Med.Genomics.2011_PMID.21214954	1.98305	2.80715	1.41557	6.99902	0
UNC_MM_C3Tag.2012_Median_Genome.Biol.2013_PMID.24220145	1.84186	1.03198	0.560294	2.04483	1.57576
UNC_Unknown_7_Median_BMC.Med.Genomics.2011_PMID.21214954	1.81965	2.44875	1.34572	5.45942	1.57576
UNC_Proliferation_Cluster_Median_BMC.Med.Genomics.2011_PMID.21214954	1.80057	1.50312	0.834802	2.83455	1.57576
UNC_HS_Red23_Median_BMC.Med.Genomics.2011_PMID.21214954	1.79905	1.17065	0.650704	2.25113	1.57576
UNC_HER1_Cluster2_Median_BMC.Genomics.2007_PMID.17663798	1.74802	0.86837	0.496774	1.8256	1.57576
Luminal.B	1.73545	1.67135	0.963063	3.18512	1.57576
Pcorr_Dasatinib_L_Correlation_Cancer.Res.2007_PMID.17332353	1.71161	1.47731	0.863109	2.78428	1.57576
UNC_HS_Red9_Median_BMC.Med.Genomics.2011_PMID.21214954	1.69721	1.23108	0.725355	2.34742	1.57576
UNC_12qMDM4_Median_BMC.Med.Genomics.2011_PMID.21214954	1.69396	2.75421	1.6259	6.74682	1.57576
CIN70_Median_Nat.Genet.2006_PMID.16921376	1.66237	1.50294	0.904095	2.8342	1.57576
UNC_Duke_Module17_pr_Median_Mike_PMID.20335537	1.66107	1.34703	0.810938	2.54388	1.57576
UNC_Unknown_13_Median_BMC.Med.Genomics.2011_PMID.21214954	1.65814	1.48525	0.895733	2.79965	1.57576
Bcells_Centroblast_Median_J.Clin.Oncol.2015_PMID.25800755	1.58753	0.784408	0.494106	1.72239	1.57576
GP19_1Q_amplicon.r.0.967_PerouLab_HS_Green17_Median_BMC_Med_Genomics_2011_PMID.21214954	1.58612	2.59419	1.63556	6.03852	1.57576
UNC_HS_Green17_Median_BMC.Med.Genomics.2011_PMID.21214954	1.58612	2.59419	1.63556	6.03852	1.57576
GSEA_Median_GP1_Proliferation_DNA_repair.r.0.972_REACTOME_CELL_CYCLE_MITOTIC	1.58225	1.2857	0.812578	2.438	1.57576
UNC_HS_Red6_Median_BMC.Med.Genomics.2011_PMID.21214954	1.55023	1.5729	1.01463	2.97503	1.57576
UNC_Scorr_LumB_Correlation_JCO.2009_PMID.19204204	1.54301	2.02458	1.3121	4.06873	1.57576
UNC_HS_Green10_Median_BMC.Med.Genomics.2011_PMID.21214954	1.52351	0.985458	0.646833	1.97994	1.57576
UNC_bMYB_Signature_Median_Oncogene.2009_PMID.19043454	1.52208	1.14529	0.752447	2.2119	1.57576
UNC_RB_LOH_Median_Breast.Cancer.Res.2008_PMID.18782450	1.51901	0.860994	0.566813	1.81629	1.57576
RB_LOSS_Median_J.Clin.Invest.2007_PMID.17160137	1.51728	0.974728	0.642416	1.96527	1.57576
UNC_16.13_Amplicon_Median_BMC.Med.Genomics.2011_PMID.21214954	1.40508	1.13841	0.810208	2.20138	1.57576
IntClust_Deletion.50_Median_Genome.Biol.2014_PMID.25164602	1.3984	0.824327	0.58948	1.77071	1.57576
Wirapati_Proliferation_Median_Breast.Cancer.Res.2008_PMID.18662380	1.3878	1.14233	0.823122	2.20737	1.57576
IntClust_Amplification.50.Better.than_Median_Genome.Biol.2014_PMID.25164602	1.35998	2.30506	1.69492	4.94187	2.44706
UNC_MProliferation_Median_BMC.Med.Genomics.2011_PMID.21214954	1.35931	0.981781	0.722264	1.9749	2.44706
UNC_MM_Red10_Median_BMC.Med.Genomics.2011_PMID.21214954	1.34312	0.784946	0.584421	1.72303	2.44706
UNC_5Q_Median_Breast.Cancer.Res.Treat.2012_PMID.22048815	1.32026	1.12719	0.853765	2.18433	2.44706
UNC_MM_Red5_Median_BMC.Med.Genomics.2011_PMID.21214954	1.31805	0.661778	0.50209	1.58203	2.44706
UNC_8q_Amplicon_Median_BMC.Med.Genomics.2011_PMID.21214954	1.3081	1.52722	1.16751	2.8823	2.44706
Stingl_Day7_Upregulated_Median_Nat.Cell.Biol.2014_PMID.25173976	1.27953	1.19571	0.934497	2.29058	2.44706
UNC_Claudin_Low_29_Median_Cancer.Res.2009_PMID.19435916	1.27616	1.15337	0.903779	2.22433	2.44706
UNC_HS_Red25_Median_BMC.Med.Genomics.2011_PMID.21214954	1.24486	1.90516	1.53043	3.74551	2.44706
IntClust_Amplification.50_Median_Genome.Biol.2014_PMID.25164602	1.21717	1.51882	1.24783	2.86557	2.44706
UNC_HS_Red2_Median_BMC.Med.Genomics.2011_PMID.21214954	1.21255	1.26473	1.04303	2.40282	2.44706
IntClust_Deletion.50.Better.than_Median_Genome.Biol.2014_PMID.25164602	1.19397	0.929752	0.778708	1.90495	2.44706
GSEA_Median_MYC_amplified_chr8q24	1.15761	0.824715	0.712429	1.77119	3.04762
UNC_17q25x_Median_BMC.Med.Genomics.2011_PMID.21214954	1.14372	1.05084	0.91879	2.07173	3.04762
MDACC_P53_ER.Pos_Median_CCR.2011_PMID.21248301	1.13254	0.621384	0.548666	1.53835	3.04762
UNC_MM_Green19_Median_BMC.Med.Genomics.2011_PMID.21214954	1.10642	0.648721	0.586323	1.56778	3.04762
Stingl_Up_Proliferation_Median_Nat.Cell.Biol.2014_PMID.25173976	1.05726	0.861934	0.815252	1.81747	3.04762
UNC_Scorr_Her2_Correlation_JCO.2009_PMID.19204204	1.03283	1.07468	1.04052	2.10626	3.04762
UNC_Differentiation.Score_Model_BCR.2010_PMID.20813035	1.02999	0.850253	0.825498	1.80282	4.11881
UNC_574.MCF7.E2.repressed.genes_Median_JCO.2006_PMID.16505416	1.02524	0.494816	0.482634	1.40914	4.11881
Prosigna_Proliferation_18_Median_BMC.Med.Genomics.2015_PMID.26297356	0.964204	0.692361	0.718065	1.61593	4.11881
UNC_3p21_Amplicon_Median_BMC.Med.Genomics.2011_PMID.21214954	0.957175	1.12795	1.17842	2.18548	4.11881
UNC_Shehata2012_NCL_Median_Adam_PMID.25575446	0.926828	0.554502	0.59828	1.46866	4.71197
UNC_Duke_Module06_er_Median_Mike_PMID.20335537	0.904641	1.03224	1.14105	2.0452	4.71197
PR	0.809178	0.563632	0.696549	1.47799	6.15576
Lim.et.al.2010.Conserved.Mature_Median_BCR.2010_PMID.20346151	0.779234	0.442711	0.568136	1.35916	6.15576
UNC_HS_Green25_Median_BMC.Med.Genomics.2011_PMID.21214954	0.716835	0.51542	0.719021	1.42941	7.65165
HER2	0.624692	0.288686	0.462125	1.22153	9.20354
GSEA_Median_GP7_Estrogen_signaling.r.0.97_SMID_BREAST_CANCER_BASAL_DN	0.619845	0.407223	0.656976	1.32613	9.20354
UNC_HS_Green1_Median_BMC.Med.Genomics.2011_PMID.21214954	0.553262	0.446742	0.807469	1.36296	11.3563
UNC_HS_Green8_Median_BMC.Med.Genomics.2011_PMID.21214954	0.507107	0.349338	0.688884	1.27398	13.4006
UNC_HS_Red12_Median_BMC.Med.Genomics.2011_PMID.21214954	0.468413	0.736147	1.57158	1.66572	13.4006
UNC_Lim2009_MatureLum_Median_Adam_PMID.25575446	0.370743	0.271702	0.732858	1.20723	17.6152
UNC_HS_Green18_Median_BMC.Med.Genomics.2011_PMID.21214954	0.306969	0.33207	1.08177	1.25882	19.2593
Her2.enriched	0.301602	0.381402	1.26459	1.30261	19.2593
UNC_HER1_Cluster1_Median_BMC.Genomics.2007_PMID.17663798	0.285328	0.15669	0.54916	1.11473	19.2593
UNC_PIK3CA.Hutti_Median_Cancer.Res.2012_PMID.22552288	0.268119	0.159985	0.596694	1.11728	19.2593
UNC_Duke_Module07_glucosedepletion_Median_Mike_PMID.20335537	0.230239	0.164312	0.713657	1.12063	19.2593
Scorr_PTEN_Present_Correlation_PNAS.2007_PMID.17452630	0.191929	0.113183	0.589713	1.08161	19.2593
Mature_Lumina_Up_Median_Nat.Med.2009_PMID.19648928	0.164915	0.167112	1.01333	1.12281	19.2593
UNC_11q13_Amplicon_Median_BMC.Med.Genomics.2011_PMID.21214954	0.145224	0.299738	2.06397	1.23092	19.2593
UNC_4p16_Amplicon_Median_BMC.Med.Genomics.2011_PMID.21214954	0.0681379	0.121845	1.78822	1.08813	19.2593
UNC_HS_Green23_Median_BMC.Med.Genomics.2011_PMID.21214954	0.0678807	0.0546353	0.804872	1.0386	19.2593
UNC_HS_Green2_Median_BMC.Med.Genomics.2011_PMID.21214954	0.0628969	0.032729	0.52036	1.02295	19.2593
Scorr_PTEN_Absent_Correlation_PNAS.2007_PMID.17452630	-2.62745	-2.56385	0.975794	0.169124	1.57576
UNC_Scorr_LumA_Correlation_JCO.2009_PMID.19204204	-2.24021	-2.09981	0.93733	0.233288	1.57576
UNC_Pfefferle2012_LumProg_Median_Adam_PMID.25575446	-2.19551	-1.71066	0.779161	0.305521	1.57576
IMMUNE_PEREZ_14_Median_JCO.2015_PMID.2560586	-2.14446	-2.16835	1.01114	0.222465	1.57576
UNC_Scorr_P53_Wt_Correlation_BMC.Cancer.2006_PMID.17150101	-2.14284	-2.7831	1.29879	0.145279	1.57576
Basal.like	-2.09916	-5.14447	2.45073	0.0282723	1.57576
UNC_13q14_Amplicon_Median_BMC.Med.Genomics.2011_PMID.21214954	-2.06416	-1.50858	0.730842	0.351458	1.57576
UNC_HS_Green12_Median_BMC.Med.Genomics.2011_PMID.21214954	-1.89639	-1.85686	0.979158	0.276076	1.57576
Stingl_Up_Basal_High_Median_Nat.Cell.Biol.2014_PMID.25173976	-1.86915	-1.65492	0.885387	0.317555	1.57576
Pcorr_bronchioid_PLOS.2012_PMID.22590557	-1.84496	-1.63643	0.886973	0.321652	1.57576
Lim.et.al.2010.Conserved.Luminal.Progenitor_Median_BCR.2010_PMID.20346151	-1.83594	-1.89725	1.0334	0.268455	1.57576
Tcell_EXH_Memory_CD8_T_cell_a_vs_Naive_CD8_T_cell_Metagene_1_Science.2016_PMID.27789795	-1.80955	-1.27765	0.706061	0.412467	1.57576
GSEA_Median_GP17_Basal_signaling.r.0.958_SMID_BREAST_CANCER_BASAL_UP	-1.7756	-1.92987	1.08688	0.262453	2.44706
Mature_Luminal_Down_Median_Nat.Med.2009_PMID.19648928	-1.77444	-1.65009	0.929924	0.31862	2.44706
UNC_fMaSC.refined1_Median_PMID.25575446	-1.74345	-1.7493	1.00335	0.297447	2.44706
UNC_XRTinducedgenes.Oh_Median_PMID.24527691	-1.73772	-1.83702	1.05714	0.279899	2.44706
IMMUNE_Bindea_Cell_B_cells_Median_Immunity.2013_PMID.24138885	-1.71214	-1.89423	1.10635	0.269018	2.44706
UNC_17PP13_Amplicon_Median_BMC.Med.Genomics.2011_PMID.21214954	-1.71173	-1.55707	0.909645	0.33984	2.44706
Luminal_Progenitor_Up_Median_Nat.Med.2009_PMID.19648928	-1.70446	-1.61576	0.947961	0.326292	2.44706
UNC_ROR_S_Model_JCO.2009_PMID.19204204	-1.67516	-1.02288	0.610617	0.492133	2.44706
UNC_Scorr_Basal_Correlation_JCO.2009_PMID.19204204	-1.67165	-2.04879	1.22561	0.241686	2.44706
UNC_16q23_Amplicon_Median_BMC.Med.Genomics.2011_PMID.21214954	-1.65016	-1.50646	0.91292	0.351973	2.44706
UNC_Claudin_High_Median_Genome.Biol.2007_PMID.17493263	-1.63612	-1.51035	0.923126	0.351026	2.44706
GP22_16Q22_24_amplicon.r.0.927_PerouLab_16q24x_Median_BMC_Med_Genomics_2011_PMID.21214954	-1.61072	-1.87124	1.16174	0.273339	2.44706
UNC_16q24x_Median_BMC.Med.Genomics.2011_PMID.21214954	-1.61072	-1.87124	1.16174	0.273339	2.44706
Pcorr_Dasatinib_R_Correlation_Cancer.Res.2007_PMID.17332353	-1.59405	-2.49419	1.56469	0.17749	2.44706
UNC_HS_Red4_Median_BMC.Med.Genomics.2011_PMID.21214954	-1.58039	-1.07349	0.679253	0.475169	2.44706
UNC_BASAL_Cluster_Median_BMC.Med.Genomics.2011_PMID.21214954	-1.5682	-1.44078	0.918746	0.368368	2.44706
Stingl_Down_Basal_High_Median_Nat.Cell.Biol.2014_PMID.25173976	-1.56673	-1.69296	1.08057	0.309292	2.44706
UNC_ADM_S100A10_A110NDGR1_Cluster_Median_BMC.Med.Genomics.2011_PMID.21214954	-1.56359	-1.27053	0.812568	0.414508	2.44706
UNC_VEGF_13genes_Median_BMC.Med.2009_PMID.19291283	-1.55476	-1.3515	0.869262	0.391885	2.44706
UNC_MM_Red20_Median_BMC.Med.Genomics.2011_PMID.21214954	-1.53663	-1.2844	0.835855	0.410542	2.44706
UNC_HS_Red8_Median_BMC.Med.Genomics.2011_PMID.21214954	-1.53608	-1.72818	1.12506	0.301832	2.44706
UNC_Shehata2012_ALDHpos_Median_Adam_PMID.25575446	-1.49527	-1.41949	0.94932	0.373844	2.44706
Inflammatory_Breast_Cancer_491_IBC_Median_CCR.2013_PMID.23396049	-1.43254	-1.74082	1.2152	0.299199	3.04762
UNC_HS_Green21_Median_BMC.Med.Genomics.2011_PMID.21214954	-1.38478	-1.14756	0.828696	0.451387	3.04762
UNC_Scorr_IIE_Correlation_JCO.2006_PMID.16505416	-1.38314	-0.932044	0.67386	0.524115	3.04762
UNC_15q25_Amplicon_Median_BMC.Med.Genomics.2011_PMID.21214954	-1.32154	-1.54177	1.16665	0.343463	4.11881
UNC_Scorr_IE_Correlation_JCO.2006_PMID.16505416	-1.32066	-1.67729	1.27005	0.312668	4.11881
UNC_Lim2009_LumProg_Median_Adam_PMID.25575446	-1.18936	-0.848037	0.713018	0.55554	6.15576
GSEA_Median_HDAC_TARGETS_DN_HELLER	-1.17891	-1.08618	0.921343	0.471008	6.15576
UNC_Shehata2012_LumProg_Median_Adam_PMID.25575446	-1.14893	-0.57189	0.497757	0.672735	6.15576
GHI_RS_Model_NJEM.2004_PMID.15591335	-1.10837	-0.7951	0.717361	0.576303	6.51988
UNC_Pfefferle2012_MatureLum_Median_Adam_PMID.25575446	-1.06748	-0.521105	0.488163	0.696838	7.65165
Pcorr_NKI70_Good_Correlation_Nature.2002_PMID.11823860	-0.98601	-0.965008	0.978699	0.512276	9.73099
UNC_S100A9_A8_Median_BMC.Med.Genomics.2011_PMID.21214954	-0.931957	-0.830057	0.89066	0.562507	11.3563
Pcorr_squamoid_PLOS.2012_PMID.22590557	-0.900551	-0.619058	0.687421	0.651096	13.4006
UNC_HS_Red1_Median_BMC.Med.Genomics.2011_PMID.21214954	-0.854056	-0.688944	0.806673	0.620308	13.7222
UNC_HS_Red13_Median_BMC.Med.Genomics.2011_PMID.21214954	-0.749215	-0.602302	0.80391	0.658702	17.6152
Chemo_Endocrine_Score_PMID.27903675	-0.737314	-0.508734	0.689984	0.702839	17.6152
UNC_HS_Green24_Median_BMC.Med.Genomics.2011_PMID.21214954	-0.716939	-1.19447	1.66607	0.436946	17.6152
Luminal.A	-0.631197	-0.324229	0.513674	0.798725	20.7454
UNC_HS_Red19_Median_BMC.Med.Genomics.2011_PMID.21214954	-0.610278	-0.364186	0.596753	0.776907	20.8542
Tumour_hypoxia_causes_DNA_hypermethylation_by_reducing_TET_activity_Median_Nature.2016_PMID.27533040	-0.567073	-0.395329	0.69714	0.760316	21.4987
UNC_Unknown_8_Median_BMC.Med.Genomics.2011_PMID.21214954	-0.500838	-0.649227	1.29628	0.637622	22.5333
UNC_Glycolysis_Signature_Median_BMC.Med.2009_PMID.19291283	-0.393107	-0.221404	0.563216	0.85773	25.4046
UNC_Unknown_12_Median_BMC.Med.Genomics.2011_PMID.21214954	-0.302746	-0.274502	0.906707	0.826736	27.0505
UNC_8p22_Amplicon_Median_BMC.Med.Genomics.2011_PMID.21214954	-0.226987	-0.435153	1.91708	0.739615	27.0505
Histology: IDC vs. ILC_PMID.31827079	-0.218844	-0.104923	0.47944	0.929855	27.0505
HER2_AMPLIFIED_PerouLab_HER2_Amplicon_Median_BMC_Med_Genomics_2011_PMID.21214954	-0.19046	-0.16016	0.840912	0.894926	27.0505
UNC_HER2_Amplicon_Median_BMC.Med.Genomics.2011_PMID.21214954	-0.19046	-0.16016	0.840912	0.894926	27.0505
UNC_MM_p53null.Luminal_Median_Genome.Biol.2013_PMID.24220145	-0.122838	-0.0704624	0.573619	0.952333	27.0505
UNC_Scorr_P53_Mut_Correlation_BMC.Cancer.2006_PMID.17150101	-0.103751	-0.117243	1.13004	0.921948	27.0505
Inflammatory_Breast_Cancer_79_IBC_Median_CCR.2013_PMID.23396049	-0.0908221	-0.0550851	0.606517	0.962538	27.0505
UNC_HS_Green13_Median_BMC.Med.Genomics.2011_PMID.21214954	-0.0794383	-0.0450026	0.566511	0.969288	27.0505
UNC_Duke_Module14_p53_Median_Mike_PMID.20335537	-0.027335	-0.0215426	0.788097	0.985179	27.0505
