# Supplementary material for: Circulating tumor DNA reveals complex biological features with clinical relevance in metastatic breast cancer
Source: Nat Commun. 2023 Mar 1;14:1157. doi: 10.1038/s41467-023-36801-9 (PMC9977734; doi:10.1038/s41467-023-36801-9)
Supplement: Supplementary file 13 — Supplementary Data 10 [file 41467_2023_36801_MOESM13_ESM.xlsx]

## Sheet: Hoja1
Supplementary Data 10. Multiclass SAM analyses of chromosomic regions across clusters
Segment	Score(d)	Numerator(r)	Denominator(s+s0)	Cluster 1	Cluster 2A	Cluster 2B	Cluster 3	Cluster 4	q-value(%)
chr1:1-124300000	0.0475832	0.0138201	0.29044	1.49565	-1.2085	-2.91741	0.867358	-0.404308	0
chr1:124300000-247249719	0.0700577	0.0194728	0.277953	-2.74654	3.65918	2.13808	0.794506	0.566896	0
chr1:148661965-149063439	0.0465351	0.0167053	0.358982	-1.43399	2.03046	0.845551	0.945532	-0.196187	0
chr1:151026302-152973244	0.0663353	0.0195309	0.294427	-2.46017	3.25998	1.83061	0.964859	0.347171	0
chr1:158317017-159953843	0.0669156	0.0193993	0.289907	-2.53502	3.30933	1.63604	1.47857	0.262501	0
chr1:162199047-163197517	0.0684992	0.0200645	0.292917	-2.57988	3.27242	1.81814	1.445	0.256015	0
chr1:163619952-164752515	0.0684945	0.0200006	0.292004	-2.56807	3.32043	1.85716	1.39413	0.0870831	0
chr1:166729757-167532460	0.0664523	0.019545	0.294121	-2.38373	3.42148	1.97891	0.351453	0.201287	0
chr1:168438419-168880930	0.0580016	0.0189383	0.326513	-1.81359	2.9589	1.32144	-0.24763	0.494368	0
chr1:169549478-170484405	0.0580016	0.0189383	0.326513	-1.81359	2.9589	1.32144	-0.24763	0.494368	0
chr1:174611641-175371076	0.0582732	0.0189852	0.325797	-1.80741	2.9271	1.48382	-0.416296	0.452845	0
chr1:201678483-203358272	0.0779457	0.0233667	0.299781	-2.83452	3.07483	3.20542	0.304617	0.867637	0
chr1:223876038-247249719	0.0584184	0.0183395	0.313934	-2.00388	2.95717	1.09766	0.6954	0.542771	0
chr1:241364021-247249719	0.0508594	0.0180583	0.355063	-1.47537	2.61855	0.310531	0.68897	0.174582	0
chr1:26377344-27532551	0.0455463	0.0162613	0.357028	1.349	-0.845972	-2.2956	-0.111518	-0.268469	0
chr1:27351829-27460967	0.0455463	0.0162613	0.357028	1.349	-0.845972	-2.2956	-0.111518	-0.268469	0
chr1:3756302-6867390	0.0369071	0.0141714	0.383976	0.986987	-0.0518897	-1.92493	-0.436899	-0.426093	0
chr1:39907605-40263248	0.039645	0.0131868	0.332623	1.00536	-1.27763	-1.88001	1.20807	-0.32781	0
chr1:41717036-43943775	0.0416931	0.0134339	0.32221	1.05896	-1.09546	-2.25056	1.27354	-0.35229	0
chr1:43945805-44960161	0.0425268	0.0136646	0.321317	1.07328	-1.04618	-2.35554	1.28893	-0.345105	0
chr1:46541957-46555032	0.0438198	0.0141569	0.323071	1.12048	-1.28854	-2.27467	1.33403	-0.283973	0
chr1:58658784-60221344	0.0507697	0.0165808	0.326588	1.14729	-1.26148	-2.7292	1.88629	-0.373713	0
chr1:71284749-74440273	0.044138	0.0149682	0.339123	0.943918	-1.22739	-2.2318	1.63534	-0.0425439	0
chr11:101433436-102134907	0.0464648	0.0185548	0.39933	1.21474	-1.47258	-1.70949	0.777052	-0.682484	0
chr11:104262627-109547776	0.0489108	0.0192425	0.393421	1.27954	-1.53933	-1.87169	0.831465	-0.621512	0
chr11:107086196-116175885	0.0512396	0.0199776	0.389886	1.32958	-1.66065	-1.9981	0.875054	-0.422127	0
chr11:110631916-112776199	0.0516395	0.0202331	0.391814	1.3423	-1.65775	-1.99055	0.89132	-0.531991	0
chr11:112785528-114880322	0.0511424	0.0200253	0.39156	1.30437	-1.69877	-2.00457	0.85292	-0.165476	0
chr11:116803699-119605859	0.046419	0.0182463	0.393079	1.1982	-1.78659	-1.51474	0.749515	-0.26266	0
chr11:130280899-134452384	0.0307797	0.0127812	0.415247	0.832686	-1.24597	-0.695711	0.225696	-0.457506	0
chr11:52900000-134452384	0.0277821	0.00838648	0.301866	0.774475	-1.39725	-0.921056	0.923412	-0.39526	0
chr11:68230745-68388280	0.0258122	0.0109771	0.425269	-0.54667	0.0314896	1.41519	0.0910552	-0.248478	0
chr11:69588488-69842871	0.0274974	0.0122295	0.444751	-0.766494	0.234075	1.06809	0.626356	0.344189	0
chr11:73357303-74035012	0.0271439	0.0119322	0.439591	-0.416092	-0.799494	1.15844	0.759347	0.441249	0
chr11:74085123-74337880	0.0260967	0.0116791	0.447533	-0.3712	-0.720886	1.19116	0.728252	0.0209921	0
chr11:74091491-74180816	0.0256642	0.0115459	0.449883	-0.343062	-0.758388	1.13358	0.747929	0.046112	0
chr11:82612034-85091467	0.0283841	0.011499	0.405123	0.737472	-0.695919	-1.09411	0.486712	-0.755764	0
chr11:85633463-87710586	0.0310523	0.0123002	0.396114	0.843978	-0.750486	-1.26255	0.39092	-0.702711	0
chr11:87881006-92269284	0.039898	0.0152292	0.381702	1.07921	-1.06011	-1.72351	0.568723	-0.561419	0
chr11:92342437-95765250	0.044044	0.0167664	0.380674	1.18023	-1.27097	-1.8694	0.667517	-0.467545	0
chr12:131913408-132349534	0.0420758	0.0167362	0.397763	-0.507525	-0.0368799	1.99957	-1.83686	1.33688	0
chr12:20728852-21227330	0.0265823	0.00958947	0.360746	-0.295345	0.212681	1.54571	-1.05458	-0.517944	0
chr12:25189655-25352305	0.026007	0.00922675	0.354779	-0.299893	-0.0402474	1.59338	-1.01845	-0.0908422	0
chr12:29425476-31105002	0.0255111	0.00818844	0.320976	-0.394081	0.252203	1.54349	-1.22241	0.147044	0
chr12:30999223-32594050	0.0257705	0.00819134	0.317857	-0.455884	0.202022	1.59853	-1.1204	0.312707	0
chr12:34188071-44391168	0.0337607	0.0109296	0.323738	-0.580575	0.180529	1.64883	-1.61554	1.61399	0
chr12:35400000-132349534	0.0507887	0.0152512	0.300287	-0.76328	0.220843	2.71308	-2.91792	2.22205	0
chr12:38788913-42596599	0.0319625	0.010772	0.33702	-0.531379	0.20082	1.44179	-1.50749	1.57618	0
chr12:42034279-44588086	0.0308834	0.0107033	0.346571	-0.50389	0.204811	1.34998	-1.43388	1.5041	0
chr12:44599181-47397048	0.0387238	0.0127875	0.330224	-0.528877	0.242176	1.63938	-2.12261	1.97276	0
chr12:47446248-48387464	0.0449555	0.0140568	0.312682	-0.6362	0.215244	2.16864	-2.5491	2.13972	0
chr12:48421630-53099317	0.0474176	0.0142586	0.300703	-0.700392	0.216317	2.40989	-2.75992	2.28831	0
chr12:50987234-51048711	0.0464891	0.014037	0.301943	-0.678067	0.231429	2.30915	-2.72139	2.28712	0
chr12:53136012-55168448	0.0478032	0.0147961	0.30952	-0.796463	0.702391	2.24189	-2.746	2.03263	0
chr12:55201993-55269875	0.0474597	0.0148416	0.31272	-0.791788	0.734844	2.18879	-2.70425	1.9835	0
chr12:56419524-56488685	0.0496371	0.0155275	0.31282	-0.841075	0.684657	2.42948	-2.75241	1.93258	0
chr12:56621627-57600529	0.0496371	0.0155275	0.31282	-0.841075	0.684657	2.42948	-2.75241	1.93258	0
chr12:63329154-63614508	0.0552905	0.018071	0.326836	-0.946199	0.462291	2.79009	-2.71066	2.17098	0
chr12:64149851-66323376	0.0561754	0.0183558	0.326759	-0.967946	0.44114	2.76992	-2.73315	2.40089	0
chr12:64461446-64607139	0.0552905	0.018071	0.326836	-0.946199	0.462291	2.79009	-2.71066	2.17098	0
chr12:67440273-67566002	0.0564234	0.0184764	0.327461	-0.972744	0.430944	2.7508	-2.73119	2.48294	0
chr12:68249634-68327233	0.0564234	0.0184764	0.327461	-0.972744	0.430944	2.7508	-2.73119	2.48294	0
chr12:76852527-77064746	0.0481319	0.0152461	0.316756	-0.822944	0.174253	2.39142	-2.33158	2.41791	0
chr12:85072329-85674601	0.0502166	0.0168634	0.335813	-0.693089	-0.137688	2.53107	-2.37759	2.22504	0
chr12:94480961-96479233	0.0484328	0.0162182	0.33486	-0.628052	-0.225655	2.3807	-2.32099	2.30428	0
chr12:95089777-95350380	0.0438436	0.0153445	0.349982	-0.532936	-0.160141	1.96748	-2.10133	2.18406	0
chr12:97551177-99047626	0.0460767	0.0157891	0.34267	-0.574459	-0.0613502	2.227	-2.3129	1.9686	0
chr13:104916365-104941384	0.0311033	0.0124227	0.399401	0.761952	-0.446564	-1.29738	0.605019	-1.18997	0
chr13:106620319-107317084	0.0311033	0.0124227	0.399401	0.761952	-0.446564	-1.29738	0.605019	-1.18997	0
chr13:108477140-110084607	0.0300284	0.0121258	0.403812	0.733401	-0.454562	-1.29091	0.579136	-1.00246	0
chr13:109973420-114110898	0.0300284	0.0121258	0.403812	0.733401	-0.454562	-1.29091	0.579136	-1.00246	0
chr13:111767404-114142980	0.0300284	0.0121258	0.403812	0.733401	-0.454562	-1.29091	0.579136	-1.00246	0
chr13:112030830-113770959	0.0300284	0.0121258	0.403812	0.733401	-0.454562	-1.29091	0.579136	-1.00246	0
chr13:1-23902184	0.0397378	0.0150092	0.377706	1.18406	-1.00933	-1.68679	-0.0684015	-0.352671	0
chr13:1-40829685	0.0414258	0.0144776	0.349484	1.27901	-1.24633	-1.59908	0.362937	-1.12182	0
chr13:16000000-114142980	0.0401587	0.0135068	0.336336	1.23509	-1.17523	-1.76068	0.49022	-0.915291	0
chr13:27611014-27767472	0.0357826	0.0134807	0.376738	1.03907	-0.93872	-0.97433	0.284564	-1.70697	0
chr13:27774389-30804409	0.0369412	0.0138285	0.374339	1.02781	-1.20424	-1.20444	0.631785	-1.11511	0
chr13:31211674-31275009	0.0398161	0.0148431	0.372791	1.10126	-1.21648	-1.45899	0.702554	-1.05619	0
chr13:46362859-48209064	0.0431133	0.0162849	0.377722	1.29161	-1.44244	-1.37896	0.215092	-0.983276	0
chr13:72212826-74986423	0.0322499	0.0132231	0.410018	0.80281	-0.814307	-1.38956	-0.148543	0.684811	0
chr13:89500014-93206506	0.0307031	0.0122372	0.398565	0.621545	-0.590946	-1.56536	0.766175	0.141388	0
chr13:92308911-94031607	0.030702	0.0122751	0.399814	0.607378	-0.599183	-1.56883	0.751301	0.260058	0
chr14:1-23145193	0.0266969	0.00823788	0.308571	-0.357192	-0.414499	1.75805	-1.02831	0.702399	0
chr14:1-29140968	0.0259727	0.00808163	0.311159	-0.32331	-0.376362	1.76495	-0.984226	0.368788	0
chr14:21961377-23608756	0.0254162	0.00802986	0.315934	-0.30313	-0.357977	1.7213	-0.945429	0.256825	0
chr14:23609961-31698685	0.0264807	0.00840703	0.317477	-0.280312	-0.290023	1.83891	-0.919798	-0.280102	0
chr14:31868274-34078694	0.0335114	0.0106117	0.316659	-0.347537	-0.2115	2.326	-0.999571	-0.967341	0
chr14:34100051-35410919	0.0302794	0.00962943	0.318019	-0.289803	-0.0904882	2.05198	-0.936726	-1.06867	0
chr14:35708407-36097605	0.0308183	0.00962514	0.312319	-0.336775	0.0688922	2.08452	-1.00566	-1.14208	0
chr14:35837522-37090214	0.031997	0.00996901	0.311561	-0.304873	0.102634	2.12741	-1.24632	-1.11383	0
chr14:37128947-38971371	0.0325918	0.0102645	0.314941	-0.274254	0.125173	2.1098	-1.39516	-1.06718	0
chr14:49113809-52311409	0.0314642	0.0101662	0.323105	-0.19737	0.301397	1.84787	-1.51254	-1.14849	0
chr14:50062686-50445987	0.03148	0.0101845	0.323524	-0.202706	0.326056	1.83775	-1.5148	-1.1516	0
chr14:52311662-54325595	0.0265526	0.00868225	0.326983	-0.0661601	0.126487	1.51324	-1.35339	-0.997071	0
chr15:17000000-100338915	0.0264621	0.00863411	0.326282	0.411801	0.679768	-1.25624	-1.31642	0.847685	0
chr15:28193434-29022600	0.0292957	0.0104863	0.357946	0.53167	0.427353	-1.42774	-1.18582	0.941223	0
chr15:29020705-31945591	0.0301509	0.0107081	0.35515	0.522788	0.417088	-1.46261	-1.21748	1.12463	0
chr15:31945721-37862331	0.0321501	0.0112503	0.349932	0.534342	0.431093	-1.59448	-1.24499	1.339	0
chr15:35140533-43473382	0.0321463	0.0110472	0.343655	0.655418	0.551754	-1.75274	-1.14046	0.623824	0
chr15:37880223-38115089	0.0314323	0.0110127	0.350362	0.599306	0.428147	-1.65057	-1.13531	0.967355	0
chr15:49136093-51017946	0.0339373	0.0116781	0.344108	0.451867	0.886266	-1.33678	-1.84546	1.12379	0
chr15:51593230-55368004	0.0293433	0.0101198	0.344876	0.457225	0.868024	-1.25828	-1.49525	0.4699	0
chr16:11352227-11658331	0.0524294	0.017935	0.342078	-1.62207	2.17836	1.35133	-0.515623	1.55238	0
chr16:1-38200000	0.0471358	0.0163539	0.346953	-1.3069	2.22545	0.763571	-0.83893	1.4909	0
chr16:31854743-53525739	0.0544159	0.0209367	0.384753	0.946236	-2.95054	-0.144206	-0.100899	2.05551	0
chr16:38200000-88827254	0.062739	0.0230913	0.368054	1.30386	-3.59465	-0.324583	0.330555	1.37339	0
chr16:45393460-45522699	0.0480335	0.0201101	0.418669	0.698503	-2.48016	0.0912937	-0.181621	1.93683	0
chr16:45546775-51138307	0.0558497	0.0219836	0.39362	0.952093	-2.97654	-0.184202	-0.0759609	2.12613	0
chr16:5062786-7709383	0.0531411	0.0179265	0.337337	-1.70479	2.18906	1.3417	-0.29041	1.64182	0
chr16:51646446-54466783	0.0584882	0.0226861	0.387874	1.17358	-3.18195	-0.368316	0.0933437	1.56869	0
chr16:54782803-56638303	0.0587983	0.0227637	0.387148	1.19304	-3.20002	-0.377973	0.0850675	1.54041	0
chr16:56705000-65205296	0.0619209	0.0233683	0.37739	1.31424	-3.46616	-0.322584	0.159853	1.28451	0
chr16:56791457-72871981	0.0623359	0.0233766	0.37501	1.29297	-3.5675	-0.155603	0.267391	1.12349	0
chr16:65206155-69392572	0.062391	0.023395	0.374974	1.29883	-3.57034	-0.15417	0.263531	1.10263	0
chr16:69398793-73198518	0.0605291	0.0232996	0.384932	1.1761	-3.46242	0.014494	0.358124	1.01705	0
chr16:73739922-78192112	0.0616095	0.0233594	0.379153	1.25686	-3.49587	-0.246541	0.418743	1.11279	0
chr16:76685816-78205652	0.0639006	0.0237323	0.371395	1.29212	-3.62308	-0.412937	0.425353	1.53399	0
chr16:79132355-80549399	0.0639006	0.0237323	0.371395	1.29212	-3.62308	-0.412937	0.425353	1.53399	0
chr16:80588753-82633263	0.0636332	0.0237079	0.372571	1.27622	-3.61364	-0.420051	0.553879	1.42166	0
chr16:80759878-82408573	0.063899	0.0237783	0.372123	1.27408	-3.62541	-0.425531	0.522269	1.51517	0
chr16:82644872-85172804	0.0624299	0.0235901	0.377866	1.29168	-3.48727	-0.52342	0.667798	1.10827	0
chr16:85920445-87225756	0.0614927	0.023755	0.386306	1.28191	-3.33027	-0.676868	0.679799	1.1049	0
chr16:87232502-87749670	0.0614927	0.023755	0.386306	1.28191	-3.33027	-0.676868	0.679799	1.1049	0
chr16:88436931-88827254	0.0614927	0.023755	0.386306	1.28191	-3.33027	-0.676868	0.679799	1.1049	0
chr17:10675416-12635879	0.0384776	0.0143343	0.372535	1.20239	-0.915918	-0.438991	-0.906532	-1.92634	0
chr17:1-22200000	0.0341056	0.0126785	0.371741	1.10745	-0.890999	-0.518192	-1.01036	-1.18791	0
chr17:18837023-19933105	0.026978	0.0105934	0.392666	0.776243	-0.293796	-0.228419	-1.15838	-1.16902	0
chr17:22200000-78774742	0.0451355	0.0141932	0.314458	-0.981081	0.575251	2.67809	-1.78423	0.978553	0
chr17:22479313-22877776	0.0290892	0.0114899	0.39499	-0.0890213	0.398739	1.07525	-1.85328	0.128394	0
chr17:24112056-24310787	0.031689	0.012483	0.393924	-0.139198	0.350646	1.32204	-1.91099	0.0791459	0
chr17:24936541-25468309	0.031689	0.012483	0.393924	-0.139198	0.350646	1.32204	-1.91099	0.0791459	0
chr17:26185485-27216066	0.0332204	0.0124652	0.375227	-0.261913	0.422884	1.51104	-1.91947	0.180591	0
chr17:28881201-29652449	0.03522	0.0134831	0.382825	-0.243283	0.100833	1.82766	-1.80264	-0.0147745	0
chr17:31895171-33758810	0.0330176	0.014891	0.451001	-0.438775	-0.0336926	1.51291	-1.19114	1.01401	0
chr17:33754231-34162198	0.0297015	0.0144159	0.485361	-0.449871	-0.0856143	1.3887	-0.795334	0.8565	0
chr17:35067383-35272328	0.0258317	0.0121067	0.468676	-0.402313	-0.0193114	1.11626	-0.765553	0.971284	0
chr17:36989609-37319012	0.0372425	0.014256	0.382788	-0.18063	0.340378	1.88513	-1.76878	-1.02056	0
chr17:37319013-37988602	0.037561	0.0143293	0.381493	-0.176095	0.347757	1.90094	-1.77291	-1.08536	0
chr17:39354620-40542083	0.0333406	0.0126184	0.378471	-0.343925	0.480959	1.75993	-0.96277	-1.41795	0
chr17:44673157-45060263	0.0439727	0.0163423	0.371647	-0.964546	0.47079	2.10928	-1.29701	1.55122	0
chr17:45731662-46009941	0.0475241	0.0175495	0.369275	-1.05734	0.5756	2.33433	-1.39331	1.48495	0
chr17:51748757-53292386	0.0542717	0.0186709	0.344026	-1.39125	0.44826	2.72352	-1.11079	2.27338	0
chr17:55144989-55540417	0.0525746	0.0182298	0.346741	-1.36373	0.451099	2.69582	-0.975801	1.9861	0
chr17:58249995-58447640	0.0543004	0.019029	0.350439	-1.43088	0.64016	2.5558	-1.04991	2.3033	0
chr17:62318152-63890591	0.0565163	0.0197895	0.350156	-1.46047	0.466895	2.44126	-1.02524	3.02517	0
chr17:63942109-65847254	0.0568018	0.0204018	0.359175	-1.43065	0.519681	2.36186	-1.10164	3.02814	0
chr17:70767943-71305641	0.049469	0.0172328	0.348355	-1.34628	0.931663	2.28054	-1.03394	1.7639	0
chr17:7471230-7717938	0.0318782	0.0117952	0.370008	1.05385	-0.828776	-0.722524	-0.799296	-0.949153	0
chr17:75915141-77213225	0.0469125	0.0166504	0.354925	-1.22268	0.841827	2.25798	-1.05438	1.40553	0
chr17:77653047-78605474	0.0469125	0.0166504	0.354925	-1.22268	0.841827	2.25798	-1.05438	1.40553	0
chr17:78087533-78774742	0.0469125	0.0166504	0.354925	-1.22268	0.841827	2.25798	-1.05438	1.40553	0
chr18:1-587750	0.0283412	0.0136723	0.482419	0.482521	0.252501	-1.51594	0.15995	-0.208152	0
chr18:16100000-76117153	0.0333649	0.0138786	0.415966	0.781462	0.0932356	-1.63547	0.0918508	-1.04443	0
chr18:17749667-22797232	0.0258649	0.0110452	0.427032	0.562898	0.23573	-1.35783	-0.28217	-0.253899	0
chr18:32113759-32649538	0.0289367	0.0127818	0.441716	0.500017	0.275207	-1.53254	0.390825	-0.649382	0
chr18:44506813-45038631	0.0351235	0.0153572	0.437233	0.866542	0.0134968	-1.51903	-0.0840376	-1.28064	0
chr18:46172638-49935241	0.0352858	0.0154193	0.436982	0.87009	0.0135678	-1.53098	-0.0813048	-1.27894	0
chr18:75796373-76117153	0.0274592	0.0126697	0.461402	0.623504	-0.14543	-1.17601	0.313962	-0.961553	0
chr19:28500000-63811651	0.0338846	0.0136303	0.402256	-1.01667	0.849815	1.17241	0.120974	0.800877	0
chr19:32764651-33569283	0.0323522	0.0137933	0.426348	-0.936296	0.909207	1.08341	0.197729	0.328456	0
chr19:34975531-35098303	0.0341486	0.0143728	0.42089	-1.03646	0.845477	1.02312	0.611351	0.496398	0
chr19:39664720-39962225	0.0334762	0.0136752	0.408506	-1.03952	0.86287	0.871972	0.550884	0.864235	0
chr19:39677306-41155075	0.0334415	0.0136145	0.407113	-1.03793	0.874549	0.883698	0.503644	0.87592	0
chr19:43177306-45393020	0.0321772	0.0129243	0.401659	-0.991657	0.861969	1.01648	0.56755	0.309293	0
chr19:44889764-44995371	0.0328649	0.0132247	0.402397	-1.01287	0.877952	1.03202	0.584374	0.326855	0
chr19:47121673-49919582	0.0316975	0.0124696	0.393395	-0.98883	0.932393	0.962179	0.464777	0.399335	0
chr19:49818193-50114786	0.0296567	0.0117133	0.394963	-0.931438	0.889093	0.802891	0.514395	0.448035	0
chr19:52031294-53331283	0.0295198	0.0116523	0.394729	-0.924313	0.89792	0.811637	0.410606	0.525976	0
chr19:53372336-53572212	0.0283959	0.0117667	0.414379	-0.824906	0.864687	0.784684	-0.0382284	0.799168	0
chr19:59066340-59471027	0.0355966	0.0163182	0.45842	-0.91903	0.725637	1.315	-0.315148	0.923894	0
chr19:63402921-63811651	0.0400134	0.0183023	0.457403	-0.98768	0.535731	1.62734	-0.402605	1.19024	0
chr2:138479322-143365272	0.0253545	0.00799556	0.315351	0.516419	0.647463	-1.52889	0.0366878	-1.03727	0
chr2:159800558-163403274	0.0253353	0.00774966	0.305883	0.491029	0.331842	-1.47125	0.74206	-1.36067	0
chr2:164158152-168812365	0.0271876	0.00841858	0.309648	0.421327	0.265767	-1.49623	1.16184	-1.42227	0
chr2:173927807-175001974	0.029383	0.00915943	0.311725	0.459523	0.305894	-1.69698	1.202	-1.36119	0
chr2:61834240-63151654	0.0254999	0.00752931	0.295269	-0.159507	-0.283002	-1.18892	1.71903	1.30692	0
chr20:27100000-62435964	0.0521339	0.0142357	0.273061	-1.93587	0.40101	2.8474	0.170114	3.03816	0
chr20:29526118-29834552	0.0299988	0.00946834	0.315624	-0.941361	0.379331	1.06072	-0.127966	2.02945	0
chr20:33386980-33969561	0.0411628	0.0122727	0.298151	-1.28203	0.274026	2.28399	-0.457624	2.02646	0
chr20:34179462-45265004	0.042542	0.0126257	0.296781	-1.4054	0.43158	1.93681	-0.229328	2.67311	0
chr20:40134806-41603948	0.0392621	0.0119733	0.304957	-1.253	0.225493	1.79031	-0.0812802	2.42454	0
chr20:41621022-45719023	0.0418	0.0127481	0.304978	-1.35667	0.474724	1.71935	-0.185105	2.70149	0
chr20:45719063-49181611	0.052554	0.0155926	0.296697	-1.76927	0.0913934	2.77568	0.445328	2.60866	0
chr20:49438571-52269898	0.0548594	0.0184985	0.337199	-1.65502	0.0239787	2.82877	0.62797	1.80227	0
chr20:51603033-51989829	0.0556162	0.0187675	0.337447	-1.70585	0.183757	2.85061	0.574203	1.747	0
chr20:59868877-61137250	0.0592901	0.020031	0.337847	-1.86378	0.223908	2.74322	0.791788	2.36169	0
chr20:61329497-62435964	0.0592901	0.020031	0.337847	-1.86378	0.223908	2.74322	0.791788	2.36169	0
chr22:11800000-49691432	0.0494331	0.0165417	0.334628	1.41518	-1.5836	-2.37849	0.10006	0.861984	0
chr22:15272143-16594738	0.0384817	0.0142585	0.370527	1.08008	-1.16229	-1.67853	0.17078	0.145959	0
chr22:20517661-21169423	0.0398325	0.0147003	0.369052	1.12039	-1.34325	-1.62578	0.205115	0.180131	0
chr22:22437934-22507511	0.0459405	0.0165245	0.359692	1.26829	-1.30246	-2.17889	0.313224	0.287154	0
chr22:23139372-23249329	0.0459405	0.0165245	0.359692	1.26829	-1.30246	-2.17889	0.313224	0.287154	0
chr22:36048950-38681384	0.0517245	0.0176608	0.34144	1.41552	-1.62538	-2.45072	0.0132076	1.22222	0
chr22:37740208-38258806	0.0494524	0.0171079	0.345948	1.35193	-1.62095	-2.24062	-0.0190142	1.16295	0
chr22:45488286-49691432	0.0464489	0.0165842	0.357042	1.1945	-1.30522	-2.15337	-0.22983	1.40769	0
chr3:66644057-68118027	0.025662	0.00939371	0.366055	0.544331	0.265104	-0.493044	-0.18422	-2.09551	0
chr3:70107050-74383584	0.0268401	0.00994199	0.370416	0.642633	0.138107	-0.761061	-0.0718598	-1.94627	0
chr4:104889590-106814504	0.029532	0.00898416	0.304218	0.898402	-0.768085	-0.809067	-1.60869	1.06018	0
chr4:112023722-118112513	0.0329739	0.0110831	0.336119	0.752186	-0.624352	-0.319884	-2.14107	1.28696	0
chr4:114219937-114355024	0.0329739	0.0110831	0.336119	0.752186	-0.624352	-0.319884	-2.14107	1.28696	0
chr4:13238819-37565122	0.0260376	0.00884598	0.339738	0.353455	0.0456333	0.254914	-2.09008	0.631315	0
chr4:147085600-153449318	0.02964	0.0103506	0.349211	0.65499	-0.500152	-0.151707	-1.98082	0.941362	0
chr4:1-50700000	0.028465	0.00919531	0.323039	0.248221	0.218677	0.241203	-2.32309	1.15585	0
chr4:151218876-154929678	0.0288271	0.0101275	0.351319	0.648894	-0.434532	-0.140909	-1.96006	0.777421	0
chr4:23402742-26636101	0.027529	0.00968425	0.351784	0.406771	-0.0205192	0.265723	-2.14577	0.563613	0
chr4:30331135-30753569	0.0279714	0.00972409	0.347644	0.461799	0.0258031	0.0806202	-2.18268	0.606295	0
chr4:37121738-38804810	0.0377797	0.0125282	0.331612	0.51303	0.289916	0.319425	-3.13025	0.669901	0
chr4:41057559-42353879	0.0377797	0.0125282	0.331612	0.51303	0.289916	0.319425	-3.13025	0.669901	0
chr4:50700000-191273063	0.0310008	0.00929285	0.299762	0.732308	-0.533022	-0.548431	-2.12253	1.61902	0
chr4:54471680-55980061	0.0325223	0.0111457	0.34271	0.413774	0.00670933	-0.664235	-1.96082	2.05945	0
chr4:71492582-75938920	0.0276194	0.00950699	0.344215	0.392003	-0.536068	-0.866745	-0.820459	2.10084	0
chr4:73526461-75252649	0.0280368	0.00966175	0.344609	0.392846	-0.533395	-0.839685	-0.890518	2.13849	0
chr4:76623381-79684447	0.035535	0.0115936	0.326259	0.568335	-0.451384	-0.810178	-1.91009	2.49016	0
chr4:79691766-80079606	0.0336548	0.0115055	0.341868	0.680874	-0.258229	-0.591369	-2.20174	1.4824	0
chr4:83634873-83961360	0.0319155	0.0106202	0.332759	0.640837	-0.26602	-0.615272	-2.06958	1.5588	0
chr4:91089383-93486891	0.0320984	0.0106674	0.332333	0.670977	-0.237936	-0.58798	-2.15102	1.40797	0
chr5:101597589-102642260	0.0519254	0.0152359	0.293419	0.34499	1.66782	1.33352	-2.60724	-4.26988	0
chr5:102912456-102926389	0.0519254	0.0152359	0.293419	0.34499	1.66782	1.33352	-2.60724	-4.26988	0
chr5:102912456-102926389	0.0519254	0.0152359	0.293419	0.34499	1.66782	1.33352	-2.60724	-4.26988	0
chr5:106744250-109231328	0.0485825	0.014396	0.296321	0.273858	1.5714	1.33875	-2.62195	-3.68645	0
chr5:109877429-111137815	0.0490339	0.0145934	0.297618	0.244194	1.53076	1.46041	-2.6271	-3.68259	0
chr5:111507433-112958878	0.0484019	0.0143704	0.296898	0.233401	1.52604	1.45536	-2.65145	-3.57183	0
chr5:113725565-115180304	0.046248	0.0139521	0.301679	0.147088	1.40043	1.5587	-2.65006	-3.06706	0
chr5:115193714-121517156	0.0443301	0.0130979	0.295463	0.139325	1.42373	1.47849	-2.77295	-2.73921	0
chr5:1212750-1378766	0.0371424	0.0118241	0.318345	-0.568464	1.11644	1.93095	-1.72549	-0.893965	0
chr5:121675719-127022221	0.0422195	0.0124746	0.29547	0.113125	1.38926	1.4	-2.44673	-2.84816	0
chr5:125787000-126200608	0.0378378	0.0114434	0.302432	0.0446647	1.26458	1.27484	-2.24516	-2.27046	0
chr5:127447382-129549383	0.0409136	0.0122149	0.298555	0.0924031	1.343	1.35353	-2.25503	-2.82763	0
chr5:128458341-128477620	0.0413711	0.0124224	0.300269	0.102903	1.33975	1.35016	-2.21871	-2.92007	0
chr5:130522776-135427403	0.033747	0.00957455	0.283716	-0.179225	1.23087	1.26027	-2.69192	-0.378126	0
chr5:135493104-138988200	0.0335275	0.0094128	0.280749	-0.426956	1.1681	1.49039	-2.49605	0.274841	0
chr5:139008130-142795270	0.0326705	0.0090516	0.277057	-0.522737	1.11672	1.51063	-2.34844	0.619378	0
chr5:143171919-147191453	0.0341302	0.00937546	0.274697	-0.582257	1.0869	1.60578	-2.44104	0.931844	0
chr5:147238467-151765017	0.0361528	0.0101568	0.280941	-0.636113	0.978512	1.84238	-2.41632	0.933331	0
chr5:1473801-6790134	0.0390368	0.0122583	0.31402	-0.552663	1.1752	2.01049	-1.98346	-0.886465	0
chr5:1-47700000	0.0372663	0.0103105	0.27667	-0.524928	1.47234	1.85492	-2.46498	-0.664443	0
chr5:152850499-154326721	0.0376092	0.0107215	0.285076	-0.589325	0.957556	1.84792	-2.58906	0.981063	0
chr5:155686345-159845035	0.037074	0.0105937	0.285745	-0.603688	0.948987	1.83513	-2.5024	0.972382	0
chr5:159922707-167623739	0.037478	0.0106832	0.285054	-0.627954	0.963649	1.87519	-2.50469	0.98716	0
chr5:167651670-171366482	0.0389844	0.0111455	0.285896	-0.664403	0.917725	2.05948	-2.52997	0.941095	0
chr5:172591744-174888201	0.0418295	0.0118843	0.284111	-0.711562	0.890779	2.18177	-2.74893	1.31389	0
chr5:174477192-180857866	0.0390449	0.0115908	0.296858	-0.729109	0.918059	1.88867	-2.31917	1.3048	0
chr5:176660805-180009206	0.0391614	0.0117555	0.300181	-0.724926	0.915922	1.8815	-2.2987	1.27273	0
chr5:177541057-180857866	0.0384891	0.0113421	0.294685	-0.732181	0.917992	1.86582	-2.28867	1.32191	0
chr5:18240864-21565169	0.0354763	0.0107241	0.302288	-0.341254	1.36493	1.49812	-2.08705	-1.20126	0
chr5:39149695-41885012	0.0344253	0.00948172	0.275429	-0.431618	1.31824	1.56268	-2.56687	-0.0705788	0
chr5:43612947-44998256	0.033432	0.0092178	0.275717	-0.399353	1.32172	1.40674	-2.55485	0.051977	0
chr5:45312870-49697231	0.033676	0.0092305	0.274098	-0.378688	1.36389	1.44996	-2.56111	-0.222567	0
chr5:47700000-180857866	0.0406825	0.010471	0.257384	-0.28845	1.60246	2.01683	-3.28686	-1.28056	0
chr5:52119531-58183162	0.0491006	0.0147547	0.300499	0.233969	1.57173	1.44227	-3.08187	-3.02216	0
chr5:56146657-56594666	0.0508982	0.0153072	0.300742	0.271496	1.59027	1.47791	-3.03918	-3.38704	0
chr5:57754754-59053198	0.0540799	0.0161331	0.29832	0.322235	1.66177	1.54764	-3.04055	-3.9388	0
chr5:58300629-59320301	0.0540799	0.0161331	0.29832	0.322235	1.66177	1.54764	-3.04055	-3.9388	0
chr5:58300629-62108926	0.0540799	0.0161331	0.29832	0.322235	1.66177	1.54764	-3.04055	-3.9388	0
chr5:63292034-63701397	0.0547784	0.0164274	0.299888	0.339105	1.66512	1.55215	-3.15198	-3.87894	0
chr5:63838208-66501179	0.0496624	0.0152195	0.30646	0.280192	1.47109	1.44404	-3.06931	-3.0597	0
chr5:66513872-67633403	0.0448687	0.0140686	0.313551	0.284163	1.2173	1.29442	-2.9249	-2.43702	0
chr5:68425638-71536822	0.0426357	0.0127432	0.298886	0.201103	1.36933	1.25499	-2.88725	-2.32175	0
chr5:68425638-72913540	0.0423652	0.0124626	0.294172	0.151142	1.46696	1.27559	-2.71268	-2.57555	0
chr5:73958991-76396789	0.0509077	0.0150605	0.29584	0.289162	1.63033	1.35975	-2.42739	-4.21793	0
chr5:76408288-81082828	0.0524102	0.01539	0.293646	0.320935	1.68183	1.40727	-2.65745	-4.25244	0
chr5:81303630-82685333	0.0530889	0.0156194	0.294212	0.337999	1.69375	1.42023	-2.77649	-4.21809	0
chr5:82803339-90714877	0.0528674	0.0155105	0.293385	0.366125	1.71395	1.33408	-2.78109	-4.22637	0
chr5:85837489-133480433	0.0464046	0.0129105	0.278216	0.173615	1.63377	1.55604	-2.96927	-3.24158	0
chr5:9224578-10673735	0.0353773	0.0108229	0.305929	-0.513286	1.30115	1.62709	-1.99909	-0.572203	0
chr5:92250850-96544700	0.0550811	0.0158034	0.286911	0.352518	1.73576	1.60099	-2.96354	-4.47314	0
chr5:98132900-102642260	0.0519254	0.0152359	0.293419	0.34499	1.66782	1.33352	-2.60724	-4.26988	0
chr6:101000242-121511318	0.0362285	0.0188241	0.519595	0.627213	-0.459994	-1.68557	0.862055	-0.0722161	0
chr6:106604408-107782614	0.0405136	0.0214269	0.528881	0.55615	-0.555889	-1.85117	1.23058	0.293956	0
chr6:110391-1254918	0.02581	0.00869181	0.336762	-0.68144	-0.457536	0.930917	1.27965	0.744273	0
chr6:116369389-117096650	0.0338839	0.0179776	0.530563	0.657058	-0.320248	-1.5285	0.636662	-0.515344	0
chr6:117109043-117359993	0.0338839	0.0179776	0.530563	0.657058	-0.320248	-1.5285	0.636662	-0.515344	0
chr6:119295855-120272161	0.0368558	0.0194455	0.52761	0.671766	-0.313072	-1.69479	0.799167	-0.509672	0
chr6:1-23628840	0.0284528	0.00903212	0.317442	-0.880865	-0.262848	1.07025	1.38336	0.905215	0
chr6:129217882-131730157	0.0283	0.0152977	0.540556	0.541906	-1.15578	-0.433382	0.639152	-0.300004	0
chr6:135561194-135665525	0.0280868	0.0150509	0.53587	0.50963	-1.1971	-0.46761	0.603656	0.0745601	0
chr6:13729714-14088212	0.027756	0.0091852	0.330927	-0.92915	0.126829	0.942663	1.02749	1.07365	0
chr6:137619861-138589104	0.0277802	0.0148604	0.53493	0.495729	-1.18838	-0.457131	0.616715	0.0863448	0
chr6:139381116-139689363	0.0266295	0.0143201	0.537753	0.524063	-1.14796	-0.421955	0.387037	0.117619	0
chr6:1543157-2570302	0.02581	0.00869181	0.336762	-0.68144	-0.457536	0.930917	1.27965	0.744273	0
chr6:157695838-157823719	0.0256219	0.0106178	0.414403	0.703415	-0.815286	-0.651729	0.255901	-0.870975	0
chr6:161612277-163134099	0.0271657	0.0113604	0.418188	0.712923	-0.929935	-0.402485	0.269805	-1.18795	0
chr6:38787570-41935171	0.0301678	0.00916813	0.303904	-0.764618	-0.690891	1.28754	1.80684	0.196788	0
chr6:4058046-25852810	0.0286536	0.0090849	0.317059	-0.917787	-0.151013	1.00213	1.42588	0.923586	0
chr6:42772314-43039595	0.0267787	0.00854888	0.319242	-0.622946	-0.555688	0.937188	1.73221	-0.0101802	0
chr6:43556800-44361368	0.0267787	0.00854888	0.319242	-0.622946	-0.555688	0.937188	1.73221	-0.0101802	0
chr6:60500000-170899992	0.036268	0.0138715	0.382473	0.865159	-1.00007	-1.54788	0.972545	-0.541319	0
chr6:76630464-105342994	0.0360418	0.0185814	0.515551	0.617762	-0.555269	-1.4847	1.11854	-0.591038	0
chr7:1-59100000	0.0252986	0.00773589	0.305783	-0.912584	1.08366	0.158805	0.841166	0.740414	0
chr7:16017926-18944036	0.0263794	0.00895086	0.339313	-0.859454	0.870051	0.0709168	0.790614	1.18529	0
chr7:3046420-4279470	0.0252079	0.0080186	0.318099	-0.84279	1.09797	0.213751	1.00884	8.53e-05	0
chr7:3516940-6019790	0.0252079	0.0080186	0.318099	-0.84279	1.09797	0.213751	1.00884	8.53e-05	0
chr8:101163387-103693879	0.0781699	0.0304652	0.38973	-2.00908	-0.532759	3.39653	0.85296	3.35669	0
chr8:11575198-11708771	0.0491314	0.0198601	0.404225	1.45766	-0.299219	-1.47591	-1.36443	-1.83155	0
chr8:116186189-120600761	0.0745612	0.0299399	0.401548	-1.82832	-0.73604	3.19681	0.961766	3.12117	0
chr8:128414451-128718816	0.0731221	0.0293566	0.401473	-1.80006	-0.680862	3.22557	0.901109	2.88762	0
chr8:128774432-128849112	0.0731221	0.0293566	0.401473	-1.80006	-0.680862	3.22557	0.901109	2.88762	0
chr8:128823745-146264218	0.0709066	0.0274493	0.387119	-1.83243	-0.347363	3.50026	0.683914	2.09129	0
chr8:133698327-133914560	0.0668777	0.0276713	0.41376	-1.70564	-0.337562	2.76663	0.800231	2.72255	0
chr8:140458177-146274826	0.0694702	0.0272217	0.391847	-1.77433	-0.309236	3.48334	0.634766	1.81767	0
chr8:1-45200000	0.0353661	0.0127891	0.36162	1.11582	-0.283478	-0.791375	-1.48777	-1.31528	0
chr8:2053441-6259545	0.046166	0.0191384	0.414555	1.28318	0.0360133	-1.32473	-1.43098	-1.88024	0
chr8:22125332-30139123	0.0471876	0.0186439	0.395101	1.43054	-0.407712	-1.1886	-1.46086	-1.89108	0
chr8:29285985-30473918	0.0444838	0.0182902	0.411164	1.23415	0.0101129	-1.06629	-1.51452	-1.96949	0
chr8:42971602-72924037	0.0634091	0.0248288	0.391566	-1.36727	-0.664762	3.37029	-0.185901	1.94083	0
chr8:45200000-146274826	0.0769297	0.027692	0.359965	-1.99004	-0.577368	3.8668	0.393183	3.08532	0
chr8:62174237-62716885	0.0626315	0.0273507	0.436692	-1.24745	-0.572647	3.14238	-0.384717	1.87492	0
chr8:81242335-81979194	0.0669614	0.027666	0.413163	-1.60035	-0.34778	2.82929	0.109248	3.08855	0
chr8:82099049-82634968	0.0669614	0.027666	0.413163	-1.60035	-0.34778	2.82929	0.109248	3.08855	0
chr8:94587173-100685605	0.0733947	0.0291407	0.39704	-1.78802	-0.348003	3.25347	0.0167946	3.33053	0
chr9:110661885-116923292	0.0269569	0.00921896	0.341988	0.371649	0.0621367	-1.73618	0.921335	0.104627	0
chr9:12683435-13935586	0.0464793	0.0160028	0.344298	0.805439	0.384542	-2.1938	1.46004	-2.67551	0
chr9:14071847-14900353	0.0421629	0.0147217	0.349163	0.721453	0.310557	-2.20653	1.36051	-1.9163	0
chr9:1-51800000	0.0417583	0.0138472	0.331605	0.724713	0.272278	-2.03035	1.49439	-2.39646	0
chr9:21489625-22474701	0.0431599	0.0216447	0.5015	0.583393	0.347797	-0.97728	0.800606	-2.93879	0
chr9:235706-8362053	0.0442863	0.0151429	0.341932	0.771714	0.345774	-2.26346	1.43416	-2.24228	0
chr9:23819824-26891068	0.0431599	0.0216447	0.5015	0.583393	0.347797	-0.97728	0.800606	-2.93879	0
chr9:26573226-29470065	0.0431599	0.0216447	0.5015	0.583393	0.347797	-0.97728	0.800606	-2.93879	0
chr9:34233377-35934224	0.0363111	0.0122107	0.33628	0.563568	0.12508	-1.8312	1.54966	-1.73363	0
chr9:36365710-37139941	0.0361038	0.012216	0.338358	0.543138	0.10935	-1.58657	1.5639	-2.10529	0
chr9:37861914-38370450	0.0315826	0.0106747	0.337993	0.45525	0.0206417	-1.52747	1.49305	-1.47945	0
chr9:71280626-72167093	0.0284602	0.00975236	0.342667	0.280297	-0.0113561	-1.60166	1.48656	-0.361147	0
chr9:7161607-12713130	0.0464699	0.0159982	0.344269	0.80534	0.384382	-2.19434	1.46004	-2.67359	0
chr9:831690-1047552	0.0423166	0.0145197	0.34312	0.731136	0.307743	-2.28589	1.38962	-1.84307	0
chr9:97183463-97625342	0.0279334	0.00945656	0.33854	0.243896	-0.346332	-1.39754	1.70052	-0.164424	0
chrX:60000000-154913754	0.045508	0.0117214	0.257567	1.82044	-1.41863	-2.99411	0.135214	-0.380931	0
chr8:108043446-108683856	0.0763939	0.0304857	0.39906	-1.86214	-0.452296	3.43135	0.21277	3.29464	0
chr8:84799647-85622331	0.0673277	0.0278013	0.412925	-1.6014	-0.279827	2.85992	-0.0523445	3.11941	0
chr17:59852249-60135967	0.0561478	0.0196066	0.349197	-1.4729	0.610703	2.53797	-1.08962	2.67493	0
chr12:70849987-70966467	0.0551938	0.0177006	0.320699	-0.961562	0.0133255	2.90481	-2.43645	2.60046	0
chr22:31596415-33790650	0.0494331	0.0174345	0.352689	1.38566	-1.491	-2.29861	0.0590844	0.710106	0
chr1:144078052-144943150	0.0445862	0.0156183	0.350295	-1.37067	2.09712	0.526547	0.977077	-0.0718703	0
chr5:49730236-50173926	0.0437983	0.0121638	0.277723	0.0106777	1.70585	1.54835	-3.00566	-2.50106	0
chr22:18689393-20139185	0.0398236	0.0146952	0.369008	1.12025	-1.34166	-1.62677	0.2048	0.179811	0
chr22:19172385-19746441	0.0398236	0.0146952	0.369008	1.12025	-1.34166	-1.62677	0.2048	0.179811	0
chr9:36988416-36998984	0.0367682	0.0124715	0.339193	0.553234	0.121304	-1.65111	1.58464	-2.08384	0
chr5:36750649-37111693	0.0348349	0.00993558	0.285219	-0.453612	1.38514	1.62493	-2.2298	-0.719355	0
chr17:41015664-41353348	0.0338957	0.0125512	0.370287	-0.507145	0.347629	1.97996	-0.991199	-0.694799	0
chr4:143168636-143603331	0.0319035	0.0110818	0.347353	0.695954	-0.46976	-0.224126	-2.1551	1.06483	0
chr14:28763785-29367842	0.0310879	0.00992169	0.31915	-0.32919	-0.195093	2.14627	-0.971927	-0.777299	0
chr11:69098089-69278404	0.027266	0.0113899	0.417733	-0.734578	0.177811	1.28137	0.38822	0.224292	0
chr17:20027154-20122158	0.0268364	0.0103437	0.385436	0.691174	-0.232652	0.0972065	-1.30148	-1.31245	0
chr18:14720419-16909449	0.0259547	0.0109491	0.421855	0.558568	0.276403	-1.35667	-0.172247	-0.482806	0
chr1:119996566-120303234	0.0242878	0.00958448	0.394621	-0.447213	0.56052	-0.702776	1.25378	0.635643	0.0234529
chr10:118946990-119027085	0.0249032	0.00882362	0.354317	0.711605	-0.0428245	-0.246634	-1.31649	-1.12113	0.0234529
chr10:119032598-121691235	0.0244139	0.00871831	0.357104	0.680864	-0.0636762	-0.15075	-1.30484	-1.12784	0.0234529
chr12:27342867-29425476	0.0236939	0.00818825	0.345584	-0.29005	-0.0136547	1.4244	-1.03657	0.16535	0.0234529
chr12:33156845-33480710	0.0247924	0.00829846	0.334718	-0.408204	0.191408	1.46417	-1.07258	0.292285	0.0234529
chr14:54378476-55837783	0.0237036	0.00798688	0.336948	-0.0264218	0.156254	1.2583	-1.24702	-0.909149	0.0234529
chr14:57736586-58085299	0.0235588	0.00799478	0.339355	0.0960262	0.276445	0.997967	-1.1095	-1.47413	0.0234529
chr15:1-24740084	0.0248956	0.00914266	0.36724	0.440261	0.340296	-1.03147	-1.20559	0.832731	0.0234529
chr15:56490060-57176541	0.023806	0.00849419	0.356808	0.417251	0.775987	-1.02139	-1.01136	-0.303409	0.0234529
chr15:57184612-61461128	0.023806	0.00849419	0.356808	0.417251	0.775987	-1.02139	-1.01136	-0.303409	0.0234529
chr15:61583863-61913200	0.023806	0.00849419	0.356808	0.417251	0.775987	-1.02139	-1.01136	-0.303409	0.0234529
chr15:65899096-66370691	0.023725	0.00858308	0.361773	0.389078	0.693407	-1.06291	-1.05311	0.163962	0.0234529
chr15:75011134-75564998	0.0240827	0.00882672	0.366516	0.158635	0.421342	-0.851797	-1.04471	1.49629	0.0234529
chr18:1-16100000	0.0247561	0.0109233	0.441239	0.48876	0.214045	-1.28023	0.133632	-0.58916	0.0234529
chr18:13905410-14018535	0.0241152	0.0108	0.44785	0.444021	0.32053	-1.14282	0.142468	-0.881391	0.0234529
chr19:10895846-11164554	0.024111	0.010366	0.429927	-0.342173	0.825248	-0.645488	1.10566	-0.375824	0.0234529
chr19:15641747-15670750	0.0238058	0.0103514	0.434826	-0.418556	0.729172	-0.380924	1.20546	-0.45164	0.0234529
chr19:21788507-34401877	0.0249822	0.00922448	0.369242	-0.754848	1.09598	0.529698	0.0696565	0.290926	0.0234529
chr2:135029078-135167772	0.0246843	0.00791664	0.320715	0.531502	0.553106	-1.45602	0.0165882	-1.02469	0.0234529
chr2:93300000-242951149	0.0233491	0.00628847	0.269324	0.565558	0.297038	-1.83855	0.505923	-0.586082	0.0234529
chr21:12300000-46944323	0.0233831	0.0110417	0.47221	-0.0616328	-1.02093	0.247304	0.938756	0.681176	0.0234529
chr21:44316476-46902240	0.0244355	0.0123664	0.506084	-0.135862	-1.00971	0.502353	0.822004	0.694313	0.0234529
chr21:46690655-46902240	0.0248374	0.0127899	0.514945	-0.127826	-1.02482	0.464877	0.825378	0.756409	0.0234529
chr3:58626894-61524607	0.0244182	0.00890143	0.364541	0.576613	0.295465	-0.507356	-0.537968	-1.78292	0.0234529
chr4:1234177-1683843	0.0234529	0.00839725	0.358047	-0.0282084	0.308761	0.217224	-1.57417	1.3252	0.0234529
chr4:155375138-160500747	0.0246994	0.00846072	0.342547	0.5217	-0.311493	-0.214735	-1.69184	0.914022	0.0234529
chr4:5577784-10295484	0.0232464	0.00840011	0.361351	0.0266444	0.118421	0.250131	-1.54943	1.35944	0.0234529
chr6:149442557-149779188	0.02489	0.0101173	0.406481	0.690334	-0.874283	-0.729586	0.22929	-0.481239	0.0234529
chr6:1-60500000	0.0249435	0.0076549	0.30689	-0.729238	-0.433987	1.13486	1.15807	0.705175	0.0234529
chr8:41004735-41425303	0.0241406	0.0129919	0.538178	-0.402491	-0.126466	1.20413	-0.287935	0.335528	0.0234529
chr8:42006632-42404492	0.0239993	0.0129213	0.538402	-0.409275	-0.133407	1.19643	-0.238239	0.328324	0.0234529
chr9:110838572-127593510	0.0243607	0.00836277	0.343289	0.33716	0.0579512	-1.55415	0.857109	0.018695	0.0234529
chr9:51800000-140273252	0.0243703	0.00789074	0.323785	0.303285	-0.00899875	-1.51744	1.16923	-0.190192	0.0234529
chrX:1-60000000	0.0234529	0.00839725	0.358047	-0.0282084	0.308761	0.217224	-1.57417	1.3252	0.0234529
chr1:110339388-119426489	0.0222237	0.00860767	0.387319	0.398428	-0.56064	-1.05427	0.765781	0.189524	0.0554424
chr1:118282114-118807006	0.021605	0.00910096	0.421244	0.068039	-0.236002	-0.979711	0.743328	1.04675	0.0554424
chr11:76699529-78005085	0.0216173	0.0108226	0.500644	-0.386467	-0.296182	0.991635	0.549056	-0.168213	0.0554424
chr14:15600000-106368585	0.0231342	0.00678513	0.293295	0.0244815	0.0774295	1.37351	-1.37153	-1.04563	0.0554424
chr14:56307190-56415610	0.0224206	0.00751303	0.335096	-0.000503591	0.183946	1.14321	-1.23296	-0.891806	0.0554424
chr14:65275722-67085224	0.022598	0.00771152	0.341248	0.32958	-0.000836652	0.72997	-1.31347	-1.22548	0.0554424
chr14:77311255-79682157	0.0219578	0.00764537	0.348185	0.294045	0.11553	0.647697	-1.38903	-1.024	0.0554424
chr14:77945724-77992686	0.0222311	0.00776462	0.349269	0.297384	0.119814	0.649166	-1.41626	-1.01369	0.0554424
chr15:96891354-97698742	0.0217783	0.00845276	0.388127	-0.0806643	0.439002	-0.347566	-0.958823	1.54262	0.0554424
chr18:3200634-3858775	0.0217511	0.00989979	0.455139	0.394329	0.144114	-1.20064	0.0434371	0.0161731	0.0554424
chr18:3240326-5937123	0.0221388	0.0100807	0.455339	0.411989	0.141805	-1.21174	0.0613215	-0.0725008	0.0554424
chr19:7321723-7480918	0.0219289	0.00893134	0.407286	-0.175712	1.16106	-0.737841	0.0338629	-0.212262	0.0554424
chr2:154436672-155018734	0.0220497	0.00708388	0.321268	0.518139	0.372801	-1.27342	0.0544621	-0.98356	0.0554424
chr2:156889194-159797412	0.022401	0.00710237	0.317056	0.517423	0.368538	-1.31786	0.150154	-1.02092	0.0554424
chr2:204533830-206266883	0.021961	0.00699506	0.318522	0.475239	0.399336	-1.32788	0.194198	-0.917386	0.0554424
chr2:32460827-55039898	0.0217875	0.0064278	0.295023	0.0027717	0.166008	-1.42413	0.86181	1.21841	0.0554424
chr21:38584860-42033506	0.0223567	0.0116461	0.520924	-0.0399945	-0.954369	0.267734	0.898073	0.444112	0.0554424
chr3:43362938-44130419	0.0216218	0.00773264	0.357632	0.300989	0.359818	0.133516	-1.66181	-0.167226	0.0554424
chr4:10979549-15266111	0.0230271	0.00804429	0.349339	0.250388	0.0597044	0.316086	-1.81075	0.596677	0.0554424
chr4:15313739-17632477	0.0226635	0.00798195	0.352193	0.251218	0.0718568	0.270804	-1.7729	0.601453	0.0554424
chr4:174326479-176135905	0.0221825	0.00755285	0.340486	0.555589	-0.433157	-0.223929	-1.42531	0.63765	0.0554424
chr4:186684565-191273063	0.0218582	0.0078871	0.360831	0.530914	-0.533543	0.13816	-1.37348	0.18272	0.0554424
chr4:19864333-22430289	0.0217187	0.0076546	0.352443	0.284485	0.0523149	0.102552	-1.67483	0.668579	0.0554424
chr4:3220565-5553626	0.0230781	0.00829449	0.35941	-0.00549667	0.208222	0.238379	-1.54166	1.33933	0.0554424
chr9:122980237-124410900	0.0217494	0.00759837	0.349361	0.289629	0.0971004	-1.36143	0.777055	-0.0937231	0.0554424
chr4:4349500-4427489	0.0228263	0.00825499	0.361643	0.0066148	0.153341	0.247983	-1.51375	1.33762	0.0554424
chr11:32027116-37799354	0.0200853	0.00750134	0.373474	-0.130044	-0.228699	-0.402581	1.5178	-0.24153	0.12892
chr11:57861150-58074632	0.0209081	0.00777863	0.372038	0.422658	-0.470307	-1.08223	0.598087	0.168921	0.12892
chr14:69312342-69568836	0.0206207	0.00712577	0.345563	0.388401	0.0229956	0.439735	-1.21939	-1.13329	0.12892
chr19:1-28500000	0.0212539	0.00853727	0.40168	-0.34873	0.997764	-0.528765	0.64643	-0.284316	0.12892
chr19:37265855-38702029	0.0206514	0.0115407	0.558835	-0.491051	0.681327	-0.0928036	0.472127	0.512242	0.12892
chr2:121187279-122198612	0.0208631	0.0062266	0.29845	0.3737	-0.411088	-1.34547	0.491331	0.970718	0.12892
chr2:1-93300000	0.0205426	0.00577942	0.281338	-0.0204785	-0.0588822	-1.28727	1.15766	1.1234	0.12892
chr3:170024984-173604597	0.0210099	0.00730523	0.347704	-0.407028	-0.647876	0.53433	1.07027	0.860268	0.12892
chr3:1-91700000	0.0206965	0.00590453	0.285291	0.409016	0.33259	0.36263	-1.41669	-1.47254	0.12892
chr3:36286137-40063081	0.0211374	0.00740611	0.350379	0.0286703	0.0506943	1.02865	-1.29184	-0.434818	0.12892
chr4:175486008-184028292	0.0212439	0.00733876	0.345453	0.569969	-0.411478	-0.173961	-1.36199	0.325101	0.12892
chr4:176791083-177486490	0.0208644	0.00727303	0.348586	0.571738	-0.37778	-0.176853	-1.33057	0.202661	0.12892
chr6:143157329-144194971	0.0205396	0.00827234	0.40275	0.531906	-0.519089	-0.90852	0.225959	-0.0869545	0.12892
chr6:30420923-31893702	0.020033	0.00744083	0.371429	-0.487927	-0.334748	0.924333	0.49091	0.651633	0.12892
chr6:31910383-31915520	0.020146	0.00749684	0.372126	-0.4902	-0.33749	0.917737	0.485641	0.69004	0.12892
chr19:8920808-8939190	0.0209531	0.00842719	0.402193	-0.257015	1.03547	-0.656352	0.451159	-0.294287	0.12892
chr1:114889793-115149999	0.0199679	0.00821693	0.411506	0.335081	-0.698108	-0.750869	0.537027	0.537885	0.210499
chr10:128584013-129240925	0.0198812	0.00737326	0.370865	0.535923	-0.0272058	-0.124451	-1.03216	-0.918758	0.210499
chr10:129812260-135374737	0.0199398	0.00739745	0.37099	0.536806	-0.0260134	-0.123205	-1.03041	-0.930882	0.210499
chr11:57344931-58658339	0.019814	0.00732806	0.369842	0.425915	-0.475752	-1.01548	0.502545	0.169706	0.210499
chr12:18393150-19784941	0.0190091	0.00714455	0.375849	-0.218064	0.256807	1.02974	-0.744916	-0.426136	0.210499
chr14:95740950-100105884	0.019181	0.0070515	0.36763	0.0364579	0.369675	0.706293	-1.00195	-0.947377	0.210499
chr3:41866-18694914	0.019141	0.00643133	0.335998	-0.455038	-0.146196	1.16907	-0.150315	0.516029	0.210499
chr7:115981465-116676953	0.0194479	0.00687307	0.353409	-0.172115	0.508852	-0.316045	1.07683	-1.16821	0.210499
chr7:144118814-148066271	0.0186946	0.00675736	0.361461	-0.197294	0.357364	-0.258778	1.17524	-0.967179	0.210499
chr9:130999928-132303780	0.0193206	0.00667058	0.345257	0.291816	-0.190905	-1.14493	0.789201	0.0728512	0.210499
chr9:137859478-140273252	0.0195314	0.00680316	0.348318	0.237482	0.273957	-1.17389	0.680862	-0.449285	0.210499
chr2:15977811-16073001	0.0191758	0.00563429	0.293823	-0.00589113	-0.309353	-0.990132	1.26875	0.839749	0.210499
chr11:1-1391954	0.017658	0.00645324	0.365457	0.536976	-0.086488	-0.588323	-0.786249	-0.224714	0.359106
chr11:55503467-56066044	0.0182164	0.00667128	0.366224	0.503388	-0.498836	-0.844199	-0.0198939	0.243	0.359106
chr14:80741860-106368585	0.0171187	0.0059663	0.348524	0.0542211	0.249703	0.694829	-0.81412	-1.02632	0.359106
chr14:93528266-103946058	0.0174549	0.00620379	0.355417	0.0132732	0.281804	0.73339	-0.771163	-1.02751	0.359106
chr2:241477619-242951149	0.0180438	0.00610234	0.338197	0.495453	0.144724	-0.995086	-0.206769	-0.547144	0.359106
chr20:1-27100000	0.0171105	0.00891962	0.521294	-0.0369306	0.500252	-0.618124	0.575879	-0.504843	0.359106
chr20:14210829-15988895	0.0171172	0.00911146	0.532297	0.0153842	0.442801	-0.607868	0.555942	-0.637339	0.359106
chr3:116900556-120107320	0.0174285	0.00574492	0.329628	-0.155813	0.227619	0.160943	-0.962961	1.37539	0.359106
chr3:178149984-199501827	0.0170816	0.00628729	0.368075	-0.210132	-0.576694	0.820315	-0.0587007	0.772755	0.359106
chr3:86250885-95164178	0.0181864	0.00612018	0.336525	0.0754167	0.0776656	0.823186	-1.21098	-0.438334	0.359106
chr4:162524501-164492534	0.0183085	0.00622059	0.339764	0.405647	-0.402955	-0.297736	-1.02696	0.90329	0.359106
chr4:164612456-170167997	0.017376	0.00601567	0.346206	0.480318	-0.532543	-0.20061	-0.906553	0.436501	0.359106
chr4:170251982-170915637	0.0170989	0.00595776	0.348429	0.49168	-0.530937	-0.181829	-0.880079	0.299085	0.359106
chr6:54352087-55392731	0.0184208	0.0060702	0.329531	-0.509486	-0.0546985	0.413554	1.24902	0.0692209	0.359106
chr6:63255006-65243766	0.0180935	0.00742065	0.410127	-0.00657568	-0.829251	0.0110763	0.793109	0.666986	0.359106
chr7:102988499-103837783	0.0173446	0.00635914	0.366635	-0.0614207	0.270535	-0.385731	1.02583	-0.99822	0.359106
chr7:54899301-55275419	0.017939	0.00637467	0.355352	-0.45621	0.896023	0.440434	-0.099052	-0.369226	0.359106
chr8:39008109-41238710	0.0182631	0.00969116	0.53064	-0.237969	0.0434437	0.707595	-0.64528	0.64009	0.359106
chr10:38685321-38707438	0.0179902	0.00569329	0.316466	0.127333	-0.687286	0.260308	1.00807	-1.13561	0.359106
chr10:101955-12088176	0.0153915	0.00555829	0.361127	-0.254069	-0.491773	0.265807	0.858162	0.586552	0.602186
chr10:3811260-6662244	0.0154918	0.00560727	0.361951	-0.272098	-0.48957	0.330565	0.782832	0.653586	0.602186
chr10:7244255-12332593	0.0162123	0.00593126	0.365849	-0.205205	-0.57488	0.167373	0.938501	0.599126	0.602186
chr14:92773649-95250286	0.0167798	0.00624098	0.371935	0.0975411	0.135575	0.657033	-0.85165	-0.867676	0.602186
chr19:1-526082	0.0166384	0.00688565	0.413841	-0.143211	0.914676	-0.453501	-0.124239	-0.178872	0.602186
chr19:1818912-2004994	0.0166384	0.00688565	0.413841	-0.143211	0.914676	-0.453501	-0.124239	-0.178872	0.602186
chr2:1-15244284	0.0159371	0.004775	0.299615	0.00705597	-0.241354	-0.740921	1.23413	0.177412	0.602186
chr21:16248572-25859193	0.0160399	0.00671173	0.418441	0.00721261	-0.329436	-0.487401	0.996821	0.206931	0.602186
chr3:175446835-178263192	0.016477	0.00612589	0.371785	-0.237086	-0.597666	0.34781	0.798393	0.654063	0.602186
chr3:91700000-199501827	0.0167805	0.00472591	0.281632	-0.38684	-0.360028	0.697799	-0.111431	1.52137	0.602186
chr7:137042370-158819393	0.0165877	0.00587816	0.354369	-0.22689	0.307472	-0.166524	1.09608	-0.777022	0.602186
chr7:141592807-142264966	0.0165731	0.00589356	0.355609	-0.216451	0.353575	-0.025906	0.955607	-1.00767	0.602186
chr7:156893473-158821424	0.0170531	0.00639413	0.374953	-0.228121	0.182774	-0.113886	1.16273	-0.700916	0.602186
chr8:38252951-38460772	0.0166288	0.00936659	0.563275	-0.139515	0.119971	0.170889	-0.634376	1.02945	0.602186
chr20:20585029-20740450	0.0165448	0.00876151	0.529563	0.0147713	0.445222	-0.657436	0.509071	-0.472187	0.602186
chr10:1-1042949	0.0136794	0.00501014	0.366256	-0.238381	-0.343678	0.188949	0.898781	0.278201	0.989786
chr10:122206456-122883255	0.0147938	0.00639062	0.431981	0.373501	-0.177167	-0.215901	-0.0817297	-0.964232	0.989786
chr10:123214869-123367187	0.0147938	0.00639062	0.431981	0.373501	-0.177167	-0.215901	-0.0817297	-0.964232	0.989786
chr10:123223889-124739898	0.0147564	0.0063783	0.432239	0.368645	-0.181529	-0.220229	-0.0497238	-0.96789	0.989786
chr10:12431738-17283687	0.0146935	0.0054948	0.37396	-0.125848	-0.535365	0.0669093	0.94372	0.302249	0.989786
chr10:170643-1769670	0.0136794	0.00501014	0.366256	-0.238381	-0.343678	0.188949	0.898781	0.278201	0.989786
chr10:20145174-20609292	0.0140639	0.00520545	0.370129	-0.109405	-0.525873	0.0866252	0.921477	0.190746	0.989786
chr10:3099740-3205003	0.0149381	0.00546803	0.366047	-0.27199	-0.377386	0.155743	0.866244	0.636588	0.989786
chr10:31648148-32903498	0.0145376	0.0047963	0.329925	0.0877804	-0.86304	0.595795	0.22174	-0.078006	0.989786
chr10:35175415-37212810	0.0147063	0.00489521	0.332865	0.116565	-0.773212	0.616651	0.248433	-0.501071	0.989786
chr10:3811260-5139878	0.0151364	0.00548568	0.362417	-0.256371	-0.473378	0.256194	0.796306	0.667336	0.989786
chr10:40300000-135374737	0.0142633	0.00460308	0.322722	0.454069	-0.378408	0.0650092	-0.605497	-0.735303	0.989786
chr11:1-52900000	0.0138818	0.00442958	0.319091	0.424629	-0.202963	-0.570962	-0.632274	0.342677	0.989786
chr11:76710709-85146692	0.0150597	0.00572797	0.38035	0.0276955	-0.616785	0.318376	0.758974	-0.535998	0.989786
chr12:1-35400000	0.0147752	0.00518373	0.35084	-0.228757	0.162161	0.867413	-0.572004	-0.092046	0.989786
chr14:92049878-92765306	0.015331	0.00569033	0.371164	0.140914	0.116862	0.517797	-0.811501	-0.827582	0.989786
chr15:88253886-88997242	0.0152883	0.00569196	0.372308	0.0266507	0.368528	-0.350687	-0.791002	0.912185	0.989786
chr20:22719364-23648289	0.0149609	0.00787229	0.526192	-0.082118	0.352134	-0.632645	0.550667	0.114082	0.989786
chr3:1-2121282	0.0136869	0.00464702	0.339522	-0.295517	-0.0892149	0.665118	-0.285689	0.784412	0.989786
chr7:59100000-158821424	0.0142004	0.00480058	0.33806	-0.234881	0.385074	-0.135636	0.893316	-0.672501	0.989786
chr7:83246850-83689170	0.0137443	0.00527466	0.383771	-0.205809	0.387694	-0.236546	0.788121	-0.471392	0.989786
chr7:86091574-88424037	0.0140323	0.00534886	0.381181	-0.199594	0.400402	-0.280311	0.805209	-0.468083	0.989786
chr7:89924533-98997268	0.0144413	0.00541876	0.375226	-0.109485	0.210115	-0.274114	0.921139	-0.692663	0.989786
chr7:92829306-132566935	0.0152042	0.00536001	0.352534	-0.137757	0.322585	-0.285473	0.9445	-0.805384	0.989786
chr10:1-40300000	0.0129331	0.00445803	0.344699	-0.0894469	-0.564393	0.214101	0.823372	0.0609371	1.52619
chr10:17311250-19896508	0.0133018	0.00492644	0.370358	-0.0995202	-0.515566	0.0963109	0.851518	0.200326	1.52619
chr10:19022250-42889659	0.0130899	0.00432463	0.33038	0.0803437	-0.598071	0.262006	0.674529	-0.609287	1.52619
chr10:21110098-22746531	0.0128287	0.00469312	0.36583	-0.0930199	-0.517574	0.106816	0.80865	0.212958	1.52619
chr10:24604620-28074753	0.013606	0.00514522	0.378158	0.105627	-0.317623	0.0408332	0.677025	-0.911172	1.52619
chr10:28141103-31360860	0.013074	0.00473344	0.362051	0.162768	-0.51942	0.318619	0.326902	-0.808088	1.52619
chr10:74560456-82020637	0.0133243	0.00505409	0.379313	-0.0604189	-0.66717	0.438308	0.328815	0.408338	1.52619
chr10:75957348-77987139	0.0134154	0.00523609	0.390305	-0.0696055	-0.642208	0.397802	0.276671	0.557503	1.52619
chr10:89467202-90419015	0.0135059	0.00521147	0.385867	0.413157	-0.368939	-0.117566	-0.309663	-0.612836	1.52619
chr11:42387077-47453403	0.0133372	0.00451595	0.338598	0.249838	-0.433632	-0.453428	-0.208269	0.883996	1.52619
chr2:79257340-80427237	0.0127851	0.00377402	0.295188	0.0222225	-0.101338	-0.717014	0.349989	1.03292	1.52619
chr7:65877239-79629882	0.0129576	0.00486221	0.375239	-0.394988	0.423085	0.460117	0.0214889	0.136263	1.52619
chr12:8398512-8740196	0.0121941	0.00457823	0.375447	-0.197582	0.0705512	0.727125	-0.329869	-0.1225	1.73163
chr10:22863772-24876778	0.00977814	0.00355255	0.363315	-0.0169238	-0.446355	0.0947682	0.593221	0.00762035	2.69616
chr10:52313829-53768264	0.00993487	0.00351417	0.353721	0.173733	-0.519624	0.227472	0.134697	-0.401602	2.69616
chr10:54201467-57779853	0.0100823	0.00359791	0.356855	0.173267	-0.619825	0.1312	0.134807	0.011774	2.69616
chr12:1-1311104	0.0104786	0.0041243	0.393594	-0.236542	0.485735	0.256584	-0.221459	-0.0466165	2.69616
chr7:129281946-131188950	0.0103472	0.00369638	0.357235	-0.228147	0.337525	-0.195097	0.594642	-0.0496836	2.69616
chr11:26341787-27574592	0.00920611	0.00334383	0.363219	0.188648	-0.14354	-0.52969	0.161795	0.176827	2.9137
chr10:73394126-73443318	0.00825893	0.00323174	0.391303	0.186843	-0.383447	-0.178679	0.207462	-0.0589952	3.33366
chr7:87797038-89779004	0.0080914	0.00322306	0.398331	-0.0811179	0.209398	-0.179528	0.444552	-0.331471	3.33366
chr10:61909390-66364553	0.00698056	0.00234168	0.335458	0.145323	-0.387033	0.178715	-0.0163309	-0.229066	3.6699
chr12:10732932-10778896	0.00556687	0.00219114	0.393603	-0.0425957	0.181317	0.140244	-0.334299	0.0270151	4.00536
chr12:11410696-12118386	0.00567696	0.00224244	0.395006	0.0236267	-0.0426211	0.205443	-0.365078	0.0928476	4.00536
