# Supplementary material for: Circulating tumor DNA reveals complex biological features with clinical relevance in metastatic breast cancer
Source: Nat Commun. 2023 Mar 1;14:1157. doi: 10.1038/s41467-023-36801-9 (PMC9977734; doi:10.1038/s41467-023-36801-9)
Supplement: Supplementary file 14 — Supplementary Data 11 [file 41467_2023_36801_MOESM14_ESM.xlsx]

## Sheet: Hoja1
Supplementary Data 11. Weights of each segment in the 150 ctDNA-based signatures
ctDNA signature	1.p wholearm.chr1:1-124300000	chr1:3756302-6867390.BeroukhimS2.1p36.31.del.	chr1:26377344-27532551.BeroukhimS2.1p36.11.del.	chr1:27351829-27460967.BeroukhimS5..amp.	chr1:39907605-40263248.BeroukhimS2.1p34.2.amp.MYCL1	chr1:41717036-43943775.Basal.1p34.2-1.amp	chr1:43945805-44960161.Basal.1p34.1-2.amp	chr1:46541957-46555032.Basal.1p33-3.amp	chr1:58658784-60221344.BeroukhimS2.1p32.1.amp.JUN	chr1:71284749-74440273.BeroukhimS2.1p31.1.del.NEGR1	chr1:110339388-119426489.BeroukhimS2.1p13.2.del.	chr1:114889793-115149999.BeroukhimS5..amp.	chr1:118282114-118807006.BeroukhimS5..amp.	chr1:119996566-120303234.BeroukhimS2.1p12.amp.	1.q wholearm.chr1:124300000-247249719	chr1:144078052-144943150.BeroukhimS5..amp.	chr1:148661965-149063439.BeroukhimS2.1q21.2.amp.MCL1	chr1:151026302-152973244.BeroukhimS5..amp.	chr1:158317017-159953843.BeroukhimS2.1q23.3.amp.	chr1:162199047-163197517.BeroukhimS5..amp.	chr1:163619952-164752515.BeroukhimS5..amp.	chr1:166729757-167532460.BeroukhimS5..amp.	chr1:168438419-168880930.BeroukhimS5..amp.	chr1:169549478-170484405.BeroukhimS2.1q24.3.amp.	chr1:174611641-175371076.BeroukhimS5..amp.	chr1:201678483-203358272.BeroukhimS2.1q32.1.amp.MDM4	chr1:223876038-247249719.BeroukhimS2.1q43.del.RYR2	chr1:241364021-247249719.BeroukhimS2.1q44.amp.	chr2:1-15244284.BeroukhimS2.2p25.3.del.	2.p wholearm.chr2:1-93300000	chr2:15977811-16073001.BeroukhimS2.2p24.3.amp.MYCN	chr2:32460827-55039898.BeroukhimS5..del.	chr2:53680282-53845245.BeroukhimS5..amp.	chr2:61834240-63151654.BeroukhimS5..amp.	chr2:79257340-80427237.BeroukhimS5..del.	2.q wholearm.chr2:93300000-242951149	chr2:121187279-122198612.BeroukhimS5..amp.	chr2:135029078-135167772.BeroukhimS5..amp.	chr2:138479322-143365272.BeroukhimS2.2q22.1.del.LRP1B	chr2:154436672-155018734.HER2-enriched.2q23.3-114.amp	chr2:156889194-159797412.HER2-enriched.2q24.1-115.amp	chr2:159800558-163403274.HER2-enriched.2q24.2-116.amp	chr2:164158152-168812365.HER2-enriched.2q24.3-117.amp	chr2:173927807-175001974.HER2-enriched.2q31.1-118.amp	chr2:204533830-206266883.BeroukhimS2.2q33.2.del.PARD3B	chr2:241477619-242951149.BeroukhimS2.2q37.3.del.	chr3:1-2121282.BeroukhimS2.3p26.3.del.	3.p wholearm.chr3:1-91700000	chr3:41866-18694914.BeroukhimS5..amp.
Basal-like	0.529783	0.462619	0.10633	0.185918	0.43031	0.279257	0.340309	0.38699	0.213036	0.0644301	0	0	-0.0980725	0	0	0.130875	0	0.112327	0.0468956	0	0	0	0	-0.0107324	-0.0743466	-0.547805	0	0	0.0815523	0.505216	0.588591	0.420952	0.295414	0.50245	0.0412215	0	0	0	0	0	0	0	0	0	-0.633879	-0.31548	0	0	0
Her2-enriched	0	0	0	0	0	0	0	0	0	0	0	0	0	0	0	-0.068144	0	0	0	0	0	-0.154185	0	0	0	0	0	0	0	0	0	0.409929	0	0	0	0	0	0	0	0	0	0	0	0	0.0843828	0	0	0	0
Luminal A	0	0.0863833	0	0	0	0	0	0	0	0	0	0	0	0	0	0	0	0	-0.00598907	0	0	0	0	0	0	0	0	0	-0.145993	-0.319951	-0.14282	-0.265151	-0.339987	-0.148356	-0.0434273	0	0	0	0.195505	0	0	0	0	0	0	0.408663	0	0	0
Luminal B	-0.284489	-0.132308	-0.0812721	-0.062016	-0.0492097	-0.0007938	-0.0610268	-0.030879	0	-0.0411226	0	0	0	0	0.00156418	0	0	0	0.0563995	0.00716422	0.0180351	0.0689353	0.0657158	0.0224627	0.0489331	0.129679	0.0094161	0	0	0	0	0	0	-0.0352186	0	0	0	-0.0713033	-0.275348	0	0	0	0	-0.0746428	0	-0.0587258	0	0	0.00382551
Histology: IDC vs. ILC	0	0	0	0	0	0	0	0	0	0	0	0	0	0	0	0	0	0	0	0	0	0	0	0	0	0	0	0	0	0	0	0	0	0	0	0	0	0	0	0	0	0	0	0	0	0.17576	0	0	0
ER	-0.285772	0.252047	-0.477575	0	-0.0057931	-0.0170496	0.257434	-0.0360569	0	-0.675103	0	0	-0.0487404	-0.00895335	0	-0.00242203	-0.11889	-0.337417	0	0.00382642	0	0.184883	0.159538	0.0943836	0.190733	0.301078	0	0	-0.00098507	-0.667116	-0.34623	-0.439381	-0.358734	-0.347244	0	-0.117568	-0.535346	-0.00035329	0	0	-0.0826373	0	0	-0.314809	0.320045	0.31895	0	0	-0.19606
PR	-0.171178	0	-0.100981	-0.00097848	0	-0.0514862	0	-0.189678	0	-0.0878769	0	0	0	-0.0446432	0	-0.100774	0	0	0	0.0273557	0	0	0.00954522	0.00923231	0	0	0	0	-0.273588	-0.37435	-0.341471	-0.165267	-0.248257	-0.139127	-0.302863	0	0	-0.0451309	0	0	0	0	0	0.291359	0	0	0	0	0
HER2	-0.0525603	0	0	0	0	0	0	0	-0.0470259	0	0	0	0	0	0	0	0	0	0	0	0	0	0	0	0	0	0	0	0	0	0	0	0	0	0	0	0	0	0	0	0	0	0	0	0	0	0	0	0
Bcells_Centroblast_Median_J.Clin.Oncol.2015_PMID.25800755	-0.00084879	-0.132265	-0.0964359	-0.0206736	0	-0.00495373	0	0	0	0	-0.0273998	0	0	0	0.057306	0	0.0592624	0.0646598	0.0964103	0.0270622	0.0148355	0	0	0	0	0.0772347	0	0.0217715	0	0	0	0.00484415	0.00794051	0	0	0	0	-0.00806195	-0.0306084	0	-0.011645	0	0	0	0	0	0	0	0
Chemo_Endocrine_Score_CC_.2.LumA_subtract.by_CC.2.Basal_From_Aleix	0	0	0	0	-0.00885557	0	0	0	0	0	0	0	0	-0.00503217	0	0	0	0	-0.0347768	0	0	0	0	0	0	-0.101308	0	0	-0.132728	-0.337541	-0.0689758	-0.138019	0	-0.305252	-0.186304	0	0	0	0.132832	0.0762533	0	0	0	0	0	0.251976	0	0	0
CIN70_Median_Nat.Genet.2006_PMID.16921376	-0.00235898	-0.191033	0	0	0	-0.0588581	0	0	0.140293	0	0	0.0497126	0	0.0435026	0	0	0	0.053846	0	0.0253017	0.0537011	0	0	0	0	0	0	0	0	0.173621	0.0321129	0.225811	0.500215	0.185434	0.135242	0	0	-0.111136	-0.245623	-0.145093	-0.010498	-0.202802	0	0	-0.023621	-0.164602	0	0	0.0760163
GHI_RS_Model_NJEM.2004_PMID.15591335	0	0	0	-0.122803	0	0	0	0	0.113681	0.0704551	0	0.0477455	-0.25587	0	0	0	0.0128844	0.0221254	0	0	0	0	0	-0.0253931	0	-0.146094	0	0	0	0.362658	0.302192	0.711493	0.747347	0.064793	0.0522965	0	0	0	-0.0626276	-0.470144	0	0	0.156691	0	0	-0.0279784	0.00815575	0	0.00179487
GP19_1Q_amplicon.r=0.967_PerouLab_HS_Green17_Median_BMC_Med_Genomics_2011_PMID.21214954	-0.139684	-0.212847	0	0	-0.022979	-0.190557	0	-0.228521	-0.120632	0	0	0	-0.0670616	0	0.907747	0	0	0.764142	0.0477938	0	0.300961	0.261994	0.498952	0.181864	0.0187563	0.518368	0.705503	0.258297	0	0	0	0	0	0	0.185007	0	0	0	-0.458144	0	0	0	0	0	-0.16078	0	0	0	0
GP22_16Q22_24_amplicon.r=0.927_PerouLab_16q24x_Median_BMC_Med_Genomics_2011_PMID.21214954	0	0	0	0	0	0	0	0	0	-0.0165419	0	0	0	0	0	0.0575782	0	0.00239122	0	0	0	0	0	0	0	0	0	0	0	0	0	0	-0.10945	-0.0348082	-0.381377	0	0	-0.272402	-0.307113	-0.0081348	0	0	0	0	0	0	0	0	0
GSEA_Median_GP1_Proliferation_DNA_repair.r=0.972_REACTOME_CELL_CYCLE_MITOTIC	0	-0.306086	0	0	0	-0.0529172	0	-0.0882135	0.131818	0	0	0.00389981	0	0.16706	0	0	0	0.0216955	0.0262098	0	0.119141	0	0	0	0	0	0	0	0.33629	0	0.181839	0	0.0366117	-0.00068904	-0.119041	0	0	-0.163712	-0.517105	-0.331783	0	-0.0686673	0	0	0.053609	-0.125235	0	0	0.166762
GSEA_Median_GP1_Proliferation_DNA_repair.r=0.981_PUJANA_CHEK2_PCC_NETWORK	0	-0.0727449	0	0	0	0	0	0	0.0776546	0.0128294	0	0	0	0	0	0	0	0.0105406	0.077173	0	0	0	0	0	0	0	0	0	0	0	0	0	0.048319	0	0	0	0	-0.135803	-0.302757	-0.154966	0	0	0	-0.178071	0	-0.0395157	0	-0.00877546	0
GSEA_Median_GP17_Basal_signaling.r=0.958_SMID_BREAST_CANCER_BASAL_UP	0.196355	0	0	0	0.0989028	0.196098	0	0	0.106468	0.703168	0	0	0.0348462	0.0984807	0	0	0	0	0	0	-0.00371319	-0.0652553	-0.139347	-0.0691092	-0.162917	0	0	-0.0374448	0.410357	0.566091	0.29723	0.482551	0.0603023	0.298447	0	0.329682	0.0793065	0	0	0	0	0	0	0.0676729	0.183273	0	0	0	0
GSEA_Median_GP7_Estrogen_signaling.r=0.97_SMID_BREAST_CANCER_BASAL_DN	0	0	0	0	-0.111434	-0.1682	-0.00863808	0	0	0	-0.15497	-0.0206259	-0.0893025	-0.169229	0	0	-0.158007	-0.011521	-0.0314265	0	0	0	0	0	0	0	0	0	0	-0.158633	0	-0.214698	0	-0.0321278	-0.176356	0	0	0.0511046	0.162373	0	0	0.0844439	0	0	0	0.311717	-0.0594372	0.114742	-0.338829
GSEA_Median_HDAC_TARGETS_DN_HELLER	0	0.218204	0	0	-0.166381	0	0	0	0	0	0	0	0.106782	0	0	0	0	0	0	-0.129845	-0.00332283	-0.0589174	-0.0411895	-0.0090896	-0.207503	0	0	0	-0.149758	0	-0.111634	0.132904	0.270243	0.490388	0	0.119011	0.0564147	0.0806653	0	0	0	0	0	0	0	0	0	0	0.05121
GSEA_Median_MYC_amplified_chr8q24	0	0	0	0	0	0	0	0	0	0	0	0	0	0	0	0	0	0	0	0	0	0	0	0	0	0	0	0	0	0	0	0	0	0	0	0	0	0	0	0	0	0	0	0	0	0	0	0	0
HER2_AMPLIFIED_PerouLab_HER2_Amplicon_Median_BMC_Med_Genomics_2011_PMID.21214954	0	0	0	-0.030666	0	0	0	0	0	0	0	0	0	0	0	0	0	0	0	0	0	0	0	0	0	0	0	0	0	-0.162507	0	0	0	0	-0.358218	-0.0738526	0	0	-0.170782	0	0	0	0	0	0	0	0	0	0
IMMUNE_Bindea_Cell_B_cells_Median_Immunity.2013_PMID.24138885	0	0	0.172245	0.196385	0	0	0	0	0	0	0.0337066	0	0.0211867	-0.059066	-0.112681	-0.137303	-0.0525054	-0.0934421	-0.126715	-0.10906	0	-0.02361	-0.0673786	-0.0705335	-0.0388489	-0.0714876	0	0	0	0	-0.0040616	0.0293273	0.0345677	0	0.0838895	0.118185	0	0.229032	0.257375	0	0	0	0	0	0.0259214	0	0	0	0
IMMUNE_PEREZ_14_Median_JCO.2015_PMID.2560586	0	0	0.219952	0.100636	0	0	0.0146483	0	0	0	0.0891951	0	0.0594995	0	-0.155594	0	0	-0.160664	0	-0.0690505	0	-0.13204	-0.130057	-0.00304309	0	-0.0262065	-0.211411	-0.135118	0	0	-0.00944697	0	0	0	0	0	0	0.250552	0.314201	0	0	0	0	0	0.0688358	0	0	0	-0.00224171
Inflammatory_Breast_Cancer_491_IBC_Median_CCR.2013_PMID.23396049	0	-0.145294	0	0	0	0.120296	0.00705607	0	0.269368	0.00019704	0.328666	0.102558	0.0615327	0	0	-0.0458168	0.0925653	0	0	0	0	-0.186917	-0.0982781	-0.244993	-0.0212002	0	-0.144026	-0.169502	-0.0865814	0.277044	-0.259009	0.299132	0.213624	0.105181	0.638543	0.768863	0.0599061	0.00715887	0.0187602	0	0	-0.275252	-0.358116	0	0.531154	0	0.0956782	0	0.491044
Inflammatory_Breast_Cancer_79_IBC_Median_CCR.2013_PMID.23396049	0	0	0	0	0	0	0	0.100395	0	0.115127	0	0	0	0	0	0	0	0	0	0	0	-0.037097	-0.0183342	-0.0552707	0	-0.00038369	-0.0426537	-0.0121471	0	0.178967	0	0.0854873	0.206136	0.244162	0	0	0.00804792	-0.192956	-0.30014	0	0	-0.00447131	0	-0.0398938	0	0	0	-0.0175865	0
IntClust_Amplification.50_Median_Genome.Biol.2014_PMID.25164602	0	-0.770801	0	0	0	0	0	-0.207621	0	0	-0.0565248	0	-0.120373	0	0	0	0	0	0	0	0	0	0	0	0	0.372785	1.46996	0.30786	0	0	0	0	0.014114	0	0	-0.0759382	0	-0.46835	0	0	0	0	0	0	-0.0306492	0	0	0	0
IntClust_Amplification.50.Better.than_Median_Genome.Biol.2014_PMID.25164602	-0.157062	-0.680095	0	0	0	0	0	0	0	0	-0.029011	0	0	0	0.12509	0	0	0	0	0	0.155452	0.0975165	0	0	0	0.13942	2.14184	0.573066	0	0	0	-0.0591749	0	0	0	0	0	-0.11792	0	0	0	0	0	-0.187915	0	0	0	0	0
IntClust_Deletion.50_Median_Genome.Biol.2014_PMID.25164602	0	-0.0868495	0	-0.0527695	0	0	0	0	0	0	0	0	0	0	0	0	0	0	0	0	0	0	0	0	0	0	0	0	0	0	0	0	0	0	0	0	0	0	0	0	0	0	0	0	0	-0.0192262	0	0	0
IntClust_Deletion.50.Better.than_Median_Genome.Biol.2014_PMID.25164602	0	0	0	0	0	0	0	0	0	0	0	0	0	0	0	0	0	0	0	0	0	0	0	0	0	0	0	0	0	0	0	0	0	0	0	0	0	0	0	0	0	0	0	0	0	0	-0.0815177	0	0
Knudsen_Neo_common_Median_Clin.Cancer.Res.2014_PMID.25047707	0	0	0	0	0	0	0	0	0	0	0	0.0113224	0	0	0	0	0	0	0.181545	0	0.00794313	0	0	0	0	0	0	0	0.197839	0.00464933	0.0329337	0.0964456	0.241164	0	0	0	0	-0.308889	-0.0861424	0	0	-0.228331	-0.0582145	0	0	0	0	0	0
Lim.et.al.2010.Conserved.Luminal.Progenitor_Median_BCR.2010_PMID.20346151	0.0287685	0	0	0	0.0445071	0.0441473	0.183047	0.276985	0.03871	0.120285	0	0	0	0	0	0	0	0	0	0	0	0	0	0	0	-0.0862646	0	0	0	0.159641	0	0.168561	0.198665	0.00795042	0.129872	0.168854	0.0241288	0.0731703	0	0	0	0	0	0	0.0131686	0	0	0	0
Lim.et.al.2010.Conserved.Mature_Median_BCR.2010_PMID.20346151	0	0	0	0	0	0	0	0	0	0	0	0	0	0	0	0	0	0	0	0	0	0	0	0	0	0.0635319	0.00028903	0	0	0	0	0	-0.0187701	0	-0.0144632	0	0	0	0	0	0	0	0	0	0	0	0	0	0
Luminal_Progenitor_Up_Median_Nat.Med.2009_PMID.19648928	0.153826	0	0	0	0.229603	0.0635874	0.254528	0.274283	0.107789	0.175349	0.129235	0.0236334	0.262837	0.11441	0	0	0	0	0	0	0	0	0	0	-0.0729599	-0.0884415	0	0	0.160175	0.291643	0.0399035	0.203609	0.146365	0.22156	0.049632	0.0449366	0.0108282	0	0	0	0	0	0	0.0505184	0	0	0	-0.0241702	-0.00282525
Mature_Lumina_Up_Median_Nat.Med.2009_PMID.19648928	0.0011431	0.154105	0	0	0	0	0	0.0710758	0	0	-0.0153833	-0.156347	-0.0899637	-0.0192543	0	0	0	0	0	0	0	0	0	0	0.0433867	0.0391266	0.033169	0.0278392	-0.028541	-0.00850749	-0.0421166	0	0	-0.115392	0	0	0	0.181747	0.220776	0	0	0	0	0	0	0	0	0.108011	0
Mature_Luminal_Down_Median_Nat.Med.2009_PMID.19648928	0.105129	0	0.069119	0.0804797	0	0.112053	0.0298494	0.0346596	0	0.15619	0	0	0	0.00199564	0	0	0	0	0	0	-0.00920455	0	-0.00090821	-0.0173018	-0.0369369	-0.0896877	0	0	0	0.130192	0.00695064	0.167296	0.118735	0.0288941	0.0815221	0.202275	0.0586883	0.0938829	0.0703444	0	0.0315763	0	0	0	0	0	0	0	0
MDACC_P53_ER.Pos_Median_CCR.2011_PMID.21248301	0	-0.0154818	-0.184334	-0.209216	0	0	0.172762	0.0427319	0.112717	0	0	0	0	0	0	0	0	0.0532459	0.151481	0	0	0	0	0	0	0	0	0	0	0.422538	0	0.00013587	0.638262	0.619729	0	0	0	0	0	0	0	0	0	0	0	0	0	0	0.0828528
Pcorr_bronchioid_PLOS.2012_PMID.22590557	0.140662	0	0	0	0	0	0	0	0	0	0.339132	0.0168985	0.114377	0	0	0	-0.0487089	-0.0797484	-0.17958	-0.0158466	0	0	0	0	0	0	0	0	0	-0.0565828	0	-0.00088467	-0.0063098	-0.231873	0	0	0	0.0155086	0.215205	0.00328765	0.0235351	0	0	0	0	0.199372	0	0.0109613	0
Pcorr_CSR_Activated_Correlation_PNAS.2005_PMID.15701700	0	0	0	0	0	0	0	0	0	0	0	0.114645	0	0.0315821	0	0	0.0616794	0.0351129	0.0404042	0	0	0	0	0	0	-0.0156866	0	0	0.14004	0.370185	0.0706855	0.434624	0.303665	0.284869	0	-0.0477523	0	-0.24852	-0.0202651	-0.133383	0	-0.151077	0	-0.117437	-0.356568	-0.112123	0	0	0
Pcorr_Dasatinib_L_Correlation_Cancer.Res.2007_PMID.17332353	-0.200035	0	-0.121647	-0.164764	-0.0660475	0	0	-0.0926372	-0.00523313	-0.240928	0	0	0	0	0.00189718	0	0	0	0	0	0	0.0345071	0.0797896	0	0.0620885	0.00339606	0	0	0	-0.0129905	-0.0236066	0	0	0	0	-0.129837	-0.0350048	0	-0.0684162	0	0	0	0	-0.308062	0	0	0	0	0
Pcorr_Dasatinib_R_Correlation_Cancer.Res.2007_PMID.17332353	0.327594	0.0441402	0.0859483	0.116888	0.141269	0	0.064043	0.00231364	0	0.710027	0.235872	0.104137	0	0	-0.0401704	-0.0257135	0	0	-0.0323333	-0.0131911	-0.00563976	-0.00784153	0	0	0	-0.279073	0	-0.00431389	0	0.178357	0.0941417	0.26725	0.377504	0.00364704	0.445052	0.489081	0	0	0	0	0	0	0	0	0	0.0887003	0	0	0
Pcorr_NKI70_Good_Correlation_Nature.2002_PMID.11823860	0.163061	0.460254	0	0	0	0	0	0	0	0	0.435712	0	0	0	0	0	-0.176011	0	-0.0996073	-0.0283442	0	0	0	0	0	0	0	0	0	-0.205361	-0.0180099	-0.0331274	-0.265829	-0.266387	0	0	0	0	0	0.40631	0	0	0	0	0	0.199022	0	0	0
Pcorr_squamoid_PLOS.2012_PMID.22590557	0.0123854	0	0.00024139	0	0	0	0	0.285936	0	0.162934	0	0	0	-0.0424503	-0.0568406	-0.0254572	0	0	0	-0.0289488	-0.0414733	-0.112382	-0.0921469	-0.0624611	-0.0221422	-0.0568255	-0.0711823	-0.083011	0	0.18249	0.0454709	0.414818	0.31107	0.136291	0.251501	0.214504	-0.10595	0.00094135	0	0.228148	0.0591026	0	0	0	0.173192	-0.0270581	0.112785	0	0
Prosigna_Proliferation_18_Median_BMC.Med.Genomics.2015_PMID.26297356	0	-0.0337909	-0.00290324	-0.178554	0	-0.0361512	0	0.1794	0.175923	0.199357	-0.00013746	0.0405228	-0.245605	0	0	0	0	0.0379009	0.115075	0.0181736	0	0	0	0	0	0	0.0153425	0.00636551	0.0882635	0.178563	0.148019	0.227651	0.128084	0.1345	0.132185	0	0	-0.362346	-0.334073	-0.238686	0	0	0	0.0485112	-0.00608269	-0.0798045	0	0	0.0943673
RB_LOSS_Median_J.Clin.Invest.2007_PMID.17160137	0	-0.127471	-0.121576	-0.0796729	0	0	0	0	0.00545967	0	0	0	0	0.0442586	0	0.0274017	0	0.0136559	0.0485818	0.0165014	0	0	0	0	0	0	0	0	0	0.00466473	0	0.0259534	0.299719	0.0929186	0.00247697	0	0	0	-0.0749419	-0.035591	0	0	0	0	0	-0.03187	0	0	0.166013
Scorr_PTEN_Absent_Correlation_PNAS.2007_PMID.17452630	0	0.00712234	0.202362	0.209761	0	0	0	0	0	0	0	-0.0535462	0	-0.00693719	0	0	-0.0379543	0	-0.0613884	0	0	0	0	0	0	-0.0994122	0	0	-0.00018322	-0.122613	0	-0.0307791	-6.55e-06	-0.245596	0	0	0	0.044967	0.182585	0	0	0	0	0.0780798	0	0.250222	0	0	-0.154993
Scorr_PTEN_Present_Correlation_PNAS.2007_PMID.17452630	0	0	0	0	0	0	0	0	0.126504	0	0	0	0	0	0	0	0.0510187	0	0.040559	0	0	0	0	0	0	0	0	0	0.0658752	0.0466104	0	0.647849	0	0.219755	0	0	0	0	-0.305342	0	0	0	0	0	0	0	0	0	0
Stingl_Day7_Upregulated_Median_Nat.Cell.Biol.2014_PMID.25173976	0	0	0	0	0.0473864	0.0101218	0.0720838	0.033296	0	0	0	0	-0.186669	0	0.00350374	0	0.0277486	0.133623	0.191795	0.0209	0.0529324	0	0	0	0	0	0	0	0.230977	0.584127	0.0951552	0.41812	0.387404	0	0.200373	0	0	-0.220602	-0.231756	-0.19094	-0.00675447	0	0	0	-0.441889	-0.163893	-0.0558092	-0.227294	0
Stingl_Down_Basal_High_Median_Nat.Cell.Biol.2014_PMID.25173976	0.331573	0.134627	0.147396	0.150338	0.112257	0.0221855	0.0700041	0.149173	0.0581822	0.137605	0	0	0	0.0165331	0	0	0	0	0	0	0	0	0	0	0	-0.0096768	0	0	0	0.0322068	0	0.0462103	0.0231968	0.186938	0.0124571	0.140117	0	0	0	0	0	0	0	0.0735573	0	0	0	0	0
Stingl_Up_Basal_High_Median_Nat.Cell.Biol.2014_PMID.25173976	0.19594	0	0	0	0.105256	0	0	0.0897456	0	0.0972672	0	0	0	0.29185	0	0.069061	0	0	0	0	0	0	0	0	0	-0.0840464	0	0	0.247654	0.23521	0.152869	0.256849	0	0.0393109	0	0	0	0	0	0	0	0	0	0	0	0	0	0	0
Stingl_Up_Proliferation_Median_Nat.Cell.Biol.2014_PMID.25173976	0	0	-0.0681465	0	0	0	0	0	0	0	-0.0724076	0	0	0	0	0	0	0	0	0.00449237	0	0	0	0	0	0	0	0	0	0	0	0.261979	0.46093	0	0	0	0	0	0	-0.569936	0	0	0	0	-0.0169697	-0.101073	0	0	0.0418924
Tcell_EXH_Memory_CD8_T_cell_a_vs_Naive_CD8_T_cell_Metagene_1_Science.2016_PMID.27789795	0	0.124639	0.0749368	0.0223286	0	0	0	0	0	0.112168	0	0	0	-0.0326092	0	-0.0276102	0	0	0	0	0	-0.078456	-0.0821457	-0.0941442	-0.072662	0	-0.0748936	-0.078896	0	0	0	0	0	0	0	0.332697	0	0.0583464	0	0	0	0	0	0	0.128295	0	0	0	0
Tumour_hypoxia_causes_DNA_hypermethylation_by_reducing_TET_activity_Median_Nature.2016_PMID.27533040	0	0.135658	0	0	0	0.0144478	0.0278303	0	0.217074	0.0253172	0	-0.0638288	0	0	0	0	0	0	0	0	0	-0.0415165	0	-0.0486012	0	0	0	0	0	0.0844176	0	0.198127	0.0418217	0.313313	0	0	0	-0.15481	-0.114098	0	0	0	0	0	-0.0172938	-0.34864	0.0301016	0	0.0229681
UNC_11q13_Amplicon_Median_BMC.Med.Genomics.2011_PMID.21214954	0	0	0	0	0	0	0	0	0	0	0	0	0	0	0	0	0	0	0	0	0	0	0	0	0	0	0	0	0	0	0	0	0	0	0	0	0	-0.771139	0	0	0	0	0	0	0	-0.441157	0	0	0
UNC_12qMDM4_Median_BMC.Med.Genomics.2011_PMID.21214954	-0.111511	0	-0.00993239	0	0	-0.279351	0	0	-0.00021998	-0.253796	0	0	0	0	0	0	0	0	0	0	0	0	0	0	0	0	0	0	0	0	0	0	0	0	-0.207461	0	0	-0.333757	0	0	0	0	0	-0.0843694	0	0	0	0	0
UNC_13q14_Amplicon_Median_BMC.Med.Genomics.2011_PMID.21214954	0	-0.13412	-0.17616	-0.0542407	0	0	0	0	0	0	0	0	-0.00039241	0	0	0.00016668	0.0377734	0.0271482	0	0	0	0	7.83e-05	0.0286383	0	0.042476	0	0.00045946	0	0	0	-0.0721457	-0.200761	-0.13165	0	-0.0890422	0	-0.696885	0	-0.293898	0	0	0	0	0	0	-0.00023179	-0.063077	-0.258429
UNC_15q25_Amplicon_Median_BMC.Med.Genomics.2011_PMID.21214954	-0.39019	-0.0725989	-0.240069	-0.0180289	-0.0525909	0	-0.0214291	-0.455774	0	0	0	0	0	0	0	0	0	0	0	0	0	0	0	0	0	0	0	0	0	0	0	0	0	0	0	-0.355698	0	0	0	0	0	0	0	-0.175069	0	0	0	0	0
UNC_16.13_Amplicon_Median_BMC.Med.Genomics.2011_PMID.21214954	0	0	0	0	0	0	0	-7.48e-06	0	0	0	0	0	0	0	0	0	0	0	0	0	0	0	0	0	0	0.0663779	0	0	0	0	0	0	0	-0.348114	-0.0404382	0	-0.15432	0	0	0	0	0	0	0	0	0	0	0
UNC_16q23_Amplicon_Median_BMC.Med.Genomics.2011_PMID.21214954	0	0	0	0	0	0	0	0	0	0	0	0	0	0	0	0	0	0	0	0	0	0	0	0	0	0	0	0	0	0	0	0	0	0	0	-0.0730252	0	-0.412068	-0.00363277	0	0	0	0	0	0	-0.13699	0	0	0
UNC_16q24x_Median_BMC.Med.Genomics.2011_PMID.21214954	0	0	0	0	0	0	0	0	0	-0.0165419	0	0	0	0	0	0.0575782	0	0.00239122	0	0	0	0	0	0	0	0	0	0	0	0	0	0	-0.10945	-0.0348082	-0.381377	0	0	-0.272402	-0.307113	-0.0081348	0	0	0	0	0	0	0	0	0
UNC_17PP13_Amplicon_Median_BMC.Med.Genomics.2011_PMID.21214954	-0.177498	-0.196192	-0.0112326	0	0	0	0	0	0	0	0	0	0	0	0	0.0169787	0	0	0.106803	0	0.0348339	0	0	0	0	0	0	0	0	0	0	0.13705	0	0	0	0	0	-0.402337	-0.338011	0	0	0	0	0	0	0	0	0	0
UNC_17q25x_Median_BMC.Med.Genomics.2011_PMID.21214954	0	0	0	0	0	0	0	0	0	0	0	0	0	0	0	0.0125338	0	0	0	0	0	0	0	0	0	0	0	0	0	0	0	0	0	0.124749	0	0	0	0	0	0	0	0	0	0	-0.0221097	0	0	0	0
UNC_3p21_Amplicon_Median_BMC.Med.Genomics.2011_PMID.21214954	-0.258086	0	0	-0.320501	-0.255503	0	0	0	0	-0.192741	0	0	0	-0.131682	0	0	0	0	0	0	0	0	0	0	0	0	0.0465985	0.0642348	0	-0.0563051	0	0	-0.277743	0	0	0	0	-0.197347	0	0	0	0	0	0	0	0	0	1.06465	0
UNC_4p16_Amplicon_Median_BMC.Med.Genomics.2011_PMID.21214954	0	0.477959	0	0	0	0	0	0	-0.00959055	-0.0112165	-0.0800766	-0.106631	0	-0.141736	0	0	0	0	0.310629	0	0	0	0	0	0	0	0.175217	0	-0.312763	0	-0.154845	0	0	-0.0856029	-0.0925927	0	0	0	0	0	0	0	0	-0.224512	-0.405156	-0.202152	-0.195666	0	0
UNC_574.MCF7.E2.repressed.genes_Median_JCO.2006_PMID.16505416	0	0	0	0	0	0	0	-0.0569585	0	-0.0198787	0	0	0	0	0	0	0	0	0	0	0	0.00321373	0.0124606	0	0	0.0424518	0	0	0	-0.10742	0	-0.05347	0	-0.0896406	-0.112972	0	0	0	0	0	0	0	0	-0.0353753	0	0	0	0	0
UNC_5Q_Median_Breast.Cancer.Res.Treat.2012_PMID.22048815	-0.130272	0	0	-0.012569	-0.0697943	-0.0818781	-0.265273	-0.432328	0	-0.0124058	0	0	0	0	0	0	0	0	0	0	0	0	0	0	0	0	0	0	-0.0246627	-0.329395	-0.15827	-0.235427	-0.0108835	-0.22535	-0.0624019	-0.202594	0	0	0	0	0	0	-0.0101938	0	-0.293668	0	0	0	0
UNC_8q_Amplicon_Median_BMC.Med.Genomics.2011_PMID.21214954	-0.168783	-0.286195	0	-0.243871	0	-0.0679398	0	0	0	0	0	0	0	0	0	0	0	0	0	0	0	0	0	0	0	0	-0.202974	-0.200877	0	0	0	0	0	0	0.0328678	0	0	0	0	0	0	0	0	0	0	0	0	0	0
UNC_8p22_Amplicon_Median_BMC.Med.Genomics.2011_PMID.21214954	-0.344283	0	-0.28087	-0.106221	-0.0542923	-0.0690242	-0.0815896	-0.0171945	0	0	0	0	0	0	0.0987718	0.0184897	0	0.025149	0	0	0	0	0	0	0.19028	0.00412066	0	0	0	0	0	0	-0.065933	0	0	0	0	0	0	0	0	0	0	0	0	0	0	-0.234754	0
UNC_ADM_S100A10_A110NDGR1_Cluster_Median_BMC.Med.Genomics.2011_PMID.21214954	0	0	0	0	0	0.20005	0.0356246	0	0.111752	0.118197	0	0	0	0	0	0	0.0576294	0	0.00254631	0	0	0	0	0	0	0	0	0	0.0875122	0.513041	0.00069134	0.637279	0.0658462	0.189491	0	0	0	0	0	0	0	0	0	0.100672	0	0	0	0	0
UNC_BASAL_Cluster_Median_BMC.Med.Genomics.2011_PMID.21214954	0.227199	0.0541749	0.0533292	0.0980466	0.160982	0.00635077	0.071568	0.113814	0	0.233492	0	0	0	0	0	0	0	0	0	0	0	0	0	0	-0.0184867	-0.145559	0	0	0.00194828	0.137522	0.0909858	0.0524247	0	0.127325	0	0	0	0	0	0	0	0	0	0	0	0	0	0	0
UNC_bMYB_Signature_Median_Oncogene.2009_PMID.19043454	0	-0.13062	-0.202834	-0.237133	0	0	0	0.034529	0.185454	0	0	0.11977	0	0.0914887	0	0	0	0	0	0	0	0	0	0	-0.0598682	0	0	0	0	0.122506	0	0.214924	0.161838	0.458737	0.152422	0	0	-0.138974	-0.457454	-0.183855	0	0	0	-0.0217728	0	-0.0504632	0	0	0.383379
UNC_Claudin_High_Median_Genome.Biol.2007_PMID.17493263	0.0893751	0	0.200818	0.12751	0	0	0	0	0	0.066875	0.18914	0.189634	0.0107484	0	-0.115009	-0.141724	-0.0331464	-0.0286594	0	-0.0153893	0	-0.0160042	-0.0661714	-0.0819276	-0.0732319	-0.0991859	-0.0583296	-0.0542108	-0.0693024	0	0	0	0	0	0	0.306226	0	0.116896	0.0731202	0.281223	0	0	0	0	0.111256	0	0	0	0
UNC_Claudin_Low_29_Median_Cancer.Res.2009_PMID.19435916	-0.167933	-0.158223	-0.0730044	-0.0960865	0	0	-0.0732939	-0.135665	-0.0323709	0	0	0	0	0	0	0	0	0	0	0.0246851	0	0.0158447	0.00428016	0	0.0168176	0.0758227	0	0	0	-0.0687552	0	-0.175695	-0.345957	-0.0346875	-0.120846	-0.0326495	0	0	-0.10648	-0.0523033	-0.0605728	0	0	0	-0.0711351	0	0	0	0
UNC_Differentiation.Score_Model_BCR.2010_PMID.20813035	0	0	0	0	-0.183132	0	0	-0.114464	0	-0.083215	0	0	0	0	0.014093	0	0	0	0.0396493	0.0202559	0	0	0	0	0.123741	0.157956	0.0126138	0.0138077	0	-0.176599	0	-0.396142	0	0	-0.18291	-0.344119	0	0	0	0	0	0	0	-0.16054	-0.0660146	0	0	0	0
UNC_Duke_Module03_betacatenin_Median_Mike_PMID.20335537	0	-0.0183069	0	-0.015958	0	0	0	0	0.0655358	0.133901	0	0.0164694	0	0	0	0	0.0517073	0.0457485	0	6.17e-05	0.00483284	0	0	0	0	0	0	0	0	0	0	0.137608	0.0248919	0	0	0	0	-0.202523	-0.371034	-0.027545	0	0	-0.162164	0	0	-0.0585811	0	0	0
UNC_Duke_Module06_er_Median_Mike_PMID.20335537	-0.163732	0	-0.270962	-0.204264	-0.177445	-0.0839854	-0.128542	0	-0.157797	-0.108199	0	0	-0.128025	0	0	0	-0.00367565	0	0	0	0	0	0	0	0	0	0	0.0303597	0	-0.0403826	0	-0.10219	-0.0251001	0	-0.0969261	0	0	0	0	-0.0659462	-0.123517	-0.00659009	0	-0.111638	-0.018281	0	0	0	0
UNC_Duke_Module07_glucosedepletion_Median_Mike_PMID.20335537	0	0	0	0	0	0	0.0417645	0.0257868	0.0161205	0	0	0	0	0	0	0	0	0	0	0	0	0	-0.00049199	0	0	0	-0.00974032	-0.0293002	0	0	0	0	0	0	0	0	0	0	-0.00389465	0	0	0	-0.125573	-0.0832502	0	-0.0209281	0	0	0
UNC_Duke_Module14_p53_Median_Mike_PMID.20335537	0	0.0141183	0.00047887	0	-0.00546613	0	-0.0608693	-0.08197	0	0	0	0	-0.012865	-0.00842579	0.0142807	0	0.00787473	0	0	0	0	0.080253	0.028788	0.0336191	0.0756443	0.00930011	0	0	0	-0.121154	0	-0.0626611	-0.099547	-0.161835	-0.196149	-0.205175	0	-7.51e-05	-0.173767	0	0	0	-0.00386212	-0.0850344	0	0	0	0.105295	0
UNC_Duke_Module17_pr_Median_Mike_PMID.20335537	0	0	0	0	0	0	0	0	0	-0.280844	0	0	-0.0269118	0	0	0	0	0	0	0	0	0	0	0	0	0	0	0	0	-1.28478	0	0	0	0	-0.386871	0	0	0	0	0	0	0	0	0	0	0	0	0	0
UNC_fMaSC.refined1_Median_PMID.25575446	0.19401	0	0.0277558	0.0607632	0.128794	0.0898094	0.116959	0.0401997	0	0.118403	0	0	0	0.171038	0	0.0191763	0	0	0	0	0	0	0	0	0	-0.107311	0	0	0	0.132483	0.0657327	0.0809003	0.131602	0.14228	0	0.00081651	0	0.0965092	0.0673131	0	0	0	0	0	0	0	0	0	0
UNC_Glycolysis_Signature_Median_BMC.Med.2009_PMID.19291283	0	0.137617	0	0	0	0	0	0	0.100184	0	0	0	0	-0.142578	0	0	0	0	0	0	0	0	0	0	0	-0.0124694	0	0	0	0.154483	0	0.152441	0.118568	0.310253	0.361555	0	0	-0.14975	0	0	0	0	0	0	0	-0.0760332	0	0	0.0662734
UNC_HER1_Cluster1_Median_BMC.Genomics.2007_PMID.17663798	0	0	0	0	0.173437	0	0	0	0.36544	0	0	0	0	0	0	0	0	0	0	0	0	0	0	0	0	0	0	0.0440073	0.0833045	0.151226	0.202818	0.703326	0	0	0	0	0	0	0	0	0	0	-0.369307	0	0	-0.239414	0	0	0
UNC_HER1_Cluster2_Median_BMC.Genomics.2007_PMID.17663798	0	0	0	0	0	0	0	0	0	0	0	0.00216406	0	0.0950256	0	0	0	0	0	0	0.0147686	0	0	0	0	0	0	0	0	0.699558	0.0314995	0.0616127	0	0.00192594	0	0	0	0	0	0	0	0	0	0	0	-0.0802738	0	0	0
UNC_HER2_Amplicon_Median_BMC.Med.Genomics.2011_PMID.21214954	0	0	0	-0.030666	0	0	0	0	0	0	0	0	0	0	0	0	0	0	0	0	0	0	0	0	0	0	0	0	0	-0.162507	0	0	0	0	-0.358218	-0.0738526	0	0	-0.170782	0	0	0	0	0	0	0	0	0	0
UNC_HS_Green1_Median_BMC.Med.Genomics.2011_PMID.21214954	0	0	0	0	0	0	-0.0234085	0	0	0	0	0	0	0	0	0	0	0	0	0	0	0	0	0	0	0	0	0	0	-0.173689	0	-0.13571	-0.214432	-0.0468593	-0.0165623	0	0	0	0	0	0	0	0	0	0	0	0	0.0473535	0
UNC_HS_Green10_Median_BMC.Med.Genomics.2011_PMID.21214954	0	-0.28504	-0.0175751	0	0	0	0	0	0.125632	0	0	0	0	0.0267596	0	0	0	0.143548	0.0487064	0	0	0	0	0	0	0	0	0.0460701	0	0.171343	0	0.336206	0.712004	0.0567613	0	0	0	-0.116329	-0.138216	-0.360407	0	0	0	0	-0.248393	-0.123166	0	0	0
UNC_HS_Green12_Median_BMC.Med.Genomics.2011_PMID.21214954	0.0927539	0	0.230769	0.222111	0.0668164	0.00818817	0.155284	0.0491551	0	0	0	0.0001846	0	0	-0.112905	0	0	0	-0.0767793	-0.0726295	0	-0.00044423	0	-0.0515792	-0.1645	-0.125073	0	0	0	0	0	0.0409682	0.109753	0	0.00016095	0.233745	0.208732	0.185084	0.235636	0	0	0	0	0	0	0	0	0	0
UNC_HS_Green13_Median_BMC.Med.Genomics.2011_PMID.21214954	0	0	0	0	0	0	0	0	0	-0.00049227	0	0	0	0	0.0605994	0.060662	0	0	0	0	0	0.129466	0.14129	0.118309	0.0380313	0.0492954	0.0474783	0.0308585	0	0	0	0	-0.0944155	-0.330476	-0.319375	0	0	0	0	0	0	0	0	-0.0737074	0	0	0	0	0
UNC_HS_Green17_Median_BMC.Med.Genomics.2011_PMID.21214954	-0.139684	-0.212847	0	0	-0.022979	-0.190557	0	-0.228521	-0.120632	0	0	0	-0.0670616	0	0.907747	0	0	0.764142	0.0477938	0	0.300961	0.261994	0.498952	0.181864	0.0187563	0.518368	0.705503	0.258297	0	0	0	0	0	0	0.185007	0	0	0	-0.458144	0	0	0	0	0	-0.16078	0	0	0	0
UNC_HS_Green18_Median_BMC.Med.Genomics.2011_PMID.21214954	0	0.273972	0	0	0	0	0	0	0	0	0	0	-0.125504	-0.179908	0	0	0	0	0	0	0	0	0	0	0	0	0	0	0	-0.394028	0	-0.360612	-0.0753423	-0.170828	-0.116776	0	0	0	-0.0720511	0	0	0	0	0	-0.064164	0	-0.00142353	0	-0.210143
UNC_HS_Green2_Median_BMC.Med.Genomics.2011_PMID.21214954	0	0	0	0	0	0	0.0383813	0.0528659	0.165021	0.150948	-0.0869759	-0.066572	0	-0.00023184	0	-0.0936732	0	0	0	0	0	-0.0323456	0	0	0	0	0	0	0	0	0	0	0.378804	0.141086	0.314656	0	0.0480393	0	0	0	0	0	0	0	0	0	0.0558964	0	0.0932187
UNC_HS_Green21_Median_BMC.Med.Genomics.2011_PMID.21214954	0.222189	0.160907	0.136255	0.132271	0.00549729	0	0	0.0238323	0	0.11243	0	0	1.59e-07	0.0468491	0	0	0	0.0230444	0	0	0.0303656	0.0455965	0.00780645	0	0	0	0.0212989	0.0311838	0	0.0275278	0.0565765	0.147323	0.041867	0	0	0.284481	0	0	0.111207	0	0.0228007	0.109207	0.0522846	0.0128927	0	0.137159	0	0	0
UNC_HS_Green23_Median_BMC.Med.Genomics.2011_PMID.21214954	0	0	0	0	0	-0.268019	0	0	0	0	0	0	0	0	0	0	0	0	0	0	0	0	0	0	0	0	0	0	0	0	0	0	0	0	0	0	0	0	0	0	0	0	0	0	0	0.135562	0	0	0
UNC_HS_Green24_Median_BMC.Med.Genomics.2011_PMID.21214954	0	0	0	0	0	0	0	0	0	0	0	0	0	0	0	0	0	0	0	0	0.173493	0	0	0	0	0	0	0	0	0	0	0	0	0	0	-0.013722	0	0	-0.0915946	-0.462429	-0.294436	0	0	0	0	0	0	0	0
UNC_HS_Green25_Median_BMC.Med.Genomics.2011_PMID.21214954	0	0	-0.0209263	0	0	0	0	0	0	-0.23876	-0.0670363	-0.0551891	-0.0539901	0	0	0	0	0	0	0	0	0.00967539	0.0926375	0.0438719	0.0519458	0.00716863	0.0462797	0.0487238	0	-0.0675513	0	-0.208978	-0.183974	-0.236479	0	0	0	0	0	0	0	0	0	0	0	0.273204	0	0	0
UNC_HS_Green8_Median_BMC.Med.Genomics.2011_PMID.21214954	0	0.285612	0	0	0	0	0	0	0	0	0	0	0	0	0	0	0	0	0	0	0	0.0394238	0.0860933	0	0	0	0.0612475	0.10357	-0.0712827	-0.448895	0	-0.140341	-0.0298566	-0.220527	-0.406687	0	0	0	0	0	0	0	0	0	0	0	0	0	0
UNC_HS_Red1_Median_BMC.Med.Genomics.2011_PMID.21214954	0.014231	0	0	0	0	0.00401099	0.128459	0.248134	0.125624	0.135289	0	0	0	0	0	0	0	0	0	0	0	-0.00530932	0	0	-0.0638258	-0.01703	0	0	0.151092	0.442606	0.0945687	0.391151	0.420207	0.341335	0.188305	0	0	0	0	0	0	0	0	0	0	0	0.00180103	0	0
UNC_HS_Red12_Median_BMC.Med.Genomics.2011_PMID.21214954	-0.0277411	-0.0477182	-0.0168939	-0.0835935	0	0	0	0	0	-0.204453	-0.295746	0	0	0	0	0	0	0	0	0.129928	0.0688864	0	0	0.144987	0.0159365	0.255052	0	0	0.00550652	0	0	5e-05	0	0	0	0	-0.107525	0	0	0	0	0	0	0	0	0	0	-0.0257945	0
UNC_HS_Red13_Median_BMC.Med.Genomics.2011_PMID.21214954	0	0	0	0	0	0	0	0	0.297128	0.305742	0	0	0	0	0	0	0	0	0	0	0	0	0	0	0	0	0	0	0	0.113336	0	0.36307	0.0766948	0.994206	0	0	0	0	0	0	0	0	0	0	0	0	0	0	0
UNC_HS_Red14_Median_BMC.Med.Genomics.2011_PMID.21214954	-0.666177	0	-0.322875	0	0	0	0	0	0	0	0	0	0	0	-0.0629129	0	-0.0228971	-0.0883772	-0.129694	0	0	0	-0.0850182	-0.0472324	0	0	0	0	0	-0.934066	0	-0.0385096	-0.132443	-0.284647	-0.544412	-0.691691	0	-0.527818	-0.476245	0	0	0	0	0	-0.365978	0	-0.116733	0	0
UNC_HS_Red15_Median_BMC.Med.Genomics.2011_PMID.21214954	0	0	-0.0548773	0	0	-0.0369291	0	-0.468309	0	0	0	0	-0.214265	0	0.978829	0	0	0.418229	0.0901743	0.16061	0.418954	0.416712	0	0.0475851	0.817886	0.339751	0.84022	0.225758	0	-0.0363108	0	-0.0650504	0	-0.411483	0	-0.630972	0	0	0	0	0	0	0	-0.00035069	0	0	0	0	0
UNC_HS_Red19_Median_BMC.Med.Genomics.2011_PMID.21214954	0	0	0	0	-0.0920532	-0.0277702	-0.0255256	-0.03786	0	0	0	0	0	0	0.0408795	0	0	0.025892	0	0.00591937	0	0	0	0	0.0245573	0	0.0873974	0.0348682	0	-0.173408	-0.0208228	-0.191202	-0.0268189	-0.021796	-0.080064	0	0	0	0	0.0580225	0	0	0	0	0	0	-0.00038717	0	0
UNC_HS_Red2_Median_BMC.Med.Genomics.2011_PMID.21214954	0	0	0	0	-0.470288	-0.229156	-0.120202	-0.410976	0.0411318	0.193038	0	0	0.0393946	0.0121489	0	0.0353823	0	0	0.0427129	0	0.0485151	0.03959	0.018841	0	0	0.0832378	0	0	-0.0672443	-0.326155	-0.296641	-0.161631	-0.159106	-0.111391	-0.106181	0	0	-0.165552	0	0	0	0	0	-0.488215	-0.110104	0.340956	0	0	0
UNC_HS_Red23_Median_BMC.Med.Genomics.2011_PMID.21214954	0	-0.20347	-0.0169076	-0.0375875	-0.00076699	-0.0475543	0	0	0.0156911	0.221304	0	0	-0.0655503	0.0062755	0	0	0	0	0	0	6.57e-05	0	0	0	0	0	0	0	0	0.0473642	0.05337	0.0818073	0.338276	0	0	0.0023551	0.0290496	0	0	0	-0.0895682	-0.00025767	0	0	0	-0.106285	0.0594887	0	0.125559
UNC_HS_Red25_Median_BMC.Med.Genomics.2011_PMID.21214954	-0.60039	0	0	0	-0.094818	-0.0683133	-0.325229	-0.617422	0	0	0	0	0	0	0	0	0	0	0	0	0	0	0	0	0	0	0	0	0	-0.0864669	0	0	-0.210876	-0.498119	-0.213185	0	0	0	0	0	0	0	0	-0.201797	0	0	0	0	0
UNC_HS_Red4_Median_BMC.Med.Genomics.2011_PMID.21214954	0	0	0.0425314	0	0	0.0573664	0.135922	0.0265381	0	0	0	0.0800852	0.00129629	0	-0.114946	-0.125003	-0.0260636	-0.116918	0	-0.0079108	0	-0.0329984	-0.0884939	-0.0642931	-0.0873215	-0.0190152	-0.0486893	-0.0359015	0	0	0	0.0689401	0.058691	0	0.125292	0.281283	0.0273323	0	0	0	0	0	0	0	0	0	0	0	0
UNC_HS_Red6_Median_BMC.Med.Genomics.2011_PMID.21214954	-0.118594	-0.321072	-0.0670952	-0.156412	0	0	0	0	0	0	0	0	-0.00463151	0	0	0	0	0.00031093	0	0.0109047	0	0	0	0	0	0.0513444	0	0.00673409	0	0.322858	0.180125	0.364224	0	0.468391	0.248115	0	0	-0.533031	-0.316557	-0.152595	0	0	0	-0.0752508	-0.188238	0	0	-0.0366787	0
UNC_HS_Red8_Median_BMC.Med.Genomics.2011_PMID.21214954	0.416923	0	0.125828	0.203389	0.101777	0	0	0.045887	0	0.323856	0	0	0	0	0	0	0	0	0	0	0	0	0	0	0	0	0	0	0	0.0788176	0.0901509	0.0371831	0	0	0	0	0	0	0	0	0	0	0	0	0	0	0	0	0
UNC_HS_Red9_Median_BMC.Med.Genomics.2011_PMID.21214954	0	0	0	0	0	0	0	0	-0.11838	0	0	0	0	0	0	0	0	0	0	0	0	0	0	0	0	0	0	0	0	-1.60997	0	0	0	0	0	0	0	0	0	0	0	0	0	0	0	0	0	0	0
UNC_Lim2009_LumProg_Median_Adam_PMID.25575446	0	0	0	0	0	0	0.104544	0.100897	0.14883	0.00339118	0	0	0	0.0439094	0	0.087233	0.0127477	0.0802257	0.0219421	0.0544448	0.0478285	0	0	0	0	0	0	0	0.0711408	0.324097	0.00693781	0.236774	0.0919734	0.266442	0.112503	0	0	0	0	-0.136228	-0.0520044	-0.041728	-0.0276659	0	0	0	0.0186953	0	0
UNC_Lim2009_MatureLum_Median_Adam_PMID.25575446	0	0.0146979	0	0	0	0	0	0	0	0	0	0	0	0	0	0	0	0	0	0	0	0	0	0	0	0	0	0	0	-0.172624	-0.0142668	-0.0969648	0	-0.131009	-0.167524	0	0	0	0	0	0	0	0	-0.0167004	0	0	0	0.132044	0
UNC_LUMINAL_Cluster_Median_BMC.Med.Genomics.2011_PMID.21214954	0	0	0	0	0	-0.0315457	-0.272646	-0.445499	0	0	0	0	0	0	0.034276	0	0	0	0.0134854	0	0	0.103863	0.0979482	0	0.0537352	0.0281336	0	0.0563673	0	-0.244902	-0.115287	-0.319914	-0.17592	-0.153036	0	-0.167335	0	-0.42325	-0.0418213	0	0	0	0	-0.0742934	-0.101023	0	0	0.149953	0
UNC_MM_C3Tag_1pFDR_UP_Median_Genome.Biology.2007_PMID.17493263	0	-0.0633215	0	0	0.0382752	0	0	0.141299	0.176161	0	0	0.249541	0	0	0	0	0.117356	0.0421466	0.0648148	0.0238121	0	0	0	0	0	0	0	0	0.0824659	0.242945	0.116245	0.127225	0.221977	0.141683	0	0	0	0	-0.148468	-0.0824367	-0.0737844	-0.0809067	0	-0.125617	-0.0299199	-0.118679	0	0	0.00023753
UNC_MM_C3Tag.2012_Median_Genome.Biol.2013_PMID.24220145	0	-0.0717472	0	0	0	0	0	0	0.193385	0	0	0	0	0	0	0	0	0.0711052	0	0	0	0	0	0	0	0	0	0	0.0248777	0	0	0.108997	1.21616	0	0	0	0	0	0	0	0	0	0	0	0	0	0	0	0
UNC_MM_Green19_Median_BMC.Med.Genomics.2011_PMID.21214954	0	-0.115207	-0.0115888	-0.00798347	0	0	0	0	0	0.0615997	0	0.0334178	0	0.122548	0	0	0	0.0137602	0	0	0	0	0	0	0	0	0.0168506	0.0435553	0	0.0464591	0.0365461	0.289378	0.241294	0	0	0	0	-0.173817	-0.0750027	-0.221574	-0.0515446	-0.0783959	0	0	-0.0182211	-0.10744	0	0	0
UNC_MM_Green2_Median_BMC.Med.Genomics.2011_PMID.21214954	-0.137171	-0.106497	-0.152543	-0.113595	0	0	0	0	0	0	-0.0201596	0	-0.0217292	0	0.0194642	0.023526	0	0.0568213	0.104214	0.0534612	0.0722846	0.0321806	0.0096953	0	0	0	0	0	0	0	0	0.046505	0	0	0	0	0	-0.320879	-0.228711	-0.19527	0	0	0	-0.0539574	0	-0.032285	0	0	0
UNC_MM_Green6_Median_BMC.Med.Genomics.2011_PMID.21214954	0	-0.361425	-0.104923	-0.0815601	0	0	0	0.0435873	0.151133	0	0	0.252007	-0.0147576	0.107857	0	0	0	0	0.18916	0.185569	0	0	0	0	0	-0.076837	0.00838886	0.0212164	0.0140918	0	0.106813	0.262657	0.170271	0	0	0	0	-0.559151	-0.609262	-0.180293	0	-0.139669	0	-0.468585	-0.499688	-0.477549	0	0	0.112361
UNC_MM_Myc.2012_Median_Genome.Biol.2013_PMID.24220145	0	0	0	0	0.0369717	0	0	0	0.0880763	0	0	0	-0.0485976	0	0.0316209	-0.00091576	0	0	0.045198	0	0.161448	0.0402609	0.0851938	0.0543716	0	0.0261556	0.038055	0.0165669	0.164242	0.13523	0.13197	0.291472	0.122141	0.0402774	0	0	-0.159977	-0.379071	-0.0874328	-0.192399	-0.165797	-0.0193927	0	0	0	-0.136286	0	0	0.076106
UNC_MM_p53null.Luminal_Median_Genome.Biol.2013_PMID.24220145	0	0	0	0	0	0.0563495	0.110681	0.127098	0.151898	0.291561	-0.00612278	0	0	0	0	-0.0526526	0	0	0	0	0	0	0	-0.0108745	0	0	0	0	0	0.151959	0.135884	0	0.192719	0.0704499	0.00876318	0	0	-0.0950282	-0.0284893	0	0	0	0	0	-0.0889776	0	0	-0.171243	0
UNC_MM_Red10_Median_BMC.Med.Genomics.2011_PMID.21214954	0	0	0.00015329	0	0	0	0	0	0.159268	0.0102362	0	0.206681	-0.025273	0.109553	0	0.104449	0.0483833	0.0415678	0.182671	0.10102	0	0	0	0	0	0	0	0	0.114189	0.164833	0.0668556	0.4904	0.0494095	0	0	0	0	0	-0.359989	-0.0712805	0	0	0	0	-0.0975854	-0.0638234	-0.0152563	-0.0268799	-0.0165429
UNC_MM_Red20_Median_BMC.Med.Genomics.2011_PMID.21214954	0.184464	0	0.243713	0.241734	0	0	0	0.0636031	0	0.147878	0	0	0	0	0	0	0	0	0	0	0	0	0	0	0	-0.0728578	0	0	0	0.0769824	0	0.146706	0.0161743	0.00767093	0	0.0953015	0	0.0165545	0	0	0	0	0	0	0	0.0115805	0	0	0
UNC_MM_Red5_Median_BMC.Med.Genomics.2011_PMID.21214954	0	0	0	0	0.165382	0	0.00651184	0.0150812	0.0972297	0	0	0.00095624	0	0	0	0	0	0	0.0507704	0.0930522	0	0	0	0	0	0.0691011	0	0	0	0.0228776	0	0.0799087	0.0370433	0.072634	0	0	0.0561541	0	0	0	-0.0481045	0	0	0	-0.0257501	-0.237909	0	-0.0324091	0
UNC_MM_WAPTag_1pFDR_UP_Median_Genome.Biology.2007_PMID.17493263	0	-0.179959	0	0	0	0	0	0	0.0236334	0	0	0	0	0	0	0.0153692	0.0237289	0.013666	0.105011	0	0.0359416	0	0	0	0	0	0	0	0	0	0	0.0916814	0.105164	0.135901	0	0	0	0	-0.032395	-0.0863404	0	0	0	0	0	-0.290665	-0.068356	0	0
UNC_MProliferation_Median_BMC.Med.Genomics.2011_PMID.21214954	0	-0.224555	0	0	0	0	0	0	0	0	0	0	-0.016707	0.0865139	0	0	0.0215418	0.0599458	0.0180817	0	0	0	0	0	0	0	0	0	0.0829647	0.193395	0.0957409	0.250553	0.109758	0	0	0	0	-0.119795	-0.205424	-0.211802	0	0	0	0	0	-0.0666197	0	0	0.00013252
UNC_Pfefferle2012_LumProg_Median_Adam_PMID.25575446	0.141448	0	0	0	0.316953	0.057629	0.0486738	0.0278883	0.0325389	0.0446717	0.0170792	0	0.120902	0.0707915	0	0	0	0	0	0	0	0	0	0	0	-0.0504656	0	0	0.177956	0.483466	0.200409	0.389586	0.144316	0.22923	0.355713	0.0719226	0.293609	0	0.0309733	0	0	0	0	0	0	0	0	0	-0.00086862
UNC_Pfefferle2012_MatureLum_Median_Adam_PMID.25575446	0	0	0	0	0	0	0	0	0	0	-0.217627	-0.0584066	0	0	0.0469616	0	0	5.37e-05	0	0	0.0870298	0.0886906	0	0.0266345	0.0112979	0.0201996	0.0215944	0.0409776	-0.0777828	-0.189672	-0.0953461	-0.087917	-0.232602	-0.141663	-0.293084	0	0.0445198	0.117904	0	0	0	0	0	0	0	0.123394	-0.00022056	0	-0.0576916
UNC_PIK3CA.Hutti_Median_Cancer.Res.2012_PMID.22552288	0	-0.0648105	0	-0.0233245	0	0	0	0.0209139	0	0.372431	0	0	0	0	0	-0.00459206	0	0.00770725	0.00441302	0	0	0	0	0	0	0	0	0	0	0.126859	0	0.237942	0.171694	0.0200567	0	0.063003	0.0422863	0	0	0	0	0	0	0.169587	0	0	0	-0.0500307	0
UNC_Proliferation_Cluster_Median_BMC.Med.Genomics.2011_PMID.21214954	0	-0.0613563	0	0	0	0	0	0.0683748	0.127233	0	0	0	-0.0196777	0.0512087	0	0.0202501	0	0.120153	0.108902	0	0	0	0	-0.00048075	0	0	0.00839025	0	0.00837303	0.145136	0.0858618	0.159646	0	0.288827	0.0565578	0	0	-0.205258	-0.0112333	-0.222556	-0.0883657	0	0	0	0	-0.0986894	0	-0.121866	0.00921713
UNC_RB_LOH_Median_Breast.Cancer.Res.2008_PMID.18782450	0	0	-0.0775523	-0.0103928	0.0898478	0	0	0	0.37273	0	0	0	-0.0930156	0	0.0150247	0.00777653	0.111807	0.0674063	0.0302294	0.0727759	0.0726672	0	0	0	0	0	0.0545692	0.0403166	0.186073	0.347289	0.174483	0.373541	0.0915403	0.212486	0	0	0	-0.317966	-0.327171	-0.403054	0	0	0	0	-0.345283	-0.0293147	0	0	0.0521177
UNC_ROR_S_Model_JCO.2009_PMID.19204204	0	0	0	0	0	0	0	0	0.551488	0	0	0	0	0	0	0	0	0	0	0	0	0	0	0	0	0	0	0	0	0.820228	0	1.29468	1.31358	0	0.00012304	0	0	0	0	0	0	0	0	0	0	-0.497213	0	0	0
UNC_S100A9_A8_Median_BMC.Med.Genomics.2011_PMID.21214954	0	0	0	0	0.118759	0.0192949	0.0263777	0	0.229752	0.212592	0	0	0.0451215	0.0795301	0	0	0	0	0.0804709	0	0	0	0	0	0	0	0.0730308	0.0504804	0.0196725	0.242894	0	0.525448	0	0	0	0.224711	0	0	0.105427	0	0	0	0	0	0	0.0255509	0	0	0
UNC_Scorr_Basal_Correlation_JCO.2009_PMID.19204204	0	0	0.00173997	0	0.100672	0	0	0	0.243894	0.228983	0	0	0	0	0	-0.0426608	0	0	0	0	0	0	0	0	0	-0.100266	0	0	0.0590366	0.37827	0.134155	0.307996	0.443544	0.228921	0.237677	0	-0.00204169	-0.133851	-0.0819366	-0.188983	0	0	-0.00693169	0	-0.178707	-0.103246	0	-0.105602	0
UNC_Scorr_Her2_Correlation_JCO.2009_PMID.19204204	0	0	-0.205629	0	-0.195819	0	0	0	0	0	0	0	0	0	0	0	0	0	0	0	0	0	0	0	0	0.287726	0	0	0	0	0	0	0.752633	0.17339	0	0	-0.24653	-0.148691	0	0	0	0	0	0	0	0	0	0	0
UNC_Scorr_IE_Correlation_JCO.2006_PMID.16505416	0.0003893	0.397974	0.188945	0.203296	0	0	0	0	0	0.00091706	0	-0.111052	-0.068189	0	0	0	0	0	0	0	0	0.0816888	0	0.0506873	0	0	0	0	0	0	0	0	-0.00033129	0	0	0	0	0	0.0632846	0	0	0	0	0	0	0.179273	0	0.236306	0
UNC_Scorr_IIE_Correlation_JCO.2006_PMID.16505416	0	0.0172188	0	0	0	0	0.0611971	0.167166	0.00032003	0	0	0	0	-0.0178146	0	0	0	0	0	0	0	-0.0904726	-0.00610614	-0.185577	-0.149062	0	0	-0.0337826	0	0.76278	0	0.429672	0.235249	0.0201676	0.574646	0	0	0	0	-0.164627	0	0	0	-0.0150728	-0.0671106	-0.0741685	0.0764799	-0.0795937	0
UNC_Scorr_LumA_Correlation_JCO.2009_PMID.19204204	0.00040308	0.00061597	0.308256	0.332948	0	0	0	0	0	0	0.0258862	0	0	-0.0429723	0	0	-0.0637452	-0.00253868	0	0	0	0	0	0	0	-0.11374	0	0	-0.10555	-0.250491	0	-0.257815	-0.212745	-0.152963	0	0	0	0	0.269242	0	0	0	0	0	0	0.337902	0	0	-0.0529288
UNC_Scorr_LumB_Correlation_JCO.2009_PMID.19204204	-0.291426	0	-0.267362	-0.229877	-0.123664	0	-0.0918845	-0.174336	0	0	-0.111034	-0.0259032	-0.0171547	-0.121834	0.0194154	0	0	0	0.119462	0.0897533	0	0	0.0341517	0	0.0821367	0.210474	0	0	0	0	0	-0.0356781	0	-0.0133199	0	0	0	0	-0.174352	-0.1065	-0.0562957	0	0	-0.196071	0	0	0	0	0.0744504
UNC_Scorr_P53_Mut_Correlation_BMC.Cancer.2006_PMID.17150101	0	0	0	0	0	0	0	0	0.159084	0.139497	0.0381585	0	0	0.0107618	0	0	0	0	0.00366809	0.11146	0	0	0	0	-0.101792	-0.2088	0	0	0.173746	0.349194	0.250055	0.386613	0.19268	0.266823	0.0790319	0	0	-0.209042	-0.180189	-0.0925864	0	0	0	0	0	-0.57834	0	-0.254202	0
UNC_Scorr_P53_Wt_Correlation_BMC.Cancer.2006_PMID.17150101	0	0.043812	0.123537	0.148689	0	0	0	0	-0.0827234	0	0	0	0	0	0	0.113805	0	-0.115648	-0.00268442	0	0	0	0	0	-0.00236052	0	-6.13e-05	-0.00634112	-0.0637286	-0.416052	-0.0519934	-0.378224	-0.155213	-0.456335	0	0	0	0	0.0666681	0.0584053	0.0649748	0.162393	0	0.0769891	0	0.277621	0	0	-0.0864333
UNC_Shehata2012_ALDHpos_Median_Adam_PMID.25575446	0.148535	0	0	0	0.0907812	0.0826651	0.130567	0.0939866	0	0.0259547	0	0	0.0531796	0.0310656	0	0	0	0	0	0	0	0	0	0	-0.0254709	-0.059939	0	0	0.0228212	0.204799	0.0446395	0.189407	0.0464567	0.207632	0.057335	0	0.00706617	0	0	0	0	0	0	0	0	0	0	0	0
UNC_Shehata2012_LumProg_Median_Adam_PMID.25575446	0.0697784	0	0.0512268	0.0669791	0	0	0	0	0	0.218718	0	0	0	0	0.0822466	0	0.0518529	0.193735	0	0	0.0832486	0.0178241	0.0254622	0.00753393	0	0	0.0936586	0.0396923	0	0.15845	0.242448	0.184854	0.225515	0.101003	0.128334	0	0	-0.0282211	0	0	0	0	0	0	0	0	0	0	0
UNC_Shehata2012_NCL_Median_Adam_PMID.25575446	0	0	0	0	-0.0996526	0	0	0	-0.0258425	-0.0861616	0	0	-0.185569	0	0	0	0	0	0	0	0	0.0326784	0	0	0.0940128	0.0205175	0	0	0	0	0	0	0	0	-0.472756	0	0	0	0	0	0	0	0	0	0	0	0	0	0
UNC_Unknown_12_Median_BMC.Med.Genomics.2011_PMID.21214954	0	0	0	0	0	0	0	0	0	0	0	0	0	0	0	0	0	0	0	0	0.219947	0	0.100194	0	0.0570172	0.115287	0	0	0	0	0	0	0	0	0	0	0	0	0	0	0	0	0	0	0	-0.142662	0	0	0
UNC_Unknown_13_Median_BMC.Med.Genomics.2011_PMID.21214954	0	0	-0.413955	0	-0.0429867	-0.170907	0	0	0	0	0	0	0	0	0	0	0	0	0	0	0	0	0	0	0	0	0	0	0	-0.497641	0	0	0	0	0	0	0	0	0	0	0	0	-0.348791	0	0	0	0	0	0
UNC_Unknown_14_Median_BMC.Med.Genomics.2011_PMID.21214954	0	-0.149603	0	0	0	-0.170016	0	0	0	0	0	-0.274389	0	0.0138829	0	0.035737	0.0945304	0	0	0	0	0	0	0	0	0	0.0226694	0	0	0	0	0	0	0	0	0	0	0	-0.391269	-0.116453	-0.582497	0	0	0	0	0	0	0	0.212564
UNC_Unknown_5_Median_BMC.Med.Genomics.2011_PMID.21214954	0	-0.299215	0	0	0	-0.0411019	0	-0.0228821	0	0	0	0	0	0	0.513326	0.00482386	0.0537906	0.406937	0.113005	0.151063	0.339416	0.333421	0.268305	0.292643	0.264075	0.291786	0.489983	0.383545	-0.0158229	-0.140016	0	0	0	-0.174547	0	0	0	-0.168079	-0.222812	0	-0.0460007	0	0	0	0	0	0	0	0
UNC_Unknown_7_Median_BMC.Med.Genomics.2011_PMID.21214954	0	-0.762757	0	0	0	0	0	0	0	0	0	0	0	0	1.76562	0	0	0.147285	0	0	0	0.657859	0.209155	0.150928	0	0	1.15559	0	0	0	0	0	0	0	0	-0.162696	0	-0.0388724	-0.145071	-0.138542	0	0	0	0	0	0	0	0	0
UNC_Unknown_8_Median_BMC.Med.Genomics.2011_PMID.21214954	0	0	0	0	0	0	0	0	0	0	0	0	-0.0570811	0	0	0	0	0	0	0	0	0	0	0	0	0	0	0	0	0	0	0	0	0	0	0	-0.193703	-0.132172	0	-0.135587	0	0	0	0	0	-0.503512	0	0	0
UNC_VEGF_13genes_Median_BMC.Med.2009_PMID.19291283	0.130944	0.0166446	0	0	0.110386	0.237551	0.0267305	0	0.0544836	0.290837	0	0	0	0	0	0	0	0	0	0	0	0	0	0	0	-0.065034	0	0	0	0.310869	0	0.52843	0.308816	0.0900406	0	0	0.0787298	0	0	0	0	0	0	0	0	0	0	0	0.112112
UNC_XRTinducedgenes.Oh_Median_PMID.24527691	0.0321229	0	0	0	0.0774348	0.0608272	0.103045	0.0572518	0.0915218	0.0874746	0	0	0.110236	0.0255605	0	0	0	0	0	0	0	0	0	0	0	-0.0124174	0	0	0.120658	0.266834	0.12784	0.181469	0.149766	0.176239	0.14903	0.0415052	0	0	0	0	0	0.0620064	0.0422547	0.299138	0	0	0	0	0
Wirapati_Proliferation_Median_Breast.Cancer.Res.2008_PMID.18662380	0	-0.237357	0	0	0	-0.234731	0	0	0	0.300338	-0.0116617	0	-0.0340287	0	0	0	0	0.140163	0.00017937	0	0	0	0	0	0	0	0	0	0	0.249879	0	0.901184	0.210284	0.221155	0	0	0	-0.55876	-0.180069	0	0	0	0	0	-0.0009952	-0.783875	0	0	0
[truncated: 485 more columns]
