# Supplementary material for: Circulating tumor DNA reveals complex biological features with clinical relevance in metastatic breast cancer
Source: Nat Commun. 2023 Mar 1;14:1157. doi: 10.1038/s41467-023-36801-9 (PMC9977734; doi:10.1038/s41467-023-36801-9)
Supplement: Supplementary file 15 — Supplementary Data 12 [file 41467_2023_36801_MOESM15_ESM.xlsx]

## Sheet: Hoja1
Supplementary Data 12. Tumor fraction reported by iChorCNA using shWGS at different coverage depths (2X, 1X, 0.5X, 0.1X)
Sample	Tumor Fraction - 40M reads_2X coverage	Tumor Fraction - 20M reads_1X coverage	Tumor Fraction - 10M reads_0.5X coverage	Tumor Fraction - 2M reads_ 0.1X coverage
CASE 1	0	0	0	0.02033
CASE 2	0.07792	0.0803	0.08434	0.1049
CASE 3	0.09088	0.1124	0.0978	0.09903
CASE 4	0.216	0.218	0.2209	0.2582
CASE 5	0.3587	0.3591	0.3534	0.3495
CASE 6	0.4411	0.4405	0.4389	0.4428
CASE 7	0.4667	0.4518	0.4506	0.4431
CASE 8	0.5513	0.5497	0.5481	0.5389
CASE 9	0.5661	0.5672	0.565	0.5812
CASE 10	0.6456	0.6448	0.6448	0.6474
CASE 11	0.6489	0.6473	0.6464	0.6629
CASE 12	0.6548	0.643	0.6493	0.6291
