# Supplementary material for: Circulating tumor DNA reveals complex biological features with clinical relevance in metastatic breast cancer
Source: Nat Commun. 2023 Mar 1;14:1157. doi: 10.1038/s41467-023-36801-9 (PMC9977734; doi:10.1038/s41467-023-36801-9)
Supplement: Supplementary file 16 — Supplementary Data 13 [file 41467_2023_36801_MOESM16_ESM.xlsx]

## Sheet: Hoja1
Supplementary Data 13.Correlation of bin-to-bin log2 values reported by iChorCNA using shWGS at different coverage depths (2X, 1X, 0.5X, 0.1X)
Sample ID	bin-to-bin log2 at 2X*	bin-to-bin log2 at 1X*	bin-to-bin log2 at 0,5X*	bin-to-bin log2 at 0,1X*
CASE 1	1	0.7591	0.6939	0.3978
CASE 2	1	0.9946	0.9909	0.9651
CASE 3	1	0.8895	0.8293	0.5832
CASE 4	1	0.9712	0.9548	0.8389
CASE 5	1	0.9764	0.9621	0.8652
CASE 6	1	0.9969	0.995	0.9794
CASE 7	1	0.9868	0.9784	0.9175
CASE 8	1	0.997	0.9952	0.9794
CASE 9	1	0.9942	0.9906	0.9615
CASE 10	1	0.9972	0.9954	0.9807
CASE 11	1	0.8382	0.7586	0.5064
CASE 12	1	0.9945	0.9904	0.9621
AVERAGE	1	0.949633	0.927883	0.8281
	*all comparisons are referred to 2X coverage
