# Supplementary material for: Circulating tumor DNA reveals complex biological features with clinical relevance in metastatic breast cancer
Source: Nat Commun. 2023 Mar 1;14:1157. doi: 10.1038/s41467-023-36801-9 (PMC9977734; doi:10.1038/s41467-023-36801-9)
Supplement: Supplementary file 17 — Supplementary Data 14 [file 41467_2023_36801_MOESM17_ESM.xlsx]

## Sheet: Hoja1
Supplementary Data 14. Correlation of 150 CNA signatures run on samples that have been in-silico diluted to different coverage depths
Coverage	CASE 2	CASE 3	CASE 4	CASE 5	CASE 6	CASE 7	CASE 8	CASE 9	CASE 10	CASE 11	CASE 12	AVERAGE
40M	1	1	1	1	1	1	1	1	1	1	1	1
20M	0.85	0.97	0.99	1	1	0.96	1	1	1	1	0.95	0.97
10M	0.86	0.98	0.98	0.99	1	0.95	1	1	1	1	0.99	0.98
2M	0.8	0.78	0.92	0.98	0.99	0.87	0.99	1	1	0.97	0.97	0.93
