# Supplementary material for: Circulating tumor DNA reveals complex biological features with clinical relevance in metastatic breast cancer
Source: Nat Commun. 2023 Mar 1;14:1157. doi: 10.1038/s41467-023-36801-9 (PMC9977734; doi:10.1038/s41467-023-36801-9)
Supplement: Supplementary file 18 — Supplementary Data 15 [file 41467_2023_36801_MOESM18_ESM.xlsx]

## Sheet: Hoja1
Supplementary Data 15. Correlation of 150 CNA signatures run on samples that have been in-silico diluted to TFs of 50%, 20%, 10%, 5% and 1% (coverage 0.5X).
TF (%)	CASE 7	CASE 8	CASE 9	CASE 10	CASE 11	CASE 12	AVERAGE
50	1	1	1	1	1	1	1
20	0.929189	0.992451	0.99389	0.973065	0.984898	0.876188	0.95828
10	0.862757	0.957294	no TF	0.922341	0.920489	0.478684	0.828313
5	0.790901	0.851512	0.248516	0.787552	no TF	0.387542	0.613205
1	no TF	no TF	no TF	0.391929	no TF	no TF	0.391929
no TF: iChorCNA reported TF value =0 and no signature values could be obtained
