# Supplementary material for: Circulating tumor DNA reveals complex biological features with clinical relevance in metastatic breast cancer
Source: Nat Commun. 2023 Mar 1;14:1157. doi: 10.1038/s41467-023-36801-9 (PMC9977734; doi:10.1038/s41467-023-36801-9)
Supplement: Supplementary file 19 — Supplementary Data 16 [file 41467_2023_36801_MOESM19_ESM.xlsx]

## Sheet: Hoja1
Supplementary Data 16. Statistics of bin log2 values output from iChorCNA of 14 healthy control samples (1Mb bins)
	log2 1Mb bin sizes
	Min.	1st Qu.	Median	Mean	3rd Qu.	Max.	bins	sd	Margin_Error	CI95.lower.limit	CI95.Upper.limit
Healthy control 1	-0.0995	-0.019475	0.00135	0.00130777	0.0223	0.1357	2510	0.0322472	0.00126216	4.56127e-05	0.00256993
Healthy control 2	-0.1345	-0.0152	0.0004	0.000480837	0.0172	0.098	2510	0.0249661	0.000977174	-0.000496337	0.00145801
Healthy control 3	-0.1211	-0.020175	-0.00015	0.000630279	0.022575	0.144	2510	0.0351901	0.00137734	-0.000747063	0.00200762
Healthy control 4	-0.1149	-0.0153	0.001	0.00144052	0.0201	0.0945	2510	0.0281664	0.00110243	0.000338087	0.00254295
Healthy control 5	-0.0995	-0.014375	0.0006	0.00121677	0.017175	0.1649	2510	0.0255002	0.00099808	0.000218693	0.00221485
Healthy control 6	-0.2216	-0.0172	0	0.000813426	0.017475	0.4068	2510	0.0305662	0.00119636	-0.000382934	0.00200979
Healthy control 7	-0.105	-0.0167	0.0017	0.00233422	0.02	0.171	2510	0.0297138	0.001163	0.00117123	0.00349722
Healthy control 8	-0.0988	-0.0162	0.0013	0.00163211	0.019875	0.2881	2510	0.029647	0.00116038	0.000471727	0.0027925
Healthy control 9	-0.1784	-0.0212	0.0008	0.000901833	0.0237	0.1391	2510	0.0358145	0.00140178	-0.000499946	0.00230361
Healthy control 10	-0.1265	-0.017675	0.00175	0.00137506	0.0202	0.1426	2510	0.03071	0.00120199	0.00017307	0.00257705
Healthy control 11	-0.1492	-0.0211	0.0012	0.00158821	0.0255	0.1242	2510	0.0356918	0.00139698	0.000191228	0.00298519
Healthy control 12	-0.1475	-0.0146	0.001	0.001189	0.0176	0.099	2510	0.0256023	0.00100207	0.000186931	0.00219108
Healthy control 13	-0.1461	-0.0207	-0.0001	0.000454781	0.022475	0.1308	2510	0.034488	0.00134986	-0.000895079	0.00180464
Healthy control 14	-0.0977	-0.0177	0.0001	5.83665e-05	0.0191	0.0931	2510	0.0286801	0.00112254	-0.00106417	0.0011809
AVERAGE	-0.13145	-0.0176857	0.000782143	0.00110166	0.0203768	0.159414	2510	0.0304988	0.00119372	-9.20682e-05	0.00229538
