# Supplementary material for: Circulating tumor DNA reveals complex biological features with clinical relevance in metastatic breast cancer
Source: Nat Commun. 2023 Mar 1;14:1157. doi: 10.1038/s41467-023-36801-9 (PMC9977734; doi:10.1038/s41467-023-36801-9)
Supplement: Supplementary file 20 — Supplementary Data 17 [file 41467_2023_36801_MOESM20_ESM.xlsx]

## Sheet: Hoja1
Supplementary Data 17. Previous treatments of patients of the CDK-Validation 1 cohort were available for 77 patients
Previous treatments	N	%
Neoadjuvant endocrine therapy	1	0.013
Neoadjuvant chemotherapy	20	0.2597
Other neoadjuvant targeted therapies	2	0.026
Adjuvant endocrine therapy	25	0.3247
Adjuvant chemotherapy	29	0.3766
Other adjuvant targeted therapies	3	0.039
Chemotherapy in the metastatic setting	21	0.2727
Endocrine therapy in the metastatic setting	22	0.2857
Other targeted therapies in the metastatic setting	9	0.1169
