# Supplementary material for: Circulating tumor DNA reveals complex biological features with clinical relevance in metastatic breast cancer
Source: Nat Commun. 2023 Mar 1;14:1157. doi: 10.1038/s41467-023-36801-9 (PMC9977734; doi:10.1038/s41467-023-36801-9)
Supplement: Supplementary file 22 — Source Data [file 41467_2023_36801_MOESM22_ESM.xlsx]

## Sheet: Figure 2
	2B							2C						2E								2F
	Pair	UNC HER1 Cluster		Pair	UNC RB-LOH			segment	Case#1		Case#2			DNA-based signature	RNA-based PAM50 signature							ER	Estrogen signaling		HER2	HER2 signaling
		tumor	plasma		tumor	plasma			tumor	plasma	tumor	plasma			Basal-like	HER2-enriched	Proliferation score	Luminal B	Luminal A	Normal-like		1	-1.01593		0	0.0334516
	1	0.893328	0.874412	1	1.66271	1.0715		1.p wholearm.chr1:1-124300000	0.0170361	-0.181419	-0.165716	-0.312424		UNC_MM_C3Tag_1pFDR_UP_Median_Genome.Biology.2007_PMID.17493263	0.209518	0.141869	0.091404	-0.091404	-0.522618	-0.391556		1	3.8224		0	0.713508
	2	2.71815	0.874412	2	1.66271	2.77493		chr1:3756302-6867390.BeroukhimS2.1p36.31.del.	-0.399507	-1.10824	-0.674977	-0.88071		UNC_MM_C3Tag.2012_Median_Genome.Biol.2013_PMID.24220145	0.209918	0.180612	0.084531	-0.084531	-0.479719	-0.328068		0	-1.4133		0	-0.567305
	3	5.84761	2.17939	3	3.02619	7.79885		chr1:26377344-27532551.BeroukhimS2.1p36.11.del.	-0.399507	-0.861767	-0.549194	-1.16173		UNC_MM_WAPTag_1pFDR_UP_Median_Genome.Biology.2007_PMID.17493263	0.256177	0.188424	0.096775	-0.096775	-0.444764	-0.263467		0	-3.35697		0	-0.82114
	4	7.26301	2.17939	4	3.02619	9.51886		chr1:27351829-27460967.BeroukhimS5..amp.	-0.399507	-0.861767	-0.549194	-1.16173		UNC_MM_Myc.2012_Median_Genome.Biol.2013_PMID.24220145	0.320824	0.229865	0.115989	-0.115989	-0.346148	-0.139806		1	-0.904636		0	-0.736721
	5	-1.92448	-0.141803	5	0.294411	3.2319		chr1:39907605-40263248.BeroukhimS2.1p34.2.amp.MYCL1	0.462074	0.614206	-0.0303895	0.0869596		UNC_Duke_Module03_betacatenin_Median_Mike_PMID.20335537	0.271169	0.156665	0.097408	-0.097408	-0.308459	-0.124183		1	-0.165098		0	0.432373
	6	-0.493341	-0.505344	6	-0.450528	0.215699		chr1:41717036-43943775.Basal.1p34.2-1.amp	0.462074	0.614206	-0.0303895	0.0869596		Pcorr_CSR_Activated_Correlation_PNAS.2005_PMID.15701700	0.31947	0.255745	0.084173	-0.135641	-0.284485	-0.084173		0	-4.85029		0	-0.7596
	7	-0.958108	-0.382736	7	0.0295855	0.371279		chr1:43945805-44960161.Basal.1p34.1-2.amp	0.462074	0.614206	-0.0303895	0.0869596		RB_LOSS_Median_J.Clin.Invest.2007_PMID.17160137	0.293709	0.168589	0.069594	-0.138399	-0.288545	-0.069594		1	3.58873		0	0.885881
	8	-0.318572	-0.382736	8	0.0295855	1.17466		chr1:46541957-46555032.Basal.1p33-3.amp	0.462074	0.614206	-0.0303895	0.0869596		UNC_RB_LOH_Median_Breast.Cancer.Res.2008_PMID.18782450	0.300727	0.195114	0.092933	-0.145663	-0.290302	-0.092933		1	-1.44564		0	0.0433771
	9	-0.308489	0.521057	9	0.579395	0.342452		chr1:58658784-60221344.BeroukhimS2.1p32.1.amp.JUN	0.393129	0.531311	-0.0303895	0.0869596		UNC_HER1_Cluster2_Median_BMC.Genomics.2007_PMID.17663798	0.317454	0.098234	0.037143	-0.181254	-0.25728	-0.037143		0	-1.42668		1	0.0988532
	10	1.74929	1.19746	10	1.22807	-0.875863		chr1:71284749-74440273.BeroukhimS2.1p31.1.del.NEGR1	0.393129	0.531311	-0.0303895	0.0869596		Tumour_hypoxia_causes_DNA_hypermethylation_by_reducing_TET_activity_Median_Nature.2016_PMID.27533040	0.29364	0.110298	0.066736	-0.151578	-0.221705	-0.066736		1	-3.54034		0	-1.3592
	11	0.435859	-0.0397668	11	1.12286	0.0220584		chr1:110339388-119426489.BeroukhimS2.1p13.2.del.	0.393129	0.531311	-0.133285	-0.161423		UNC_Scorr_P53_Mut_Correlation_BMC.Cancer.2006_PMID.17150101	0.294257	0.105832	-0.035115	-0.291466	-0.225305	0.035115		1	0.561913		0	0.139473
	12	2.16179	-0.0977644	12	-0.200605	0.450795		chr1:114889793-115149999.BeroukhimS5..amp.	0.393129	0.531311	-0.0303895	0.0869596		UNC_Scorr_LumA_Correlation_JCO.2009_PMID.19204204	-0.097761	-0.21296	-0.043833	0.043833	0.458764	0.399414		1	1.32003		0	0.827797
	13	1.2222	0.0258591	13	-0.224679	0.324395		chr1:118282114-118807006.BeroukhimS5..amp.	0.393129	0.531311	-0.47988	-1.05836		Chemo_Endocrine_Score_PMID.27903675	-0.195176	-0.251086	-0.055171	0.055171	0.401274	0.319751		1	2.6077		0	0.796693
	14	0.842593	0.282501	14	1.50946	2.72018		chr1:119996566-120303234.BeroukhimS2.1p12.amp.	0.393129	0.531311	-0.47988	-1.05836		Pcorr_NKI70_Good_Correlation_Nature.2002_PMID.11823860	-0.287294	-0.21646	-0.099145	0.099145	0.344261	0.168276		1	3.5897		0	-0.218093
	15	1.57524	0.552755	15	0.749988	-1.18709		1.q wholearm.chr1:124300000-247249719	0.0612785	0.418723	0.620145	1.12835										1	-0.823207		0	-0.17678
	16	0.094741	0.41022	16	0.934113	0.739204		chr1:144078052-144943150.BeroukhimS5..amp.	0.363338	NA	0.624363	NA										1	3.60306		0	-0.89841
	17	0.14986	0.41022	17	0.934113	0.734196		chr1:148661965-149063439.BeroukhimS2.1q21.2.amp.MCL1	0.363338	0.31811	0.624363	1.13503										1	-4.64504		0	-0.34915
	18	0.323945	0.41022	18	0.934113	1.03444		chr1:151026302-152973244.BeroukhimS5..amp.	-0.158016	0.31811	0.624363	1.13503										1	0.351614		0	-0.228993
	19	0.0470908	0.864478	19	2.30011	3.41268		chr1:158317017-159953843.BeroukhimS2.1q23.3.amp.	-0.163083	0.290418	0.611793	1.11351										0	3.51713		0	0.741343
	20	0.91301	0.864478	20	2.30011	4.27973		chr1:162199047-163197517.BeroukhimS5..amp.	-0.158016	0.31811	0.624363	1.13503										1	-1.06778		0	0.0240888
	21	0.216771	-0.158725	21	0.505568	1.07461		chr1:163619952-164752515.BeroukhimS5..amp.	-0.158016	0.31811	0.624363	1.13503										1	-0.435081		0	-0.404316
	22	0.538509	-0.437393	22	-0.281906	2.77945		chr1:166729757-167532460.BeroukhimS5..amp.	-0.158016	0.31811	0.624363	1.13503										1	0.170733		1	1.55664
	23	0.0853309	-0.0659743	23	-0.836189	-0.194267		chr1:168438419-168880930.BeroukhimS5..amp.	-0.158016	0.31811	0.624363	1.13503										0	-1.90961		0	-1.44069
	24	-0.281767	0.401007	24	2.973	0.540394		chr1:169549478-170484405.BeroukhimS2.1q24.3.amp.	-0.158016	0.31811	0.624363	1.13503										1	1.36696		0	0.230142
	25	0.814048	3.20418	25	2.69749	0.748635		chr1:174611641-175371076.BeroukhimS5..amp.	-0.158016	0.31811	0.624363	1.13503										0	-0.831049		1	0.326461
	26	3.04281	0.876252	26	0.305968	3.39163		chr1:201678483-203358272.BeroukhimS2.1q32.1.amp.MDM4	0.271911	0.565769	0.624363	1.13503										1	6.74261		0	-0.991275
	27	-0.199126	0.204807	27	-0.27328	-0.125068		chr1:223876038-247249719.BeroukhimS2.1q43.del.RYR2	0.272286	0.564841	0.620294	1.12748										1	-4.77546		0	-0.902458
	28	-2.41064	-1.16245	28	-0.164977	-0.458731		chr1:241364021-247249719.BeroukhimS2.1q44.amp.	0.271911	0.565769	0.624363	1.13503										0	-2.68959		0	0.249466
	29	1.88076	0.762543	29	0.95788	3.23158		chr2:1-15244284.BeroukhimS2.2p25.3.del.	-0.036117	-0.0426823	-0.0534337	0.123676										1	-0.942097		0	1.56423
	30	0.403761	-0.0265978	30	1.0364	1.32014		2.p wholearm.chr2:1-93300000	-0.0201897	-0.126581	-0.0114154	0.123647										1	1.8204		0	1.30258
	31	0.181314	-0.35778	31	-0.0256605	0.803139		chr2:15977811-16073001.BeroukhimS2.2p24.3.amp.MYCN	-0.036117	-0.0426823	-0.0534337	0.123676										0	-3.79292		0	-0.745047
	32	1.33456	-0.35778	32	-0.0256605	1.86862		chr2:32460827-55039898.BeroukhimS5..del.	0.0102308	-0.0426823	0.129659	0.123676										1	1.48901		0	1.41311
	33	0.0482394	-0.0236883	33	0.153827	0.721278		chr2:53680282-53845245.BeroukhimS5..amp.	0	0	0	0										0	-0.454873		0	0.231392
	34	0.730252	-0.0236883	34	0.153827	1.49594		chr2:61834240-63151654.BeroukhimS5..amp.	0.0473091	-0.0426823	-0.0415133	0.123676										1	-0.85396		0	0.0175026
	35	-0.042358	-0.547809	35	-0.0822318	-0.278141		chr2:79257340-80427237.BeroukhimS5..del.	-0.625475	-1.08478	-0.0415133	0.123676										0	-1.25824		1	-0.373391
	36	3.05037	1.44622	36	1.0642	4.70374		2.q wholearm.chr2:93300000-242951149	-0.144425	-0.432757	0.0325437	0.122198										1	-0.158443		0	-0.15441
	37	3.16158	1.44622	37	1.0642	3.92785		chr2:121187279-122198612.BeroukhimS5..amp.	0.0165688	-0.0451068	0.0335833	0.123676										1	0.341426		0	-0.327436
	38	0.201461	-0.448285	38	-0.012894	-0.0649597		chr2:135029078-135167772.BeroukhimS5..amp.	0.0165688	-0.0451068	0.0335833	0.123676										1	-1.22758		0	-2.59561
	39	0.361885	-0.448285	39	-0.012894	0.708594		chr2:138479322-143365272.BeroukhimS2.2q22.1.del.LRP1B	0.0165688	-0.0451068	0.0335833	0.123676										1	-0.821388		0	-0.709806
	40	1.78784	0.55598	40	2.39744	2.04042		chr2:154436672-155018734.HER2-enriched.2q23.3-114.amp	0.0165688	-0.0451068	0.0335833	0.123676										1	-1.05111		0	-0.196371
	41	0.251046	-0.686948	41	-0.587719	0.642481		chr2:156889194-159797412.HER2-enriched.2q24.1-115.amp	0.0165688	-0.0451068	0.0335833	0.123676										1	-1.15131		0	-0.840822
	42	-0.80664	-0.13428	42	0.123952	0.906905		chr2:159800558-163403274.HER2-enriched.2q24.2-116.amp	0.0165688	-0.0451068	0.0335833	0.123676										1	2.55999		0	0.494866
	43	-0.193407	-0.40314	43	-0.511337	0.0827231		chr2:164158152-168812365.HER2-enriched.2q24.3-117.amp	0.0165688	-0.0451068	0.0335833	0.123676										1	3.68593		0	1.66296
	44	-0.617148	-0.40314	44	-0.511337	-0.569452		chr2:173927807-175001974.HER2-enriched.2q31.1-118.amp	0.0165688	-0.0451068	0.0335833	0.123676										1	3.15294		0	-0.825958
	45	-0.22153	-0.12487	45	0.193592	0.91797		chr2:204533830-206266883.BeroukhimS2.2q33.2.del.PARD3B	-0.391076	-0.983396	0.0335833	0.123676										1	2.01273		0	0.508752
	46	0.933315	1.7294	46	2.8944	1.32279		chr2:241477619-242951149.BeroukhimS2.2q37.3.del.	-0.391076	-1.31495	0.0335833	0.123676										1	-0.653764		0	-0.106946
								chr3:1-2121282.BeroukhimS2.3p26.3.del.	-0.454044	-1.01027	-0.693227	-0.849924										1	-0.988754		0	-0.314153
								3.p wholearm.chr3:1-91700000	-0.333188	-0.776432	-0.544204	-0.801836										1	-1.62135		0	-0.703551
								chr3:41866-18694914.BeroukhimS5..amp.	-0.454044	-1.01027	-0.693227	-0.849924										1	0.101045		0	-0.160476
								chr3:36286137-40063081.BeroukhimS5..amp.	-0.454044	-1.01027	-0.482974	-0.715293										1	-0.875699		0	-0.136702
								chr3:43362938-44130419.BeroukhimS5..del.	-0.454044	-1.01027	-0.58476	-0.953122										1	-0.992799		0	-0.0983424
								chr3:58626894-61524607.BeroukhimS2.3p14.2.del.FHIT	0.40497	0.609714	-0.58476	-0.953122										1	-0.13736		0	-1.57247
								chr3:66644057-68118027.BeroukhimS5..del.	0.40497	0.609714	-0.58476	-0.953122										1	-0.300601		0	-0.198531
								chr3:70107050-74383584.BeroukhimS5..del.	0.40497	0.609714	-0.58476	-0.953122										1	2.71712		0	0.319494
								chr3:86250885-95164178.BeroukhimS2.3p11.1.amp.	-0.551791	-1.04538	0.0477869	0.155628										1	0.177777		0	-0.12046
								3.q wholearm.chr3:91700000-199501827	0.00515594	-0.0388209	-0.033833	0.15354										1	-0.557668		0	0.0331266
								chr3:116900556-120107320.BeroukhimS2.3q13.31.del.	-0.529525	-1.04538	-0.0326361	0.155628										1	1.9173		0	0.62126
								chr3:170024984-173604597.BeroukhimS2.3q26.2.amp.PRKCI	0.306103	0.592926	-0.0326361	0.155628										1	2.65655		0	-0.560511
								chr3:175446835-178263192.BeroukhimS2.3q26.31.del.NAALADL2	0.306103	0.592926	-0.0326361	0.155628										1	2.80009		0	0.104343
								chr3:178149984-199501827.BeroukhimS2.3q28.amp.PIK3CA	0.306103	0.592926	-0.0326361	0.155628										1	1.71273		0	-0.268093
								chr4:1-435793.BeroukhimS2.4p16.3.del.	-0.00993473	0	-0.659384	0										1	3.71942		0	0.668583
								4.p wholearm.chr4:1-50700000	-0.00993473	-0.0607156	-0.659384	-0.86028										1	3.37427		0	-0.421307
								chr4:1234177-1683843.Basal.4p16.3-4.del	-0.00993473	-0.0607156	-0.659384	-0.86028										1	0.622672		0	-0.021738
								chr4:3220565-5553626.Basal.4p16.2-5.del	-0.00993473	-0.0607156	-0.659384	-0.86028										1	-0.851351		0	-0.562827
								chr4:4349500-4427489.BeroukhimS5..amp.	-0.00993473	-0.0607156	-0.659384	-0.86028										1	-1.70921		0	-0.566703
								chr4:5577784-10295484.Basal.4p16.1-6.del	-0.00993473	-0.0607156	-0.659384	-0.86028										1	4.3706		0	0.181509
								chr4:10979549-15266111.Basal.4p15.33-7.del	-0.00993473	-0.0607156	-0.659384	-0.86028										1	-0.44165		0	-0.0606358
								chr4:13238819-37565122.BeroukhimS5..del.	-0.00993473	-0.0607156	-0.659384	-0.86028										1	-1.26066		0	-0.275528
								chr4:15313739-17632477.Basal.4p15.32-8.del	-0.00993473	-0.0607156	-0.659384	-0.86028										1	-0.200123		0	-0.271519
								chr4:19864333-22430289.Basal.4p15.31-9.del	-0.00993473	-0.0607156	-0.659384	-0.86028										1	0.188155		0	0.169082
								chr4:23402742-26636101.Basal.4p15.2-10.del	-0.00993473	-0.0607156	-0.659384	-0.86028										1	-1.22955		0	-0.137558
								chr4:30331135-30753569.Basal.4p15.1-11.del	-0.00993473	-0.0607156	-0.659384	-0.86028										1	-0.956046		0	-0.219693
								chr4:37121738-38804810.Basal.4p14-12.del	-0.00993473	-0.0607156	-0.659384	-0.86028										1	-0.511398		0	-0.0687435
								chr4:41057559-42353879.Basal.4p13-13.del	-0.00993473	-0.0607156	-0.659384	-0.86028										1	-0.929553		0	0.010175
								4.q wholearm.chr4:50700000-191273063	0.0241709	-0.0617227	-0.625755	-0.85842										1	-0.167876		0	-0.44693
								chr4:54471680-55980061.BeroukhimS2.4q12.amp.PDGFRA, KIT	0.0245487	-0.0607156	-0.627273	-0.86028										1	-0.261456		0	-0.0697499
								chr4:71492582-75938920.Basal.4q13.3-15.del	0.0245487	-0.0607156	-0.627273	-0.86028										1	-0.264111		0	0.274326
								chr4:73526461-75252649.BeroukhimS5..amp.	0.0245487	-0.0607156	-0.627273	-0.86028										1	-1.22449		0	0.18821
								chr4:76623381-79684447.Basal.4q21.1-16.del	0.0245487	-0.0607156	-0.627273	-0.86028										1	0.621824		0	-0.268791
								chr4:79691766-80079606.Basal.4q21.21-17.del	0.0245487	-0.0607156	-0.627273	-0.86028										1	-4.47153		0	1.17311
								chr4:83634873-83961360.BeroukhimS5..del.	0.0245487	-0.0607156	-0.627273	-0.86028										1	1.24398		0	-1.22823
								chr4:91089383-93486891.BeroukhimS2.4q22.1.del.	0.0245487	-0.0607156	-0.627273	-0.86028										1	-0.157034		0	0.233833
								chr4:104889590-106814504.BeroukhimS5..del.	0.0946653	0.053778	-0.618863	-0.860378										1	3.82203		0	0.0677847
								chr4:112023722-118112513.BeroukhimS5..del.	0.0245487	-0.0607156	-0.627273	-0.86028										1	1.35551		0	-0.330653
								chr4:114219937-114355024.Basal.4q26-18.del	0.0245487	-0.0607156	-0.627273	-0.86028										1	-0.446461		0	-0.400679
								chr4:143168636-143603331.Basal.4q31.21-19.del	0.0245487	-0.0607156	-0.627273	-0.86028										1	-1.61294		0	-0.386608
								chr4:147085600-153449318.BeroukhimS5..del.	0.0245487	-0.0607156	-0.627273	-0.86028										1	2.64211		0	0.0237615
								chr4:151218876-154929678.Basal.4q31.3-20.del	0.0245487	-0.0607156	-0.627273	-0.86028										1	-0.34466		0	0.585042
								chr4:155375138-160500747.Basal.4q32.1-21.del	0.0245487	-0.0607156	-0.627273	-0.86028										1	1.06021		0	0.474793
								chr4:162524501-164492534.Basal.4q32.2-22.del	0.0245487	-0.0607156	-0.627273	-0.86028										1	3.21502		0	-0.962979
								chr4:164612456-170167997.Basal.4q32.3-23.del	0.0245487	-0.0607156	-0.627273	-0.86028										1	-0.947496		0	-0.22782
								chr4:170251982-170915637.Basal.4q33-24.del	0.0245487	-0.0607156	-0.627273	-0.86028										1	-2.01961		0	-1.29687
								chr4:174326479-176135905.Basal.4q34.1-25.del	0.0245487	-0.0607156	-0.627273	-0.86028										1	-2.50062		0	0.496547
								chr4:175486008-184028292.BeroukhimS5..del.	0.0245487	-0.0607156	-0.627273	-0.86028										1	-1.86318		0	-0.616738
								chr4:176791083-177486490.Basal.4q34.2-26.del	0.0245487	-0.0607156	-0.627273	-0.86028										1	-1.481		0	0.540883
								chr4:186684565-191273063.BeroukhimS2.4q35.2.del.	0.0245487	-0.0607156	-0.627273	-0.86028										1	-0.709699		0	-0.0593874
								5.p wholearm.chr5:1-47700000	-0.638048	-1.10619	-0.137041	0.168747										1	-1.48973		0	0.0148047
								chr5:1212750-1378766.BeroukhimS2.5p15.33.amp.TERT	-0.816336	-1.41049	-0.137041	0.168747										1	1.74477		0	-0.674948
								chr5:1473801-6790134.BeroukhimS5..amp.	-0.816336	-1.41049	-0.137041	0.168747										1	-4.31917		0	0.737909
								chr5:9224578-10673735.BeroukhimS5..amp.	-0.663704	-1.03596	-0.137041	0.168747										1	-1.05207		0	-0.0850889
								chr5:18240864-21565169.BeroukhimS5..amp.	-0.56195	-1.03596	-0.137041	0.168747										1	-0.364462		0	0.065713
								chr5:36750649-37111693.BeroukhimS5..amp.	-0.56195	-1.03596	-0.137041	0.168747										1	10.169		0	-0.761842
								chr5:39149695-41885012.BeroukhimS5..amp.	-0.56195	-1.03596	-0.137041	0.168747										1	4.27119		0	-0.257049
								chr5:43612947-44998256.BeroukhimS5..amp.	-0.56195	-1.03596	-0.137041	0.168747										1	-1.90987		0	-0.41263
								chr5:45312870-49697231.BeroukhimS2.5p11.amp.	-0.56195	-1.03596	-0.137041	0.168747										1	-0.514861		0	0.146236
								5.q wholearm.chr5:47700000-180857866	-0.434173	-1.03172	-0.00142431	0.168575										1	0.562601		0	-0.942658
								chr5:49730236-50173926.Basal.5q11.1-27.del	-0.436287	-1.03596	-0.00124977	0.168747										1	1.24169		0	-0.777027
								chr5:52119531-58183162.Basal.5q11.2-28.del	-0.436287	-1.03596	-0.00124977	0.168747										1	1.6194		0	1.77131
								chr5:56146657-56594666.LumB.5q11.2-132.amp	-0.436287	-1.03596	-0.00124977	0.168747										1	-1.78832		0	0.536578
								chr5:57754754-59053198.BeroukhimS2.5q11.2.del.PDE4D	-0.436287	-1.03596	-0.00124977	0.168747										1	-0.21105		0	-0.0948179
								chr5:58300629-59320301.LumB.5q12.1-133.amp	-0.436287	-1.03596	-0.00124977	0.168747										1	0.0845738		0	-0.168201
								chr5:58300629-62108926.Basal.5q12.1-29.del	-0.436287	-1.03596	-0.00124977	0.168747										1	-0.63948		0	0.983283
								chr5:63292034-63701397.Basal.5q12.2-30.del	-0.436287	-1.03596	-0.00124977	0.168747										1	1.44444		0	0.813615
								chr5:63838208-66501179.Basal.5q12.3-31.del	-0.436287	-1.03596	-0.00124977	0.168747										1	-3.57211		0	-1.14361
								chr5:66513872-67633403.Basal.5q13.1-32.del	-0.436287	-1.03596	-0.00124977	0.168747										1	0.396373		0	-0.808536
								chr5:68425638-71536822.LumB.5q13.2-134.amp	-0.436287	-1.03596	-0.00124977	0.168747										1	-4.86344		0	-0.654782
								chr5:68425638-72913540.Basal.5q13.2-33.del	-0.436287	-1.03596	-0.00124977	0.168747										1	2.44245		0	-0.6227
								chr5:73958991-76396789.Basal.5q13.3-34.del	-0.436287	-1.03596	-0.00124977	0.168747										1	-2.03129		0	-0.210938
								chr5:76408288-81082828.Basal.5q14.1-35.del	-0.436287	-1.03596	-0.00124977	0.168747										1	-0.94087		0	-0.43107
								chr5:81303630-82685333.Basal.5q14.2-36.del	-0.436287	-1.03596	-0.00124977	0.168747										1	-0.0468537		0	-0.165913
								chr5:82803339-90714877.Basal.5q14.3-37.del	-0.436287	-1.03596	-0.00124977	0.168747										1	-4.60336		0	0.629925
								chr5:85837489-133480433.BeroukhimS2.5q21.1.del.APC	-0.436287	-1.03596	-0.00124977	0.168747										NA	-0.845421		NA	-1.11364
								chr5:92250850-96544700.Basal.5q15-38.del	-0.436287	-1.03596	-0.00124977	0.168747										1	1.12211		0	0.946143
								chr5:98132900-102642260.Basal.5q21.1-39.del	-0.436287	-1.03596	-0.00124977	0.168747										1	-1.8356		0	0.819468
								chr5:101597589-102642260.LumB.5q21.1-135.amp	-0.436287	-1.03596	-0.00124977	0.168747										1	1.45913		0	-0.296353
								chr5:102912456-102926389.Basal.5q21.2-40.del	-0.436287	-1.03596	-0.00124977	0.168747										1	-0.36842		0	0.233002
								chr5:102912456-102926389.LumB.5q21.2-136.amp	-0.436287	-1.03596	-0.00124977	0.168747										1	2.36918		1	2.69295
								chr5:106744250-109231328.Basal.5q21.3-41.del	-0.436287	-1.03596	-0.00124977	0.168747										0	-5.50203		1	4.67619
								chr5:109877429-111137815.Basal.5q22.1-42.del	-0.436287	-1.03596	-0.00124977	0.168747										0	-0.951599		0	-0.00182444
								chr5:111507433-112958878.Basal.5q22.2-43.del	-0.436287	-1.03596	-0.00124977	0.168747										1	-0.452428		0	-1.02643
								chr5:113725565-115180304.Basal.5q22.3-44.del	-0.436287	-1.03596	-0.00124977	0.168747										1	-0.779889		0	-0.217449
								chr5:115193714-121517156.Basal.5q23.1-45.del	-0.436287	-1.03596	-0.00124977	0.168747										1	3.433		0	-0.138331
								chr5:121675719-127022221.Basal.5q23.2-46.del	-0.436287	-1.03596	-0.00124977	0.168747										0	-5.48301		1	4.63508
								chr5:125787000-126200608.LumB.5q23.2-137.amp	-0.436287	-1.03596	-0.00124977	0.168747										1	1.66885		0	0.137451
								chr5:127447382-129549383.Basal.5q23.3-47.del	-0.436287	-1.03596	-0.00124977	0.168747										1	-2.11002		0	1.34189
								chr5:128458341-128477620.LumB.5q23.3-138.amp	-0.436287	-1.03596	-0.00124977	0.168747										1	-0.814864		0	-0.734287
								chr5:130522776-135427403.Basal.5q31.1-48.del	-0.436287	-1.03596	-0.00124977	0.168747										1	0.58932		0	-0.990898
								chr5:135493104-138988200.Basal.5q31.2-49.del	-0.436287	-1.03596	-0.00124977	0.168747										0	-7.6496		0	-0.533674
								chr5:139008130-142795270.Basal.5q31.3-50.del	-0.436287	-1.03596	-0.00124977	0.168747										0	-5.32733		0	-0.332948
								chr5:143171919-147191453.Basal.5q32-51.del	-0.436287	-1.03596	-0.00124977	0.168747										0	-1.60756		1	-0.137058
								chr5:147238467-151765017.Basal.5q33.1-52.del	-0.436287	-1.03596	-0.00124977	0.168747										0	-1.73082		0	2.01085
								chr5:152850499-154326721.Basal.5q33.2-53.del	-0.436287	-1.03596	-0.00124977	0.168747										1	-1.66339		0	2.22006
								chr5:155686345-159845035.Basal.5q33.3-54.del	-0.436287	-1.03596	-0.00124977	0.168747										1	-0.64765		0	-0.15376
								chr5:159922707-167623739.Basal.5q34-55.del	-0.436287	-1.03596	-0.00124977	0.168747										1	-1.68444		0	0.456267
								chr5:167651670-171366482.Basal.5q35.1-56.del	-0.436287	-1.03596	-0.00124977	0.168747										1	-1.90982		0	1.98029
								chr5:172591744-174888201.Basal.5q35.2-57.del	-0.436287	-1.03596	-0.00124977	0.168747										0	-1.46164		1	-0.218811
								chr5:174477192-180857866.BeroukhimS2.5q35.3.amp.	-0.430461	-1.0237	-0.00171795	0.16819										0	-0.872103		0	-0.317552
								chr5:176660805-180009206.Basal.5q35.3-58.del	-0.436287	-1.03596	-0.00124977	0.168747										0	0.468632		1	1.77083
								chr5:177541057-180857866.BeroukhimS2.5q35.3.del.	-0.423887	-1.00837	-0.00223181	0.167495										0	0.369434		1	1.48736
								chr6:1-23628840.BeroukhimS2.6p24.1.amp.	0.84298	1.33763	0.296995	0.674228										1	-3.48403		0	-0.061292
								6.p wholearm.chr6:1-60500000	0.554578	0.920349	0.296147	0.672899										1	0.892324		0	-0.578807
								chr6:110391-1254918.BeroukhimS5..del.	0.84298	1.33763	0.296995	0.674228										1	1.38168		0	1.45288
								chr6:1543157-2570302.BeroukhimS2.6p25.3.del.	0.84298	1.33763	0.296995	0.674228										1	-0.363169		0	-0.155953
								chr6:4058046-25852810.BeroukhimS5..del.	0.84298	1.33763	0.296995	0.674228										1	-1.91809		0	-0.0524943
								chr6:13729714-14088212.Basal.6p23-59.amp	0.84298	1.33763	0.296995	0.674228										0	-1.48019		1	-0.266471
								chr6:30420923-31893702.LumB.6p21.33-139.del	0.818982	1.33763	0.296995	0.674228										1	-0.851029		0	-0.274083
								chr6:31910383-31915520.LumB.6p21.32-140.del	0.30702	1.33763	0.296995	0.674228										1	-1.52752		0	-0.10668
								chr6:38787570-41935171.BeroukhimS5..amp.	0.30702	0.511752	0.296995	0.674228										1	-1.55841		0	-0.306877
								chr6:42772314-43039595.Basal.6p21.1-60.amp	0.30702	0.511752	0.296995	0.674228										1	0.212366		0	-0.278444
								chr6:43556800-44361368.BeroukhimS2.6p21.1.amp.	0.30702	0.511752	0.296995	0.674228										1	-1.19443		0	-0.249887
								chr6:54352087-55392731.BeroukhimS5..amp.	0.30702	0.511752	0.296995	0.674228										1	3.12467		0	1.02906
								6.q wholearm.chr6:60500000-170899992	0.298508	0.424205	-0.583723	-0.844496										1	2.2432		0	0.0423624
								chr6:63255006-65243766.BeroukhimS2.6q12.amp.	0.305015	0.511752	-0.585223	0.674228										1	-4.29047		0	-0.343364
								chr6:76630464-105342994.BeroukhimS2.6q16.1.del.	0.305015	0.511752	-0.585223	-0.860772										1	0.0827914		0	0.45369
								chr6:101000242-121511318.BeroukhimS2.6q22.1.del.	0.305015	0.511752	-0.585223	-0.860772										1	-0.315043		0	-0.156944
								chr6:106604408-107782614.BeroukhimS5..amp.	0.305015	0.511752	-0.585223	-0.860772										1	-0.569032		0	0.0255832
								chr6:116369389-117096650.LumB.6q22.1-141.del	0.305015	0.511752	-0.585223	-0.860772										1	4.02798		0	0.0565362
								chr6:117109043-117359993.LumB.6q22.2-142.del	0.305015	0.511752	-0.585223	-0.860772										1	-0.365899		0	-0.71561
								chr6:119295855-120272161.BeroukhimS5..amp.	0.305015	0.511752	-0.585223	-0.860772										1	-0.784955		0	-0.113498
								chr6:129217882-131730157.BeroukhimS5..amp.	0.305015	0.511752	-0.585223	-0.860772										1	1.77794		0	1.48315
								chr6:135561194-135665525.BeroukhimS2.6q23.3.amp.MYB	0.525461	0.511752	-0.585223	-0.860772										1	3.14502		0	1.33516
								chr6:137619861-138589104.BeroukhimS5..amp.	0.525461	0.511752	-0.585223	-0.860772										1	1.61103		0	0.467149
								chr6:139381116-139689363.BeroukhimS5..amp.	0.525461	0.511752	-0.585223	-0.860772										1	-0.476583		0	-0.00835482
								chr6:143157329-144194971.BeroukhimS5..amp.	0.525461	0.511752	-0.585223	-0.860772										NA	-1.21395		NA	-0.0205809
								chr6:149442557-149779188.BeroukhimS5..amp.	0.525461	0.511752	-0.585223	-0.860772										1	-0.572354		1	-0.141972
								chr6:157695838-157823719.BeroukhimS5..amp.	0.525461	0.511752	-0.585223	-0.860772										1	-0.0197798		0	-0.975035
								chr6:161612277-163134099.BeroukhimS2.6q26.del.PARK2	0.275514	0.511752	-0.585223	-0.860772										1	0.104415		0	-0.160814
								7.p wholearm.chr7:1-59100000	0.253602	0.442409	-0.0750178	0.130568										1	-1.17901		0	-0.0396418
								chr7:3046420-4279470.BeroukhimS2.7p22.2.del.SDK1	0	0.442409	-0.0754338	0.130568										1	-3.23691		0	0.0734295
								chr7:3516940-6019790.BeroukhimS5..amp.	0.253314	0.442409	-0.0754338	0.130568
								chr7:16017926-18944036.BeroukhimS5..amp.	0.253314	0.442409	-0.0754338	0.130568
								chr7:54899301-55275419.BeroukhimS2.7p11.2.amp.EGFR	0.253314	0.442409	-0.0754338	0.130568
								7.q wholearm.chr7:59100000-158821424	0.350409	0.442539	-0.498907	-0.680896
								chr7:65877239-79629882.BeroukhimS2.7q21.11.del.MAGI2	0.325857	0.442409	0.0327322	0.130568
								chr7:83246850-83689170.BeroukhimS5..amp.	0.327027	0.442409	0.0343963	0.130568
								chr7:86091574-88424037.BeroukhimS5..amp.	0.327027	0.442409	-0.226758	-0.231671
								chr7:87797038-89779004.BeroukhimS5..del.	0.327027	0.442409	-1.1408	-0.956147
								chr7:89924533-98997268.BeroukhimS2.7q21.3.amp.CDK6	0.355984	0.442409	-0.625069	-0.956147
								chr7:92829306-132566935.BeroukhimS5..del.	0.35611	0.442409	-0.604225	-0.951868
								chr7:102988499-103837783.BeroukhimS5..amp.	0.35652	0.442409	-0.606315	-0.956147
								chr7:115981465-116676953.BeroukhimS2.7q31.2.amp.MET	0.35652	0.442409	-0.606315	-0.956147
								chr7:129281946-131188950.BeroukhimS5..amp.	0.35652	0.442409	-0.606315	-0.956147
								chr7:137042370-158819393.BeroukhimS5..amp.	0.356152	0.442888	-0.60617	-0.667356
								chr7:141592807-142264966.BeroukhimS2.7q34.del.TRB	0.35652	0.442409	-0.606315	-0.401918
								chr7:144118814-148066271.BeroukhimS2.7q35.del.CNTNAP2	0.35652	0.442409	-0.606315	0.15231
								chr7:156893473-158821424.BeroukhimS2.7q36.3.del.PTPRN2	0.35652	0.442409	-0.606315	-0.00258642
								chr8:1-392555.BeroukhimS2.8p23.3.del.	-0.486137	0	-0.0524634	0
								8.p wholearm.chr8:1-45200000	-0.261611	-0.660706	-0.0535413	0.13969
								chr8:2053441-6259545.BeroukhimS2.8p23.2.del.CSMD1	-0.486137	-1.14294	-0.0524634	0.142624
								chr8:11575198-11708771.BeroukhimS5..amp.	-0.486137	-1.14294	-0.0524634	0.142624
								chr8:22125332-30139123.BeroukhimS2.8p21.2.del.	-0.487536	-1.14241	-0.053345	0.14155
								chr8:29285985-30473918.BeroukhimS5..amp.	-0.28449	-1.14294	-0.0524634	0.142624
								chr8:38252951-38460772.BeroukhimS2.8p12.amp.FGFR1	0.144482	0.550137	-0.0524634	0.142624
								chr8:39008109-41238710.BeroukhimS2.8p11.22.del.	0.144482	0.550137	-0.0524634	0.142624
								chr8:41004735-41425303.BeroukhimS5..amp.	0.144482	0.550137	-0.0524634	0.142624
								chr8:42006632-42404492.BeroukhimS2.8p11.21.amp.	0.866142	1.25723	-0.0524634	0.142624
								chr8:42971602-72924037.BeroukhimS2.8q11.22.del.SNTG1	0.748025	1.25723	-0.0714995	0.142624
								8.q wholearm.chr8:45200000-146274826	0.680671	1.25723	-0.0726893	0.142624
								chr8:62174237-62716885.BeroukhimS5..amp.	0.744996	1.25723	-0.0726893	0.142624
								chr8:81242335-81979194.BeroukhimS2.8q21.13.amp.	0.744996	1.25723	-0.0726893	0.142624
								chr8:82099049-82634968.BeroukhimS5..amp.	0.744996	1.25723	-0.0726893	0.142624
								chr8:84799647-85622331.BeroukhimS5..amp.	0	1.25723	-0.0726893	0.142624
								chr8:94587173-100685605.BeroukhimS5..amp.	0.744996	1.25723	-0.0726893	0.142624
								chr8:101163387-103693879.BeroukhimS2.8q22.3.amp.	0.744996	1.25723	-0.0726893	0.142624
								chr8:108043446-108683856.BeroukhimS5..amp.	0.744996	1.25723	-0.0726893	0.142624
								chr8:116186189-120600761.BeroukhimS2.8q24.11.amp.	0.744996	1.25723	-0.0726893	0.142624
								chr8:128414451-128718816.BeroukhimS5..amp.	0.744996	1.25723	-0.0726893	0.142624
								chr8:128774432-128849112.BeroukhimS2.8q24.21.amp.MYC	0.744996	1.25723	-0.0726893	0.142624
								chr8:128823745-146264218.BeroukhimS5..del.	0.518621	1.25723	-0.0726893	0.142624
								chr8:133698327-133914560.BeroukhimS5..amp.	0.744996	1.25723	-0.0726893	0.142624
								chr8:140458177-146274826.BeroukhimS2.8q24.3.amp.	0.494538	1.25723	-0.0726893	0.142624
								chr9:1-708871.BeroukhimS2.9p24.3.del.	0.266166	0	-0.030187	0
								9.p wholearm.chr9:1-51800000	0.264745	0.661242	-0.0522929	0.114836
								chr9:235706-8362053.BeroukhimS5..amp.	0.266166	0.66479	-0.0533207	0.11494
								chr9:831690-1047552.Basal.9p24.3-61.amp	0.266166	0.66479	-0.0533207	0.11494
								chr9:7161607-12713130.BeroukhimS2.9p24.1.del.PTPRD	0.266166	0.66479	-0.0533207	0.11494
								chr9:12683435-13935586.Basal.9p23-62.amp	0.266166	0.66479	-0.0533207	0.11494
								chr9:14071847-14900353.Basal.9p22.3-63.amp	0.266166	0.66479	-0.0533207	0.11494
								chr9:21489625-22474701.BeroukhimS2.9p21.3.del.CDKN2A/B	0.266166	0.66479	-0.0533207	0.11494
								chr9:23819824-26891068.BeroukhimS5..del.	0.266166	0.66479	-0.0533207	0.11494
								chr9:26573226-29470065.BeroukhimS5..amp.	0.266166	0.66479	-0.0533207	0.11494
								chr9:34233377-35934224.BeroukhimS5..amp.	0.266166	0.66479	-0.0533207	0.11494
								chr9:36365710-37139941.BeroukhimS2.9p13.2.del.PAX5	0.266166	0.66479	-0.0533207	0.11494
								chr9:36988416-36998984.BeroukhimS5..amp.	0.266166	0.66479	-0.0533207	0.11494
								chr9:37861914-38370450.BeroukhimS5..del.	0.266166	0.66479	-0.0533207	0.11494
								9.q wholearm.chr9:51800000-140273252	0.329003	0.567339	-0.0569684	0.112958
								chr9:71280626-72167093.BeroukhimS5..amp.	0.358747	0.66479	-0.0557997	0.11494
								chr9:97183463-97625342.BeroukhimS5..del.	0.358747	0.66479	-0.0557997	0.11494
								chr9:110661885-116923292.BeroukhimS5..del.	0.358747	0.575811	-0.0557997	0.11494
								chr9:110838572-127593510.BeroukhimS5..amp.	0.358747	0.532241	-0.0557997	0.11494
								chr9:122980237-124410900.Basal.9q33.2-64.del	0.358747	0.499104	-0.0557997	0.11494
								chr9:130999928-132303780.BeroukhimS5..del.	0.358747	0.499104	-0.0557997	0.11494
								chr9:137859478-140273252.BeroukhimS2.9q34.3.amp.	0.236521	0.490748	-0.0643292	0.100384
								chr10:1-1042949.BeroukhimS2.1p15.3.del.	0.0275774	0.438683	-0.074166	0.0955799
								10.p wholearm.chr10:1-40300000	0.0275774	0.0967967	-0.074166	0.0955799
								chr10:101955-12088176.BeroukhimS5..amp.	0.0275774	0.148731	-0.074166	0.0955799
								chr10:170643-1769670.Basal.10p15.3-65.amp	0.0275774	0.438683	-0.074166	0.0955799
								chr10:3099740-3205003.Basal.10p15.2-66.amp	0.0275774	0.438683	-0.074166	0.0955799
								chr10:3811260-5139878.LumB.10p15.1-143.del	0.0275774	0.0741718	-0.074166	0.0955799
								chr10:3811260-6662244.Basal.10p15.1-67.amp	0.0275774	0.0741718	-0.074166	0.0955799
								chr10:7244255-12332593.Basal.10p14-68.amp	0.0275774	0.0741718	-0.074166	0.0955799
								chr10:12431738-17283687.Basal.10p13-69.amp	0.0275774	0.0741718	-0.074166	0.0955799
								chr10:17311250-19896508.Basal.10p12.33-70.amp	0.0275774	0.0741718	-0.074166	0.0955799
								chr10:19022250-42889659.BeroukhimS5..del.	0.0259117	0.0923978	-0.0683893	0.0955799
								chr10:20145174-20609292.Basal.10p12.32-71.amp	0.0275774	0.0741718	-0.074166	0.0955799
								chr10:21110098-22746531.Basal.10p12.31-72.amp	0.0275774	0.0741718	-0.074166	0.0955799
								chr10:22863772-24876778.Basal.10p12.2-73.amp	0.0275774	0.0741718	-0.074166	0.0955799
								chr10:24604620-28074753.Basal.10p12.1-74.amp	0.0275774	0.0741718	-0.074166	0.0955799
								chr10:28141103-31360860.Basal.10p11.23-75.amp	0.0275774	0.0741718	-0.074166	0.0955799
								chr10:31648148-32903498.Basal.10p11.22-76.amp	0.0275774	0.0741718	-0.074166	0.0955799
								chr10:35175415-37212810.BeroukhimS5..amp.	0.0275774	0.0741718	-0.074166	0.0955799
								chr10:38685321-38707438.LumB.10p11.21-144.del	0	NA	0	0.0955799
								10.q wholearm.chr10:40300000-135374737	-0.00206434	0.0316625	0.0212447	0.0953841
								chr10:52313829-53768264.BeroukhimS2.1q11.23.del.PRKG1	0.000509136	0.00116676	0.0211503	0.0955799
								chr10:54201467-57779853.BeroukhimS5..del.	0	0.00116676	0.0211503	0.0955799
								chr10:61909390-66364553.BeroukhimS5..amp.	-0.0390156	-0.0849707	0.0243193	0.0910498
								chr10:73394126-73443318.LumB.10q22.1-145.del	0.000509136	0.00116676	0.0211503	0.0955799
								chr10:74560456-82020637.BeroukhimS2.1q22.3.amp.	-0.00789055	-0.0204109	0.0214118	0.0944607
								chr10:75957348-77987139.LumB.10q22.2-146.del	0.000509136	0.00116676	0.0211503	0.0955799
								chr10:89467202-90419015.BeroukhimS2.1q23.31.del.PTEN	0.000509136	0.00116676	0.0211503	0.0955799
								chr10:118946990-119027085.LumB.10q25.3-147.del	0.000509136	0.00116676	0.0211503	0.0955799
								chr10:119032598-121691235.LumB.10q26.11-148.del	0.000509136	0.00116676	0.0211503	0.0955799
								chr10:122206456-122883255.LumB.10q26.12-149.del	0.000509136	0.00116676	0.0211503	0.0955799
								chr10:123214869-123367187.BeroukhimS5..amp.	0.000509136	0.00116676	0.0211503	0.0955799
								chr10:123223889-124739898.LumB.10q26.13-150.del	0.000509136	0.00116676	0.0211503	0.0955799
								chr10:128584013-129240925.LumB.10q26.2-151.del	0.000509136	0.00116676	0.0211503	0.0955799
								chr10:129812260-135374737.BeroukhimS2.1q26.3.del.	0.000509136	0.00116676	0.0211503	0.0955799
								chr11:1-1391954.BeroukhimS2.11p15.5.del.	0.149038	0.597885	-0.0844267	0.111642
								11.p wholearm.chr11:1-52900000	-0.111763	-0.149367	-0.0844046	0.111642
								chr11:26341787-27574592.BeroukhimS5..amp.	0.229532	0.580367	-0.0844267	0.111642
								chr11:32027116-37799354.BeroukhimS2.11p13.amp.	0.229532	0.580367	-0.0844267	0.111642
								chr11:42387077-47453403.BeroukhimS5..amp.	0.229532	0.580367	-0.0844267	0.111642
								11.q wholearm.chr11:52900000-134452384	0.360026	0.5789	0.0591361	0.111579
								chr11:55503467-56066044.BeroukhimS5..amp.	0.36088	0.580367	0.0594411	0.111642
								chr11:57344931-58658339.BeroukhimS5..del.	0.36088	0.580367	0.0594411	0.111642
								chr11:57861150-58074632.BeroukhimS5..amp.	0.36088	0.580367	0.0594411	0.111642
								chr11:68230745-68388280.BeroukhimS5..amp.	0	0.580367	0.0594411	0.111642
								chr11:69098089-69278404.BeroukhimS2.11q13.2.amp.CCND1	0.36088	0.580367	0.0594411	0.111642
								chr11:69588488-69842871.BeroukhimS5..amp.	0.36088	0.580367	0.0594411	0.111642
								chr11:73357303-74035012.BeroukhimS5..amp.	0.36088	0.580367	0.0594411	0.111642
								chr11:74085123-74337880.LumB.11q13.4-153.del	0.36088	0.580367	0.0594411	0.111642
								chr11:74091491-74180816.BeroukhimS5..amp.	0.36088	0.580367	0.0594411	0.111642
								chr11:76699529-78005085.BeroukhimS2.11q14.1.amp.	0.36088	0.580367	0.0594411	0.111642
								chr11:76710709-85146692.LumB.11q14.1-154.del	0.36088	0.580367	0.0594411	0.111642
								chr11:82612034-85091467.BeroukhimS2.11q14.1.del.DLG2	0.36088	0.580367	0.0594411	0.111642
								chr11:85633463-87710586.LumB.11q14.2-155.del	0.36088	0.580367	0.0594411	0.111642
								chr11:87881006-92269284.LumB.11q14.3-156.del	0.36088	0.580367	0.0594411	0.111642
								chr11:92342437-95765250.LumB.11q21-157.del	0.36088	0.580367	0.0594411	0.111642
								chr11:101433436-102134907.BeroukhimS2.11q22.2.amp.BIRC2, YAP1	0.36088	0.580367	0.0594411	0.111642
								chr11:104262627-109547776.LumB.11q22.3-158.del	0.36088	0.580367	0.0594411	0.111642
								chr11:107086196-116175885.BeroukhimS2.11q23.1.del.ATM	0.36088	0.580367	0.0594411	0.111642
								chr11:110631916-112776199.LumB.11q23.1-159.del	0.36088	0.580367	0.0594411	0.111642
								chr11:112785528-114880322.LumB.11q23.2-160.del	0.36088	0.580367	0.0594411	0.111642
								chr11:116803699-119605859.LumB.11q23.3-161.del	0.36088	0.580367	0.0594411	0.111642
								chr11:130280899-134452384.BeroukhimS2.11q25.del.OPCML, HNT	0.36088	0.580367	0.0594411	0.111642
								chr12:1-1311104.BeroukhimS2.12p13.33.amp.	-0.441847	-1.09127	-0.618462	-0.937166
								12.p wholearm.chr12:1-35400000	-0.456679	-1.08144	-0.614829	-0.896819
								chr12:8398512-8740196.BeroukhimS5..amp.	-0.464104	-1.09127	-0.618462	-0.937166
								chr12:10732932-10778896.BeroukhimS5..amp.	-0.464104	-1.09127	-0.618462	-0.937166
								chr12:11410696-12118386.BeroukhimS2.12p13.2.del.ETV6	-0.464104	-1.09127	-0.618462	-0.937166
								chr12:18393150-19784941.BeroukhimS5..amp.	-0.464104	-1.09127	-0.618462	-0.937166
								chr12:20728852-21227330.BeroukhimS5..del.	-0.464104	-1.09127	-0.618462	-0.937166
								chr12:25189655-25352305.BeroukhimS2.12p12.1.amp.KRAS	-0.464104	-1.09127	-0.618462	-0.937166
								chr12:27342867-29425476.BeroukhimS5..amp.	-0.464104	-1.09127	-0.618462	-0.937166
								chr12:29425476-31105002.BeroukhimS5..del.	-0.464104	-1.09127	-0.618462	-0.937166
								chr12:30999223-32594050.BeroukhimS2.12p11.21.amp.	-0.464104	-1.09127	-0.618462	-0.589063
								chr12:33156845-33480710.BeroukhimS5..amp.	-0.464104	-1.09127	-0.618462	0.107145
								chr12:34188071-44391168.BeroukhimS5..del.	-0.463866	-1.09127	-0.010109	0.0636316
								12.q wholearm.chr12:35400000-132349534	-0.462763	-1.08897	0.0152518	0.105614
								chr12:38788913-42596599.BeroukhimS2.12q12.amp.	-0.463856	-1.09127	0.0163411	0.107145
								chr12:42034279-44588086.Basal.12q12-77.del	-0.463856	-1.09127	0.0163411	0.107145
								chr12:44599181-47397048.Basal.12q13.11-78.del	-0.463856	-1.09127	0.0163411	0.107145
								chr12:47446248-48387464.Basal.12q13.12-79.del	-0.463856	-1.09127	0.0163411	0.107145
								chr12:48421630-53099317.Basal.12q13.13-80.del	-0.463856	-1.09127	0.0163411	0.107145
								chr12:50987234-51048711.BeroukhimS5..amp.	-0.463856	-1.09127	0.0163411	0.107145
								chr12:53136012-55168448.Basal.12q13.2-81.del	-0.463856	-1.09127	0.0163411	0.107145
								chr12:55201993-55269875.Basal.12q13.3-82.del	-0.463856	-1.09127	0.0163411	0.107145
								chr12:56419524-56488685.BeroukhimS2.12q14.1.amp.CDK4	-0.463856	-1.09127	0.0163411	0.107145
								chr12:56621627-57600529.Basal.12q14.1-83.del	-0.463856	-1.09127	0.0163411	0.107145
								chr12:63329154-63614508.BeroukhimS5..amp.	-0.463856	-1.09127	0.0163411	0.107145
								chr12:64149851-66323376.BeroukhimS5..del.	-0.463856	-1.09127	0.0163411	0.107145
								chr12:64461446-64607139.BeroukhimS2.12q14.3.amp.HMGA2	-0.463856	-1.09127	0.0163411	0.107145
								chr12:67440273-67566002.BeroukhimS2.12q15.amp.MDM2	-0.463856	-1.09127	0.0163411	0.107145
								chr12:68249634-68327233.BeroukhimS2.12q15.amp.	-0.463856	-1.09127	0.0163411	0.107145
								chr12:70849987-70966467.BeroukhimS2.12q21.1.amp.	-0.463856	-1.09127	0.0163411	0.107145
								chr12:76852527-77064746.BeroukhimS2.12q21.2.amp.	-0.463856	-1.09127	0.0163411	0.107145
								chr12:85072329-85674601.BeroukhimS2.12q21.32.amp.	-0.463856	-1.09127	0.0163411	0.107145
								chr12:94480961-96479233.BeroukhimS5..del.	-0.463856	-1.09127	0.0163411	0.107145
								chr12:95089777-95350380.BeroukhimS2.12q23.1.amp.	-0.463856	-1.09127	0.0163411	0.107145
								chr12:97551177-99047626.BeroukhimS2.12q23.1.del.ANKS1B	-0.463856	-1.09127	0.0163411	0.107145
								chr12:131913408-132349534.BeroukhimS2.12q24.33.del.	-0.463856	-1.09127	0.0163411	0.107145
								chr13:1-23902184.BeroukhimS2.13q12.11.del.	-0.0925488	-0.696412	-0.662157	-0.858556
								chr13:1-40829685.BeroukhimS2.13q12.2.amp.	0.00216599	-0.683476	-0.657226	-0.850064
								13.q wholearm.chr13:16000000-114142980	0.174797	-0.527613	-0.641279	-0.848111
								chr13:27611014-27767472.LumB.13q12.2-162.del	-0.0925488	-0.696412	-0.662157	-0.858556
								chr13:27774389-30804409.LumB.13q12.3-163.del	-0.0925488	-0.696412	-0.662157	-0.858556
								chr13:31211674-31275009.LumB.13q13.1-164.del	-0.0925488	-0.696412	-0.662157	-0.858556
								chr13:46362859-48209064.BeroukhimS2.13q14.2.del.RB1	0.156168	-0.696412	-0.662157	-0.858556
								chr13:72212826-74986423.BeroukhimS5..del.	0.363995	-0.696412	-0.662157	-0.858556
								chr13:89500014-93206506.BeroukhimS2.13q31.3.amp.	0.363995	-0.165557	-0.662157	-0.858556
								chr13:92308911-94031607.BeroukhimS2.13q31.3.del.GPC6	0.363995	-0.165557	-0.601818	-0.858556
								chr13:104916365-104941384.Basal.13q33.2-84.amp	0.363995	-0.165557	-0.601818	-0.858556
								chr13:106620319-107317084.Basal.13q33.3-85.amp	0.363995	-0.165557	-0.601818	-0.858556
								chr13:108477140-110084607.BeroukhimS2.13q34.amp.	0.363995	-0.165557	-0.601818	-0.858556
								chr13:109973420-114110898.Basal.13q34-86.amp	0.363995	-0.165557	-0.601818	-0.858556
								chr13:111767404-114142980.BeroukhimS2.13q34.del.	0.363995	-0.165557	-0.601818	-0.858556
								chr13:112030830-113770959.BeroukhimS5..amp.	0.363995	-0.165557	-0.601818	-0.858556
								chr14:1-23145193.BeroukhimS2.14q11.2.amp.	-0.435661	-1.15166	-0.00958546	0.10261
								chr14:1-29140968.BeroukhimS2.14q11.2.del.	-0.435661	-1.15166	-0.00958546	0.10261
								14.q wholearm.chr14:15600000-106368585	-0.427699	-1.14424	-0.0434832	0.102697
								chr14:21961377-23608756.Basal.14q11.2-87.del	-0.435661	-1.15166	-0.00958546	0.10261
								chr14:23609961-31698685.Basal.14q12-88.del	-0.435661	-1.15166	-0.00958546	0.10261
								chr14:28763785-29367842.BeroukhimS5..amp.	-0.435661	-1.15166	-0.00958546	0.10261
								chr14:31868274-34078694.Basal.14q13.1-89.del	-0.435661	-1.15166	-0.00958546	0.10261
								chr14:34100051-35410919.Basal.14q13.2-90.del	-0.435661	-1.15166	-0.00958546	0.10261
								chr14:35708407-36097605.BeroukhimS2.14q13.3.amp.NKX2-1	-0.435661	-1.15166	-0.00958546	0.10261
								chr14:35837522-37090214.Basal.14q13.3-91.del	-0.435661	-1.15166	-0.00958546	0.10261
								chr14:37128947-38971371.Basal.14q21.1-92.del	-0.435661	-1.15166	-0.00958546	0.10261
								chr14:49113809-52311409.Basal.14q22.1-93.del	-0.435661	-1.15166	-0.00958546	0.10261
								chr14:50062686-50445987.BeroukhimS5..amp.	-0.435661	-1.15166	-0.00958546	0.10261
								chr14:52311662-54325595.Basal.14q22.2-94.del	-0.435661	-1.15166	-0.00958546	0.10261
								chr14:54378476-55837783.Basal.14q22.3-95.del	-0.435661	-1.15166	-0.00958546	0.10261
								chr14:56307190-56415610.BeroukhimS5..amp.	-0.435661	-1.15166	-0.00958546	0.10261
								chr14:57736586-58085299.Basal.14q23.1-96.del	-0.435661	-1.15166	-0.00958546	0.10261
								chr14:65275722-67085224.BeroukhimS2.14q23.3.del.	-0.435661	-1.15166	-0.0743507	0.10261
								chr14:69312342-69568836.Basal.14q24.2-97.del	-0.435661	-1.15166	-0.0743507	0.10261
								chr14:77311255-79682157.BeroukhimS5..del.	-0.435661	-1.15166	-0.0743507	0.10261
								chr14:77945724-77992686.BeroukhimS5..amp.	-0.435661	-1.15166	-0.0743507	0.10261
								chr14:80741860-106368585.BeroukhimS2.14q32.12.del.	-0.418181	-1.15166	-0.0743507	0.10261
								chr14:92049878-92765306.Basal.14q32.12-98.del	-0.435661	-1.15166	-0.0743507	0.10261
								chr14:92773649-95250286.Basal.14q32.13-99.del	-0.435661	-1.15166	-0.0743507	0.10261
								chr14:93528266-103946058.BeroukhimS5..amp.	-0.413515	-1.15166	-0.0743507	0.10261
								chr14:95740950-100105884.Basal.14q32.2-100.del	-0.410508	-1.15166	-0.0743507	0.10261
								chr15:1-24740084.BeroukhimS2.15q11.2.del.	-0.434263	-1.11862	-0.0938471	0.0366893
								15.q wholearm.chr15:17000000-100338915	-0.42987	-1.11862	0.0244729	0.0366893
								chr15:28193434-29022600.Basal.15q13.2-101.del	-0.434263	-1.11862	-0.0938471	0.0366893
								chr15:29020705-31945591.Basal.15q13.3-102.del	-0.434263	-1.11862	-0.0938471	0.0366893
								chr15:31945721-37862331.Basal.15q14-103.del	-0.434263	-1.11862	-0.0938471	0.0366893
								chr15:35140533-43473382.BeroukhimS2.15q15.1.del.	-0.434263	-1.11862	-0.0534821	0.0366893
								chr15:37880223-38115089.Basal.15q15.1-104.del	-0.434263	-1.11862	-0.0938471	0.0366893
								chr15:49136093-51017946.Basal.15q21.2-105.del	-0.434263	-1.11862	0.0623478	0.0366893
								chr15:51593230-55368004.Basal.15q21.3-106.del	-0.434263	-1.11862	0.0623478	0.0366893
								chr15:56490060-57176541.Basal.15q22.1-107.del	-0.434263	-1.11862	0.0623478	0.0366893
								chr15:57184612-61461128.Basal.15q22.2-108.del	-0.434263	-1.11862	0.0623478	0.0366893
								chr15:61583863-61913200.Basal.15q22.31-109.del	-0.434263	-1.11862	0.0623478	0.0366893
								chr15:65899096-66370691.Basal.15q23-110.del	-0.434263	-1.11862	0.0623478	0.0366893
								chr15:75011134-75564998.Basal.15q24.3-111.del	-0.434263	-1.11862	0.0623478	0.0366893
								chr15:88253886-88997242.BeroukhimS5..amp.	-0.409094	-1.11862	0.0623478	0.0366893
								chr15:96891354-97698742.BeroukhimS2.15q26.3.amp.IGF1R	-0.409094	-1.11862	0.0623478	0.0366893
								chr16:1-359092.BeroukhimS2.16p13.3.del.	-0.0430939	0	-0.11065	0
								16.p wholearm.chr16:1-38200000	-0.0753165	0.03226	-0.11065	0.0717483
								chr16:5062786-7709383.BeroukhimS2.16p13.3.del.A2BP1	0.225433	0.556137	-0.11065	0.0717483
								chr16:11352227-11658331.BeroukhimS5..amp.	0.225433	0.556137	-0.11065	0.0717483
								chr16:31854743-53525739.BeroukhimS2.16q11.2.del.	-0.486824	-1.10818	-0.00653881	0.0717483
								16.q wholearm.chr16:38200000-88827254	-0.482917	-1.10818	-0.00364683	0.0717483
								chr16:45393460-45522699.LumA.16q11.2-119.del	-0.482917	-1.10818	-0.00364683	0.0717483
								chr16:45546775-51138307.LumA.16q12.1-120.del	-0.482917	-1.10818	-0.00364683	0.0717483
								chr16:51646446-54466783.LumA.16q12.2-121.del	-0.482917	-1.10818	-0.00364683	0.0717483
								chr16:54782803-56638303.LumA.16q13-122.del	-0.482917	-1.10818	-0.00364683	0.0717483
								chr16:56705000-65205296.LumA.16q21-123.del	-0.482917	-1.10818	-0.00364683	0.0717483
								chr16:56791457-72871981.BeroukhimS5..del.	-0.482917	-1.10818	-0.00364683	0.0717483
								chr16:65206155-69392572.LumA.16q22.1-124.del	-0.482917	-1.10818	-0.00364683	0.0717483
								chr16:69398793-73198518.LumA.16q22.3-125.del	-0.482917	-1.10818	-0.00364683	0.0717483
								chr16:73739922-78192112.LumA.16q23.1-126.del	-0.482917	-1.10818	-0.00364683	0.0717483
								chr16:76685816-78205652.BeroukhimS2.16q23.1.del.WWOX	-0.482917	-1.10818	-0.00364683	0.0717483
								chr16:79132355-80549399.LumA.16q23.2-127.del	-0.482917	-1.10818	-0.00364683	0.0717483
								chr16:80588753-82633263.LumA.16q23.3-128.del	-0.482917	-1.10818	-0.00364683	0.0717483
								chr16:80759878-82408573.BeroukhimS2.16q23.3.del.CDH13	-0.482917	-1.10818	-0.00364683	0.0717483
								chr16:82644872-85172804.LumA.16q24.1-129.del	-0.482917	-1.10818	-0.00364683	0.0717483
								chr16:85920445-87225756.LumA.16q24.2-130.del	-0.482917	-1.10818	-0.00364683	0.0717483
								chr16:87232502-87749670.LumA.16q24.3-131.del	-0.482917	-1.10818	-0.00364683	0.0717483
								chr16:88436931-88827254.BeroukhimS2.16q24.3.del.	-0.482917	-1.10818	-0.00364683	0.0717483
								17.p wholearm.chr17:1-22200000	-0.366467	-0.96501	0.0307311	0.0418017
								chr17:7471230-7717938.BeroukhimS2.17p13.1.del.TP53	-0.303114	-0.841444	-0.0251945	-0.0458139
								chr17:10675416-12635879.BeroukhimS2.17p12.del.MAP2K4	-0.369077	-0.96983	0.0329175	0.0452193
								chr17:18837023-19933105.BeroukhimS2.17p11.2.amp.	-0.369077	-0.96983	0.0329175	0.0452193
								chr17:20027154-20122158.BeroukhimS5..amp.	-0.369077	-0.96983	0.0329175	0.0452193
								17.q wholearm.chr17:22200000-78774742	0.114281	-0.0300547	0.0259071	0.0474532
								chr17:22479313-22877776.BeroukhimS2.17q11.1.amp.	-0.335047	-0.96983	0.0249671	0.0452193
								chr17:24112056-24310787.BeroukhimS2.17q11.2.amp.	-0.335047	-0.96983	0.0249671	0.0452193
								chr17:24936541-25468309.BeroukhimS5..amp.	-0.335047	-0.96983	0.0249671	0.0452193
								chr17:26185485-27216066.BeroukhimS2.17q11.2.del.NF1	-0.355825	-0.968359	0.00889436	0.0386324
								chr17:28881201-29652449.BeroukhimS5..amp.	-0.335047	-0.96983	0.0249671	0.0452193
								chr17:31895171-33758810.BeroukhimS5..del.	-0.335047	-0.96983	0.0249671	0.0452193
								chr17:33754231-34162198.BeroukhimS5..amp.	-0.335047	-0.96983	0.0249671	0.0452193
								chr17:35067383-35272328.BeroukhimS2.17q12.amp.ERBB2	-0.335047	-0.96983	0.0249671	0.0452193
								chr17:36989609-37319012.BeroukhimS5..amp.	-0.335047	-0.96983	0.0249671	0.0452193
								chr17:37319013-37988602.BeroukhimS2.17q21.2.del.	-0.335047	-0.96983	0.0249671	0.0452193
								chr17:39354620-40542083.BeroukhimS5..del.	0.401655	0.599088	0.0249671	0.0452193
								chr17:41015664-41353348.BeroukhimS5..amp.	0.401655	0.599088	0.0249671	0.0452193
								chr17:44673157-45060263.BeroukhimS2.17q21.33.amp.	0.401655	0.599088	0.0249671	0.0452193
								chr17:45731662-46009941.BeroukhimS5..amp.	0.401655	0.599088	0.0249671	0.0452193
								chr17:51748757-53292386.BeroukhimS5..amp.	0.401655	0.599088	0.0249671	0.0452193
								chr17:55144989-55540417.BeroukhimS2.17q23.1.amp.	0.401655	0.599088	0.0249671	0.0452193
								chr17:58249995-58447640.BeroukhimS5..amp.	0.401655	0.599088	0.0249671	0.0452193
								chr17:59852249-60135967.BeroukhimS5..amp.	0.401655	0.599088	0.0249671	0.0452193
								chr17:62318152-63890591.BeroukhimS2.17q24.2.amp.	0.435603	0.655899	0.0458923	0.0936046
								chr17:63942109-65847254.BeroukhimS5..amp.	0.401655	0.599088	0.0249671	0.0452193
								chr17:70767943-71305641.BeroukhimS2.17q25.1.amp.	0.393546	0.597006	0.0624293	0.113333
								chr17:75915141-77213225.BeroukhimS5..del.	0.401655	0.599088	0.0249671	0.0452193
								chr17:77653047-78605474.BeroukhimS5..amp.	0.401655	0.599088	0.0249671	0.0452193
								chr17:78087533-78774742.BeroukhimS2.17q25.3.del.	0.401655	0.599088	0.0249671	0.0452193
								chr18:1-587750.BeroukhimS2.18p11.32.del.	-0.542972	-1.01072	-0.0265571	0.135216
								18.p wholearm.chr18:1-16100000	-0.542972	-1.01072	-0.0265571	0.135216
								chr18:3200634-3858775.BeroukhimS5..amp.	-0.542972	-1.01072	-0.0265571	0.135216
								chr18:3240326-5937123.BeroukhimS5..del.	-0.542972	-1.01072	-0.0265571	0.135216
								chr18:13905410-14018535.BeroukhimS5..amp.	-0.542972	-1.01072	-0.0265571	0.135216
								chr18:14720419-16909449.BeroukhimS5..amp.	-0.505783	-1.01072	0.0477969	0.135216
								18.q wholearm.chr18:16100000-76117153	-0.469164	-1.03542	0.120906	0.134875
								chr18:17749667-22797232.BeroukhimS2.18q11.2.amp.	-0.468593	-1.01072	0.122151	0.135216
								chr18:32113759-32649538.BeroukhimS5..del.	-0.468593	-1.01072	0.122151	0.135216
								chr18:44506813-45038631.BeroukhimS5..amp.	-0.468593	-1.01072	0.122151	0.135216
								chr18:46172638-49935241.BeroukhimS2.18q21.2.del.SMAD4, DCC	-0.468593	-1.01072	0.122151	0.135216
								chr18:75796373-76117153.BeroukhimS2.18q23.del.	-0.468593	-1.33199	0.122151	0.135216
								chr19:1-526082.BeroukhimS2.19p13.3.del.	0.161322	-1.24311	-0.0945022	-0.0272372
								19.p wholearm.chr19:1-28500000	0.234694	0.118608	-0.112232	-0.0288505
								chr19:1818912-2004994.BeroukhimS5..del.	-0.584403	-1.24311	-0.11193	-0.0272372
								chr19:7321723-7480918.BeroukhimS5..del.	-0.584403	-1.24311	-0.11193	-0.0272372
								chr19:8920808-8939190.BeroukhimS5..amp.	0.174845	NA	-0.11193	-0.0272372
								chr19:10895846-11164554.BeroukhimS5..del.	0.673174	1.36239	-0.11193	-0.0272372
								chr19:15641747-15670750.BeroukhimS5..amp.	0.883367	1.36239	-0.11193	-0.0272372
								chr19:21788507-34401877.BeroukhimS2.19p12.del.	-0.423751	-1.26114	-0.146575	-0.0928855
								19.q wholearm.chr19:28500000-63811651	-0.616602	-1.16208	-0.151833	-0.0272372
								chr19:32764651-33569283.BeroukhimS5..amp.	-0.665991	-1.31043	0	-0.0272372
								chr19:34975531-35098303.BeroukhimS2.19q12.amp.CCNE1	-0.665991	-1.31043	-0.151833	-0.0272372
								chr19:37265855-38702029.BeroukhimS5..amp.	-0.665991	-1.31043	-0.151833	-0.0272372
								chr19:39664720-39962225.Basal.19q13.11-112.amp	-0.665991	-1.31043	-0.151833	-0.0272372
								chr19:39677306-41155075.BeroukhimS5..amp.	-0.665991	-1.31043	-0.151833	-0.0272372
								chr19:43177306-45393020.BeroukhimS2.19q13.2.amp.	-0.665991	-1.31043	-0.151833	-0.0272372
								chr19:44889764-44995371.BeroukhimS5..del.	-0.665991	-1.31043	-0.151833	-0.0272372
								chr19:47121673-49919582.BeroukhimS5..del.	-0.923256	-0.95898	-0.151833	-0.0272372
								chr19:49818193-50114786.BeroukhimS5..amp.	-0.542831	-0.953655	-0.151833	-0.0272372
								chr19:52031294-53331283.BeroukhimS2.19q13.32.del.	-0.542831	-0.953655	-0.151833	-0.0272372
								chr19:53372336-53572212.BeroukhimS5..del.	-0.542831	-0.953655	-0.151833	-0.0272372
								chr19:59066340-59471027.BeroukhimS2.19q13.42.amp.	-0.542831	-1.31766	-0.151833	-0.0272372
								chr19:63402921-63811651.BeroukhimS2.19q13.43.del.	-0.542831	-1.42166	-0.151833	-0.0272372
								chr20:1-325978.BeroukhimS2.2p13.del.	0.448031	0	-0.0767086	0
								20.p wholearm.chr20:1-27100000	0.448031	0.982115	-0.0767086	0.100978
								chr20:14210829-15988895.BeroukhimS2.2p12.1.del.MACROD2	0.448031	0.765452	-0.0767086	0.100978
								chr20:20585029-20740450.BeroukhimS5..amp.	0.448031	0.765452	-0.0767086	0.100978
								chr20:22719364-23648289.BeroukhimS5..amp.	0.448031	0.765452	-0.0767086	0.100978
								20.q wholearm.chr20:27100000-62435964	0.295729	0.765452	-0.104963	0.100978
								chr20:29526118-29834552.BeroukhimS2.2q11.21.amp.BCL2L1	0.932869	0.765452	-0.104963	0.100978
								chr20:33386980-33969561.BeroukhimS5..amp.	0.187977	0.765452	-0.104963	0.100978
								chr20:34179462-45265004.BeroukhimS5..del.	0.187977	0.765452	-0.104963	0.100978
								chr20:40134806-41603948.LumB.20q13.11-165.amp	0.187977	0.765452	-0.104963	0.100978
								chr20:41621022-45719023.LumB.20q13.12-166.amp	0.187977	0.765452	-0.104963	0.100978
								chr20:45719063-49181611.LumB.20q13.13-167.amp	0.187977	0.765452	-0.104963	0.100978
								chr20:49438571-52269898.LumB.20q13.2-168.amp	0.187977	0.765452	-0.104963	0.100978
								chr20:51603033-51989829.BeroukhimS2.2q13.2.amp.	0	0.765452	-0.104963	0.100978
								chr20:56249879-56298730.BeroukhimS5..amp.	0	0	0	0
								chr20:59868877-61137250.BeroukhimS5..amp.	0.187977	0.765452	-0.104963	0.100978
								chr20:61329497-62435964.BeroukhimS2.2q13.33.amp.	0.187977	0.765452	-0.104963	0.100978
								21.p wholearm.chr21:1-12300000	0.0454423	0	0.145229	0
								21.q wholearm.chr21:12300000-46944323	0.07549	0.248461	0.153814	0.108659
								chr21:16248572-25859193.BeroukhimS5..del.	0.0454423	0.043047	0.145229	0.108946
								chr21:35022364-36008600.BeroukhimS5..del.	0	0	0	0
								chr21:38584860-42033506.BeroukhimS2.21q22.2.del.DSCAM, TMPRSS2/ERG	0.0763383	0.317312	0.16325	0.108946
								chr21:44316476-46902240.BeroukhimS5..amp.	0.0831157	0.323308	0.160428	0.10759
								chr21:46690655-46902240.BeroukhimS5..del.	0.0763383	0.317312	0.16325	0.108946
								22.q wholearm.chr22:11800000-49691432	-0.474799	-1.44217	-0.0315924	0.031029
								chr22:15272143-16594738.BeroukhimS5..del.	-2.21283	-1.41787	0.0477385	0.0333697
								chr22:18689393-20139185.BeroukhimS5..del.	-0.489543	-1.41787	0.0477385	0.0333697
								chr22:19172385-19746441.BeroukhimS2.22q11.21.amp.CRKL	-0.489543	-1.41787	0.0477385	0.0333697
								chr22:20517661-21169423.BeroukhimS2.22q11.22.del.	-0.489543	-1.41787	0.0477385	0.0333697
								chr22:22437934-22507511.BeroukhimS5..del.	-0.41404	-1.41787	0.0477385	0.0333697
								chr22:23139372-23249329.BeroukhimS5..amp.	-0.41404	-1.41787	0.0477385	0.0333697
								chr22:31596415-33790650.BeroukhimS5..del.	-0.41404	-1.59011	-0.0590809	0.0333697
								chr22:36048950-38681384.BeroukhimS5..amp.	-0.41404	-1.59011	-0.0590809	0.0333697
								chr22:37740208-38258806.Basal.22q13.1-113.amp	-0.41404	-1.59011	-0.0590809	0.0333697
								chr22:45488286-49691432.BeroukhimS2.22q13.33.del.	-0.41404	-1.59011	-0.0590809	0.0333697
								chrX:1-3243111.BeroukhimS2.Xp22.33.del.	0	0	0	0
								X.pwholearm.chrX:1-60000000	-0.00993473	-0.0607156	-0.659384	-0.86028
								chrX:6695466-8345492.BeroukhimS5..del.	0	0	0	0
								chrX:8707411-9925292.BeroukhimS5..del.	0	0	0	0
								chrX:14236816-19468566.BeroukhimS5..amp.	0	0	0	0
								chrX:31041721-34564697.BeroukhimS2.Xp21.2.del.DMD	0	0	0	0
								chrX:43505580-46847125.BeroukhimS5..amp.	0	0	0	0
								X.qwholearm.chrX:60000000-154913754	-0.22781	-0.689689	-0.16887	-0.277597
								chrX:66436234-67090514.BeroukhimS2.Xq12.amp.AR	0	0	0	0
								chrX:69545961-73353657.BeroukhimS5..amp.	0	0	0	0
								chrX:139424793-139908341.BeroukhimS5..del.	0	0	0	0
								chrX:148267454-148753845.BeroukhimS5..amp.	0	0	0	0
								chrX:152729030-154913754.BeroukhimS2.Xq28.amp.	0	0	0	0
								Y.pwholearm.chrY:1-12000000	0	0	0	0
								Y.qwholearm.chrY:12000000-57772954	0	0	0	0

## Sheet: Figure 3
	3B			3C						3D										3E					3F
	Best response	UNC_RB_LOH		PFS (months)	PFSE	OS (months)	OSE	UNC_RB_LOH		UNC_RB_LOH	PFS				OS					segment	ctDNA average signal	DNA segment weights	Mean change post-CDK		Patient	UNC_RB_LOH		UNC_LuminalA		13q14.2.del.RB1		TF
	SD	-0.38397		30	0	30	0	1			HR	LowerHR	UpperHR	p value	HR	LowerHR	UpperHR	p value		8q24.21 (MYC)	5.13	0.16	0.26			Baseline	Post-CDK	Baseline	Post-CDK	Baseline	Post-CDK	Baseline	Post-CDK
	SD	0.32502		17.124	1	30	0	1		Plasma -- univariate	1.722	1.291	2.296	0.000215	1.805	1.319	2.47	0.000221		21q22.2	4.05	0.4	0.21		1	7.79885	9.51886	-5.47515	-7.44974	-0.696412	-1.27949	0.5496	0.1365
	CR/PR	0.906905		30	0	30	0	1		Plasma adjusted by TF	1.7436	1.2444	2.443	0.00124	1.6753	1.137	2.469	0.00908		21q wholearm	3.81	0.17	0.19		2	4.70374	3.92785	-5.56228	-5.17818	-0.943844	-1.46984	0.1288	0.1196
	CR/PR	-0.125068		30	0	30	0	2		Plasma adjusted by PAM50	2.084	1.39	3.122	0.000374	1.482	0.945	2.087	0.0928		3q26.2 (PRKCI)	3.03	0.15	0.19		3	3.41268	4.27973	-2.06887	-2.70697	-1.02274	-1.07399	0.07948	0.5546
	CR/PR	0.220798		30	0	30	0	1		Plasma adjusted by TF+PAM50+clinical	1.94373	1.3508	2.797	0.000344	1.711	1.082	2.706	0.0215		10p14.68	2.68	0.22	-0.24		4	1.0715	2.77493	-0.716368	-5.85141	-0.161902	-1.13482	0.0733	0.1977
	CR/PR	0.249534		5.38843	1	30	0	1		Tissue -- univariate	1.552	1.166	2.065	0.00257	1.771	1.175	2.669	0.00633		10p13.69	2.55	0.3	-0.36		5	0.803139	1.86862	-0.838648	-4.29406	0.0144329	-0.0635655	0.05874	0.09237
	SD	1.62521		10.2149	1	30	0	1		Tissue adjusted by PAM50	1.57	1.163	2.121	0.00323	1.5142	0.927	2.473	0.0974		3q wholearm	2.51	0.3	0.19		6	0.371279	1.17466	-0.782403	-2.26034	-0.946377	-1.32718	0.269	0.5269
	SD	-1.42912		10.9421	1	30	0	1		Plasma adjusted by tissue	2.1302	1.1305	4.014	0.0193	1.8048	0.8353	3.9	0.133		3q28 (PIK3CA)	2.38	0.07	0.24		7	0.852903	1.4964	-1.3548	-3.75651	-0.556689	-1.0969	0.06758	0.1008
	CR/PR	-0.0101069		25.8182	0	30	0	3		Tissue adjusted by plasma	0.96593	0.5548	1.682	0.9025	1.18	0.4704	2.962	0.724		chr20	2.18	0.33	0.19
	SD	0.267785		16.1653	1	30	0	3												4p15.31	-1.58	-0.36	-0.29
	SD	0.375189		30	0	30	0	1												13q14.2 (RB1)	-1.77	-0.4	-0.45
	CR/PR	0.354907		2.80992	1	29.8512	0	3												4p15.2	-1.8	-0.21	-0.28
	CR/PR	0.318017		27.6033	1	27.8347	0	2												2q33.2 (PARD3B)	-1.94	-0.35	-0.3
	CR/PR	0.313727		10.5455	1	27.8017	0	2												2q22.1 (LRP1B)	-2.17	-0.33	-0.21
	SD	1.07461		8.39669	1	27.0413	0	3												19p13.3	-2.53	-0.35	0.17
	CR/PR	1.27417		26.3471	0	26.3471	0	2												5q13.2	-3.4	-0.21	0.02
	SD	0.717135		11.3388	1	26.314	0	2
	SD	0.0827231		26.281	0	26.281	0	1
	SD	0.739204		14.314	1	25.8182	0	1
	PD	-1.00354		24.8595	0	24.8595	0	1
	CR/PR	0.91797		24.7603	0	24.7603	0	1
	CR/PR	0.829897		20.9587	0	23.4711	0	1
	CR/PR	-0.0253068		3.47107	1	23.3388	0	1
	SD	0.748635		3.3719	1	23.2727	0	3
	SD	0.642481		6.7438	1	22.7107	1	1
	SD	0.708594		18.281	1	21.9174	0	2
	NA	0.630154		6.71074	1	21.4876	0	2
	PD	1.23154		21.4546	0	21.4545	0	2
	PD	0.279763		14.9752	1	19.3388	1	2
	SD	0.549358		17.6529	1	19.2066	0	2
	SD	1.0715		19	0	19	0	3
	SD	0.109409		0.826446	1	18.7769	0	2
	CR/PR	1.32014		9.45454	1	17.3554	0	2
	SD	0.971802		17.124	0	17.124	0	1
	NA	0.371279		16.7934	0	16.7934	0	2
	CR/PR	0.312479		2.80992	1	16.7603	1	3
	CR/PR	-1.18709		8.09917	1	16.595	1	3
	PD	0.803139		16.3306	0	16.3306	0	3
	NA	-0.546995		3.23967	1	15.5372	0	3
	SD	0.959036		14.2479	0	14.2479	0	1
	NA	0.329521		13.45	1	13.95	0	2
	CR/PR	1.19466		1.91735	1	13.4876	1	3
	PD	1.33394		11.5702	1	13.2562	1	2
	CR/PR	0.215699		11.2066	1	12.4628	1	3
	CR/PR	1.32279		5.81818	1	11.4711	0	1
	SD	0.852903		11.3388	0	11.3388	0	2
	PD	1.34661		11.3058	0	11.3058	0	2
	PD	1.27647		4.42975	1	11.3058	0	2
	SD	-0.194267		2.38016	1	11.1405	1	3
	NA	1.47504		2.38017	1	11	0	2
	CR/PR	1.00657		2.01653	1	10.876	0	3
	NA	0.459782		10.876	0	10.876	0	2
	NA	0.342452		10.7769	0	10.7769	0	1
	PD	0.970092		10.6446	0	10.6446	0	2
	PD	2.30523		10.4132	0	10.4132	0	1
	CR/PR	0.450795		9.02479	1	10.2479	0	3
	PD	3.2319		9.52066	1	9.52066	0	1
	CR/PR	1.45794		8.29752	0	8.29752	0	3
	SD	1.67076		4.95868	1	8.2314	1	1
	SD	3.41268		4.09917	1	7.7686	1	3
	SD	1.94175		7.47107	1	7.47107	1	2
	NA	3.03113		7.23967	1	7.23967	1	3
	PD	1.76034		1.68595	1	7.07438	1	3
	SD	-0.901507		7.04132	0	7.04132	0	3
	CR/PR	0.679146		7	0	7	0	1
	NA	2.40423		2.80992	1	6.97521	1	3
	NA	2.76344		7.50413	1	6.67769	0	3
	SD	-1.71866		6.71074	0	6.67769	0	1
	CR/PR	2.24045		6.18182	0	6.18182	0	2
	PD	-0.278141		5.9	0	5.9	0	3
	CR/PR	3.23158		1.91735	1	5.05785	0	3
	SD	6.14292		5	0	5	0	2
	SD	2.40399		4.52893	0	4.52893	0	3
	PD	5.57279		3.93388	0	4.36364	0	1
	CR/PR	-0.875863		4.33058	0	4.33058	0	1
	PD	0.324395		2.04959	1	3.47107	1	3
	SD	3.13775		3.43802	0	3.43802	0	3
	PD	2.09823		2.90909	0	2.90909	0	3
	CR/PR	1.73738		2.67769	0	2.67769	0	3
	SD	5.85839		2.21488	1	2.21488	1	2
	NA	2.04327		1.95041	0	1.95041	0	2
	SD	2.04042		1.95041	0	1.95041	0	2
	SD	7.79885		1.58678	1	1.8843	1	2
	SD	2.366		1.85124	0	1.85124	0	1
	PD	4.70374		1.32231	1	1.32231	1	2
	PD	3.93537		1.02479	0	1.02479	0	1
	PD	4.10373		0.958678	1	0.95868	1	1

## Sheet: Figure 4
	4A
	IHC	HR+/HER2-	HR+/HER2-	HR+/HER2-	HR+/HER2-	HR+/HER2-	HR+/HER2-	HR+/HER2-	HR+/HER2-	HR+/HER2-	HR+/HER2-	HR+/HER2-	HR+/HER2-	HR+/HER2-	HR+/HER2-	HR+/HER2-	HR+/HER2-	HR+/HER2-	HR+/HER2-	HR+/HER2-	HR+/HER2-	HR+/HER2-	HR+/HER2-	HR+/HER2-	HR+/HER2-	HR+/HER2-	HR+/HER2-	HR+/HER2-	HER2+	HR+/HER2-	HR+/HER2-	HER2+	HR+/HER2-	HR+/HER2-	HR+/HER2-	HER2+	HR+/HER2-	HR+/HER2-	HR+/HER2-	HR+/HER2-	HR+/HER2-	HR+/HER2-	HR+/HER2-	HR+/HER2-	HR+/HER2-	HR+/HER2-	HR+/HER2-	HER2+	HER2+
	Call	LumA	LumA	NA	LumB	Basal	LumA	NA	LumA	Normal	NA	NA	NA	NA	LumB	NA	NA	LumA	LumB	LumB	LumA	LumB	Her2	NA	NA	NA	Normal	LumB	NA	NA	LumA	NA	LumA	LumB	NA	Basal	NA	LumB	Her2	LumB	LumB	LumA	LumA	LumA	NA	Basal	LumA	Her2	NA
	UNC_17PP13_Amplicon_Median_BMC.Med.Genomics.2011_PMID.21214954	2.42058	1.15397	0.776153	-0.264022	1.78587	0.89177	1.68178	1.41305	0.748938	0.395912	0.225511	1.22326	0.894312	0.719575	0.006115	0.358745	0.692516	0.919812	0.473726	0.227597	0.54253	0.869527	0.931278	0.860721	0.608432	0.829088	0.339532	-0.240125	-0.480658	0.539306	0.933361	0.660617	1.7234	1.9849	1.6615	1.11778	0.928611	0.615906	0.31867	-1.04525	-3.23355	-1.4718	-1.6814	-1.56471	-2.204	-4.71281	-0.552142	0.988519
	Histology: IDC vs. ILC	0.20583	0.124359	0.344708	-0.205126	0.160668	0.550272	0.774165	0.141183	0.271733	0.054989	0.054327	0.023269	0.438166	0.260401	-0.086322	0.227934	0.061526	-0.011621	0.206779	0.239399	-0.072364	0.289352	0.250089	-0.168238	-0.082615	0.066124	-0.054148	0.571621	0.209209	0.15392	0.191799	0.215996	-0.16974	-0.300063	-0.145901	-0.054499	-0.005854	0.458377	-0.42986	-0.191869	0.623444	-0.01936	-0.163177	0.101696	0.607416	-0.493734	-0.728471	-0.313113
	Luminal A	-0.510583	0.109973	0.00248	-0.367729	-0.21097	0.263967	0.393455	0.396815	0.271659	-0.032875	-0.018033	-0.169105	0.506588	0.346609	-0.375425	-0.523489	0.010593	-0.047647	0.080044	0.205796	-0.113664	0.011331	0.243722	0.009602	-0.084408	-0.171791	0.106379	-0.00248	0.198239	-0.021337	0.111516	0.061254	-0.233227	-0.523472	-0.431777	0.351488	0.191664	0.191118	-0.372529	-0.346528	0.504499	-0.025	-0.291338	-0.47621	0.166973	-0.660052	-0.074322	-0.2177
	Chemo_Endocrine_Score_CC_.2.LumA_subtract.by_CC.2.Basal_From_Aleix	-1.32039	0.25637	0.080204	-0.640965	0.351554	0.358316	0.811939	0.759442	0.336319	0.120172	0.032886	0.113095	0.680694	0.636819	-0.455182	-0.419848	0.178162	0.139517	0.23612	0.395462	0.010783	0.185945	0.480179	0.011134	0.226835	0.001413	0.362217	-0.153556	-0.044903	0.220787	0.122445	-0.14936	0.329519	-0.195576	-0.337507	0.479796	0.411832	-0.211546	-0.265614	0.192796	0.1425	-0.551568	-0.760755	-0.591733	-0.7519	-1.16251	-0.5827	-0.267419
	Pcorr_NKI70_Good_Correlation_Nature.2002_PMID.11823860	-0.67963	0.62872	0.9793	0.010005	0.488823	0.625137	1.03284	1.07028	1.15058	0.252346	0.866355	0.189521	0.899682	1.12657	-0.010005	-0.054839	0.648074	0.636192	0.35548	0.616418	0.317123	0.631165	0.920809	0.527843	0.227452	0.307814	0.50866	0.46481	0.894442	0.554429	0.698404	0.178599	0.096225	0.037279	-0.231021	0.597743	0.382361	-0.283798	-0.396407	0.516288	-0.167489	-0.288557	-0.497514	0.21128	-0.193991	-2.11029	-1.29726	0.131274
	UNC_Scorr_IE_Correlation_JCO.2006_PMID.16505416	-1.11019	0.563155	0.872766	-0.113223	0.275995	0.895437	1.39325	1.14772	1.19153	0.270128	0.390143	0.266713	1.42382	1.17399	-0.004192	-0.051513	0.643366	0.53775	0.415738	0.56704	0.604971	0.795102	0.866591	0.464752	0.271456	0.37572	0.404481	0.293095	0.74757	0.75087	0.622531	0.286051	-0.025465	-0.336684	-0.134654	0.6229	0.679381	0.546375	-0.499436	0.133163	0.810616	0.027128	-0.448161	0.328272	-0.331352	-0.621936	-1.01933	-0.335768
	Pcorr_bronchioid_PLOS.2012_PMID.22590557	1.33353	0.967206	0.931459	0.474851	0.977853	0.959548	1.39107	1.18255	1.09757	0.957376	0.971937	0.829538	1.16009	1.4188	0.970609	0.984443	0.949433	1.1529	1.16538	1.19701	0.994512	0.991517	1.30503	1.12978	0.971247	1.18535	1.21107	1.25039	0.989634	1.10259	0.764064	0.81016	0.762642	0.421521	0.810403	0.837276	0.668739	0.645109	0.709084	1.39316	1.56552	0.721409	1.03402	0.82089	1.4324	1.69225	0.543551	0.505508
	Scorr_PTEN_Absent_Correlation_PNAS.2007_PMID.17452630	0.504765	0.912009	0.801493	0.342269	0.93577	1.04704	1.50043	1.24121	0.952845	0.900424	1.19752	0.997579	1.08565	1.15996	1.04557	0.891409	1.09945	1.36327	1.08457	1.24409	1.02046	1.27122	1.11435	0.919881	0.938332	0.932759	1.05629	0.992669	0.968183	1.08596	0.846988	0.883716	0.591106	0.564274	0.627791	0.527946	0.553378	1.54165	1.09614	1.69946	1.43327	0.943154	1.15206	0.485749	0.820247	0.892576	0.389012	0.65895
	UNC_Scorr_P53_Wt_Correlation_BMC.Cancer.2006_PMID.17150101	-0.771479	1.28773	1.13879	0.022848	0.555023	1.37657	1.65886	1.69775	1.24069	0.885118	0.92272	0.905569	1.28805	1.35048	0.814994	0.48599	1.08636	1.32105	1.21797	1.18678	0.844212	0.937005	1.43289	1.1883	1.31625	1.09582	1.66525	0.870429	0.899475	1.46285	1.04485	0.791472	0.91439	0.38828	0.705375	0.750328	0.823517	0.290219	1.3435	2.5788	2.17652	0.763149	0.780197	0.48362	0.882561	2.20885	0.448324	0.374741
	UNC_Scorr_LumA_Correlation_JCO.2009_PMID.19204204	-1.13085	0.853864	0.489759	-0.14921	0.752846	0.955007	1.3779	1.48114	0.870539	0.724422	0.776711	1.0284	1.4021	1.23031	0.461612	0.639837	0.819547	1.01328	0.80627	1.02602	0.585064	1.03544	1.1565	0.761783	0.877464	1.0582	1.15843	1.34771	0.647304	1.03472	0.8277	0.630566	0.730928	-0.080315	0.080604	0.819547	0.867225	0.29134	0.611927	1.18023	1.66475	0.262582	0.107214	-0.218273	-0.100345	-0.763315	0.006822	0.069176
	UNC_8p22_Amplicon_Median_BMC.Med.Genomics.2011_PMID.21214954	1.63316	-0.264084	-0.612793	0.715265	0.157155	0.522155	-0.511443	-0.359397	-0.649942	0.034081	-0.09658	0.450659	1.01004	-0.477113	0.437135	0.004404	0.889438	0.160501	0.169969	0.804078	0.238792	0.58178	0.426228	0.106954	0.239421	-0.10902	1.04717	-0.412298	0.474005	0.487551	1.2233	-0.016072	0.176798	0.766982	-0.042758	-0.298121	0.257178	-0.366456	1.49252	1.76618	1.46276	0.841967	-0.143756	0.411349	-0.910381	1.48347	1.67091	0.244367
	UNC_4p16_Amplicon_Median_BMC.Med.Genomics.2011_PMID.21214954	4.50817	0.883605	1.00285	-0.138489	0.129586	-0.775145	-0.243595	-0.712775	-0.336474	-0.163588	1.17258	-0.879106	-1.32684	-0.77312	-0.350645	-0.331781	0.095857	-0.002704	0.252788	0.381994	-0.556986	-0.431543	-0.262585	0.170685	-0.947906	0.065375	0.321385	1.08422	1.21408	-0.454532	-0.03336	-0.675484	-1.02866	1.05166	-0.208495	-1.15836	-1.54158	-2.78788	-0.723629	0.042933	-1.5865	-0.107763	0.931822	0.326565	-1.82829	-1.38556	0.928004	3.38766
	UNC_3p21_Amplicon_Median_BMC.Med.Genomics.2011_PMID.21214954	1.87954	0.132941	0.368952	0.610096	-0.417664	0.160684	0.075736	-0.477027	0.726203	-0.106865	-0.017054	-0.721229	-0.982299	-0.588501	0.197756	-0.600969	-0.058927	-0.09285	-0.125185	-0.406586	0.259314	-0.645567	-0.619135	-0.016074	-0.023631	-0.426184	-0.363625	-0.759424	-0.139545	0.259281	-0.277355	-0.090874	0.003625	0.292019	0.434343	-0.949818	-0.794927	-1.42723	-0.182782	-0.286773	0.090197	0.143244	0.723606	1.70605	2.18747	2.11053	-0.640792	-0.353435
	UNC_15q25_Amplicon_Median_BMC.Med.Genomics.2011_PMID.21214954	-0.938306	0.015883	0.229974	-2.37369	-0.163499	0.691203	-0.118072	0.048587	-1.16088	-0.226914	-0.172178	0.549748	-1.33864	-0.794717	-0.491245	-0.889486	-0.375762	0.208002	-0.434301	-0.311664	-0.506512	0.087004	-0.86381	-0.635593	-0.577924	-0.811639	-0.135474	-0.480611	-0.578464	0.002596	0.278329	-0.453073	-0.605528	0.214034	0.307558	-0.772861	-1.72248	-1.09046	0.208666	0.751319	0.525602	-0.002596	0.195868	-0.982592	-2.24856	-3.49649	-2.15253	-0.255066
	HER2	-2.48539	0.003276	-0.046722	-0.456481	0.143674	-0.044188	0.256458	0.135805	-0.045731	-0.163861	-0.139665	0.003542	0.015404	0.040472	-0.196655	-0.100716	-0.086149	-0.027336	-0.109471	-0.203931	-0.165306	-0.066558	0.050835	0.025133	0.07058	0.057728	-0.117598	-0.026836	-0.320848	-0.107227	-0.03175	-0.02648	0.120397	0.125027	0.209075	0.101867	0.049586	0.134311	-0.276386	-0.506516	-0.7306	-0.599584	-0.593329	-0.624065	-0.626499	-1.46225	-0.263169	-0.108589
	HER2_AMPLIFIED_PerouLab_HER2_Amplicon_Median_BMC_Med_Genomics_2011_PMID.21214954	-7.77587	-0.251952	-0.390507	-1.38324	0.374642	-0.242925	0.475281	0.260479	-0.39144	-0.842859	-1.08384	-0.049784	-0.008037	-0.205299	-1.23466	-0.819134	-0.56221	-0.417276	-0.601298	-0.834191	-0.749318	-0.421705	-0.130867	-0.22773	-0.45927	-0.212671	-0.55323	-0.741142	-1.43422	-0.676853	-0.259458	-0.439497	0.235237	0.539488	0.301449	0.170294	0.017183	0.036893	-0.85823	-1.58919	-3.72915	-2.39411	-2.83105	-2.86807	-3.21561	-4.7958	-0.824938	-0.287959
	UNC_HER2_Amplicon_Median_BMC.Med.Genomics.2011_PMID.21214954	-7.77587	-0.251952	-0.390507	-1.38324	0.374642	-0.242925	0.475281	0.260479	-0.39144	-0.842859	-1.08384	-0.049784	-0.008037	-0.205299	-1.23466	-0.819134	-0.56221	-0.417276	-0.601298	-0.834191	-0.749318	-0.421705	-0.130867	-0.22773	-0.45927	-0.212671	-0.55323	-0.741142	-1.43422	-0.676853	-0.259458	-0.439497	0.235237	0.539488	0.301449	0.170294	0.017183	0.036893	-0.85823	-1.58919	-3.72915	-2.39411	-2.83105	-2.86807	-3.21561	-4.7958	-0.824938	-0.287959
	UNC_17q25x_Median_BMC.Med.Genomics.2011_PMID.21214954	1.198	0.06957	-0.354525	-1.11822	0.546134	-0.126245	0.157248	0.144032	-0.488534	-0.620342	-0.746057	-0.129095	-0.450877	-0.788409	-0.920645	-0.492622	-0.496137	-0.22743	-0.554809	-0.701075	-0.585795	-0.571122	-0.161382	-0.244132	-0.398827	-0.308963	-0.5402	-0.326985	-0.964595	-0.465766	-0.095417	-0.383828	0.424377	0.751372	0.571212	-0.349416	-0.391732	-0.753511	-0.740455	-1.60867	-3.32403	-2.18359	-1.92	-2.29425	-1.87378	3.75266	-1.21616	-0.117311
	GSEA_Median_MYC_amplified_chr8q24	0.378918	-2.21733	0.415548	-1.13129	0.147141	-1.77658	-2.16452	-2.31129	-2.07498	0.694052	-2.10155	-1.70043	-1.05171	-1.76058	-1.62977	-1.78821	-1.26765	-1.80182	-1.81681	-1.37569	-1.64692	-1.45773	-1.54243	-1.72576	-1.76643	-1.66108	-1.60697	-1.92246	-1.56759	-0.029421	-1.30942	-1.99032	-1.9781	-1.09257	-1.8799	0.415613	0.230317	-1.19708	-1.26117	-1.53009	-1.62071	0.650165	0.129749	-1.57464	-2.17382	-0.967666	-0.011053	0.073164
	IntClust_Deletion.50.Better.than_Median_Genome.Biol.2014_PMID.25164602	0.221115	-1.71009	-0.048221	-0.572421	-0.028106	-1.34318	-1.61269	-1.742	-1.54853	0.535458	-1.63271	-1.42309	-0.894372	-1.63457	-1.35881	-1.55296	-1.07836	-1.605	-1.5107	-1.17857	-1.47425	-1.35459	-1.33467	-1.41106	-1.34789	-1.28937	-1.13742	-1.59077	-1.22114	-0.144309	-1.02824	-1.34344	-1.59129	-1.09078	-1.69916	0.224277	0.123629	-1.00137	-1.13578	-1.53832	-1.01127	0.418814	0.10031	-1.36684	-1.44794	-0.978061	-0.086356	-0.020252
	IntClust_Deletion.50_Median_Genome.Biol.2014_PMID.25164602	0.445417	-1.4302	0.234231	-0.866066	0.155814	-1.09477	-1.54288	-1.6618	-1.54486	0.510386	-1.34206	-1.134	-0.985865	-1.36219	-1.0732	-1.15403	-0.888558	-1.22267	-1.21384	-0.995073	-1.13297	-0.871351	-1.16122	-1.19065	-1.33684	-1.34862	-0.951366	-1.26726	-1.13143	0.016075	-0.821614	-1.35024	-1.18481	-0.737957	-1.14945	-0.011302	-0.152702	-1.41201	-0.78546	-0.763423	-1.36443	0.244028	0.145162	-0.797973	-1.49778	-0.807285	-0.494171	0.011302
	UNC_8q_Amplicon_Median_BMC.Med.Genomics.2011_PMID.21214954	0.180776	-1.9512	-0.741155	-0.591177	-0.645358	-1.36038	-1.88437	-2.2085	-1.9346	-0.678913	-1.58447	-1.29052	-0.784164	-1.749	-1.18494	-1.31124	-0.638516	-1.35854	-1.32992	-0.85101	-1.07068	-0.953827	-1.27659	-1.52816	-1.52659	-1.52205	-1.17909	-2.24665	-1.20376	-0.751638	-0.679922	-1.66708	-1.16574	0.129778	-1.47543	1.23366	1.08611	-0.702574	-0.385369	-1.12648	-1.9699	0.228502	-0.718628	-0.716607	-1.3486	0.951259	0.803254	1.12037
	UNC_HS_Red14_Median_BMC.Med.Genomics.2011_PMID.21214954	-2.78082	-1.94104	-0.741237	-0.193069	-0.527999	-1.20941	-1.10978	-2.01153	-1.08913	-0.617737	-1.40288	-0.753838	-0.833065	-1.31686	-1.74452	-2.04168	-0.682396	-1.26621	-1.18247	-0.753713	-0.957764	-1.01589	-1.79444	-1.89237	-1.904	-1.53506	-1.51368	-1.51166	-1.33729	-0.77523	-1.14884	-1.73791	-0.333834	-0.330252	-1.65618	0.448422	0.20427	-1.05375	-0.299006	-1.97776	-2.68994	-0.702515	-1.50164	-1.03688	-2.37297	-1.79781	-0.425797	0.131469
	UNC_12qMDM4_Median_BMC.Med.Genomics.2011_PMID.21214954	-1.57871	-0.558353	-0.001766	-1.16238	-0.830938	0.234566	-1.38226	-0.991412	-0.761033	-0.577868	-0.760972	-0.415585	-0.980717	-1.14636	-1.8897	-1.18228	-0.663528	-1.43329	-1.20093	-1.0328	-1.03179	-0.870753	-1.0178	-1.41238	-1.6987	-1.50327	-1.82583	-1.13386	-0.474046	-1.12568	-0.292354	-0.80693	-0.510952	-0.055046	-0.570342	-0.076186	-0.607527	-1.60347	-1.64997	-4.02034	-4.87414	-0.677763	-1.34176	-0.545378	-2.10675	-6.15652	-1.96317	-0.69422
	Luminal B	-0.371797	-0.62752	-0.515725	-0.592583	-0.78773	-1.03802	-0.980559	-0.903959	-0.623868	-0.887018	-0.6539	-0.792258	-1.28487	-0.951419	-0.886762	-1.23646	-1.01509	-0.860662	-1.00529	-1.14099	-0.987442	-0.920215	-1.22893	-0.973888	-1.10743	-1.04453	-1.02915	-1.03904	-1.24974	-0.967279	-0.882048	-0.883267	-0.732248	-0.582934	-0.79109	-0.905229	-1.1002	-1.09315	-0.718274	-1.10226	-1.58132	-0.883557	-1.14488	-0.83207	-1.27121	-1.22663	-1.39816	-0.643688
	UNC_Scorr_LumB_Correlation_JCO.2009_PMID.19204204	-0.800526	-0.803503	-0.955152	-1.33902	-1.15257	-1.23522	-1.02492	-0.982373	-0.95836	-1.23781	-1.09469	-1.00811	-1.42758	-1.30054	-1.35363	-1.66181	-1.36353	-1.17419	-1.23697	-1.44805	-1.15099	-1.28782	-1.51672	-1.41983	-1.31402	-1.38919	-1.55753	-1.03322	-1.48474	-1.22137	-1.09536	-1.2185	-0.864221	-0.988976	-1.06506	-1.31384	-1.32152	-1.01158	-1.13168	-1.79479	-1.50384	-1.37785	-1.57988	-1.28327	-1.74397	-1.66052	-1.33225	-0.959597
	UNC_Claudin_Low_29_Median_Cancer.Res.2009_PMID.19435916	-0.590187	-0.406837	-0.431728	-0.759125	-0.471034	-0.593223	-0.699014	-0.569939	-0.500553	-0.646939	-0.66335	-0.932181	-0.724121	-0.721348	-0.836879	-1.22582	-0.75548	-0.650858	-0.601569	-0.717364	-0.829271	-0.895251	-0.614982	-0.503272	-0.697326	-1.16344	-0.601193	-0.699688	-1.0203	-0.621816	-0.55183	-0.622406	-0.291304	-0.119782	-0.298449	-0.351092	-0.488817	-0.741481	-0.455376	-0.600932	-1.80331	-1.03449	-1.04966	-1.13427	-1.01161	-1.44419	-0.251722	-0.275453
	UNC_HS_Red25_Median_BMC.Med.Genomics.2011_PMID.21214954	-1.78701	-0.002888	-0.597047	-1.46547	0.273852	-0.345836	0.094477	-0.009613	-0.536012	-0.881931	-0.957726	-0.288895	-1.10875	-1.18557	-1.51632	-1.23549	-0.897802	-0.738839	-0.838853	-1.26649	-1.22941	-1.0754	-0.668537	-0.640519	-0.771937	-0.657079	-0.931844	-0.706672	-1.72951	-0.853536	-0.194302	-0.60362	0.460871	0.94762	0.360656	-0.663439	-0.790344	-1.2718	-0.790618	-1.79143	-4.89972	-2.92062	-2.90697	-2.63922	-2.84908	-5.86914	-1.32315	-0.121344
	UNC_Unknown_14_Median_BMC.Med.Genomics.2011_PMID.21214954	-2.70159	-0.29407	-0.887871	-2.06474	-0.011791	-0.869007	-0.032903	-0.198275	-0.961249	-1.45708	-1.84582	-0.591098	-0.877851	-0.866939	-2.16223	-1.52053	-1.32105	-1.14079	-1.27788	-1.70388	-1.75861	-1.34384	-0.705553	-0.897416	-1.05984	-0.64343	-1.35596	-1.27623	-2.43441	-1.4867	-0.744233	-1.14525	0.140213	0.398052	-0.035435	-0.654576	-0.670658	-1.07898	-1.51953	-2.65112	-5.88899	-3.92452	-4.26768	-3.9187	-4.80494	-4.5111	-1.87289	-0.991291
	UNC_Scorr_Her2_Correlation_JCO.2009_PMID.19204204	-1.08743	-0.192836	-0.151521	-0.772917	-0.169271	-0.213845	-0.469434	-0.336202	-0.553924	-0.403008	0.052302	-0.065259	-0.864268	-0.508655	-0.249773	-0.379731	-0.342568	-0.195977	-0.393244	-0.32991	-0.453924	-0.363683	-0.492048	-0.402104	-0.290073	-0.383369	-0.190402	-0.495265	-0.365372	-0.233657	-0.208162	-0.458886	-0.202915	0.01169	0.010541	-0.711014	-0.904461	-1.57575	-0.318346	-0.117311	0.035436	-0.58558	-0.316153	-0.277586	-0.976983	-2.19862	-1.86603	-0.189587
	UNC_HS_Green23_Median_BMC.Med.Genomics.2011_PMID.21214954	0.256333	0.27266	-0.016425	0.088692	-0.010282	-0.061219	-0.326562	0.023529	-0.156334	0.014956	-0.18695	-0.193437	-0.727526	-0.627684	0.04241	-0.335921	-0.207103	0.070848	-0.029634	-0.201873	-0.102855	-0.278122	-0.207741	0.02983	-0.187923	-0.445148	0.076834	-0.313193	-0.297733	0.000145	-0.009419	-0.145167	-0.028794	0.433394	0.169372	-0.586068	-0.498661	-0.850398	0.621684	1.35026	-0.867404	-0.192126	0.03694	-0.154346	-0.313841	-0.44053	-0.087728	0.343348
	PR	-0.886814	-0.400249	-0.493687	-0.82339	-0.945447	-0.37764	-0.288336	-0.453491	-0.136253	-0.677331	-0.905496	-1.03889	-0.476861	-0.858597	-1.36895	-1.68969	-0.839579	-0.998363	-0.791862	-0.940512	-1.20708	-0.850443	-0.828559	-0.812522	-1.15744	-1.13545	-0.711249	-2.12631	-0.979373	-0.915797	-0.619816	-0.564306	-0.631342	-0.893203	-1.49403	0.032491	-0.290729	-1.16143	-0.774277	-1.3977	-1.88908	-0.796785	-1.51472	-1.21607	-1.06384	-0.678977	-0.326739	-0.105054
	UNC_5Q_Median_Breast.Cancer.Res.Treat.2012_PMID.22048815	0.321762	-0.46754	-0.362432	-0.792336	-0.930275	-0.258794	-0.061893	-0.838155	-0.12842	-0.767151	-0.649497	-0.981968	-0.584666	-1.27414	-1.29684	-1.35761	-0.894724	-0.888824	-0.716395	-0.855829	-1.16663	-0.969993	-1.09416	-1.29832	-1.56844	-1.07831	-1.10023	-0.692201	-0.693049	-0.709035	-0.54309	-0.636583	-0.478757	-0.93178	-1.36318	-0.775309	-0.781863	-1.29691	-0.765433	-1.69501	-1.16747	-0.943754	-1.2073	-0.781633	0.346911	-0.706058	-0.757739	-0.385881
	ER	-0.524057	-0.882984	-1.60906	-1.94101	-1.6231	-1.12494	-1.3109	-1.19608	-1.53262	-1.19263	-1.3344	-1.42162	-2.05073	-2.62047	-2.43179	-2.7995	-1.88432	-1.82546	-1.59667	-1.81321	-2.00601	-1.23633	-2.36718	-2.33667	-2.93734	-2.85597	-1.62045	-1.71477	-1.3798	-0.142307	-1.50497	-1.43708	-0.901164	-2.14926	-3.06576	-1.78455	-2.04664	-2.47586	-0.998238	-2.99304	-2.50704	-1.20495	-1.90745	-2.31391	-2.24608	-3.28653	-2.40291	-1.30894
	Pcorr_Dasatinib_L_Correlation_Cancer.Res.2007_PMID.17332353	-0.497825	-0.356441	-0.596936	-0.852946	-0.553935	-0.810255	-0.861427	-0.591075	-0.716642	-0.711764	-0.792316	-1.14289	-0.741339	-0.749636	-1.20905	-1.54303	-0.875417	-0.992603	-0.742337	-0.804538	-1.00711	-0.985975	-0.708388	-0.724376	-0.92159	-1.32414	-0.692571	-1.26594	-0.812415	-0.816957	-0.546137	-0.83453	-0.525907	-0.333066	-0.748081	-0.352558	-0.555567	-1.01821	-0.944377	-1.34301	-1.80894	-1.02666	-1.2487	-1.15519	-1.47488	-1.28139	-0.361778	-0.445525
	UNC_Duke_Module06_er_Median_Mike_PMID.20335537	0.781496	-0.05123	0.051327	-0.882954	0.148298	-0.018548	0.484549	-0.326614	-0.20572	-0.390877	-0.322435	-0.584405	-0.660176	-0.719705	-0.746525	-1.17053	-0.488988	-0.466804	-0.329902	-0.479758	-0.667649	-0.34887	-0.644111	-0.717235	-0.64503	-0.808188	-0.418867	-0.503632	-0.596	-0.297174	-0.221057	-0.419906	-0.140809	-0.00737	-0.354598	-0.763862	-0.890146	-0.455885	-0.79424	-1.17449	-0.85501	-0.786258	-0.820266	-0.46024	0.098459	-1.5183	-1.35034	-0.502443
	UNC_Differentiation.Score_Model_BCR.2010_PMID.20813035	-0.598942	-0.053067	-0.215787	-0.405239	-0.482533	-0.277781	-0.266616	-0.187309	-0.107079	-0.45616	-0.319562	-0.567335	-0.494369	-0.360237	-0.614031	-1.0548	-0.427918	-0.324081	-0.293199	-0.35753	-0.339882	-0.541813	-0.462287	-0.376113	-0.569978	-0.993842	-0.366117	-0.648142	-0.445479	-0.380925	-0.37709	-0.425017	-0.080957	-0.316048	-0.366915	-0.262981	-0.46182	-0.715127	-0.284619	-0.431392	-0.555897	-0.693879	-0.780457	-0.542572	-0.74848	-0.975648	-0.576838	-0.231887
	UNC_Duke_Module17_pr_Median_Mike_PMID.20335537	-1.15588	-0.451518	-0.655376	-0.358088	-0.688175	-0.493355	-0.340372	-0.51516	-0.232842	-0.59912	-0.726221	-1.26738	-0.395347	-0.37635	-0.984124	-1.7245	-0.718407	-0.812871	-0.54981	-0.621797	-0.904546	-0.807669	-0.715991	-0.622569	-0.747205	-1.59646	-0.448663	-1.315	-0.743922	-0.771552	-0.669954	-0.48685	-0.280634	-0.657264	-0.962176	-0.275108	-0.345638	-0.658496	-0.575863	-0.864098	-0.779986	-0.885339	-1.16595	-0.883726	-0.48498	-0.56635	-0.058401	-0.459093
	UNC_HS_Red9_Median_BMC.Med.Genomics.2011_PMID.21214954	-0.348887	-0.470267	0.029804	-0.18554	-0.54812	-0.333433	-0.227181	-0.619446	-0.06436	-0.585129	-0.474472	-0.804773	-0.349817	-0.398906	-0.598035	-1.20103	-0.510034	-0.445445	-0.241681	-0.323001	-0.463828	-0.465413	-0.564059	-0.340485	-0.554683	-0.973297	-0.451403	-0.327625	-0.437086	-0.502285	-0.460011	-0.3583	-0.405547	-0.338473	-0.270874	-0.379738	-0.437447	-0.131279	-0.404555	-0.464595	-0.68666	-0.463586	-0.679066	-0.496951	-0.147027	0.000754	0.374288	-0.349782
	UNC_Shehata2012_NCL_Median_Adam_PMID.25575446	-0.145764	-0.053711	-0.306086	-0.477504	-0.494303	-0.080427	-0.267773	-0.148162	-0.057824	-0.258086	-0.458875	-0.773254	-0.283481	-0.194192	-0.488941	-1.08081	-0.463199	-0.301029	-0.223574	-0.2644	-0.416	-0.39461	-0.242875	-0.273089	-0.406591	-1.1152	-0.354407	-0.804613	-0.38679	-0.299847	-0.303377	-0.25667	-0.247024	-0.607811	-0.344566	-0.24003	-0.24077	-0.401519	-0.200665	-0.127109	-0.473891	-0.480393	-0.473239	-0.59798	-0.252172	0.334857	0.086195	-0.304446
	Mature_Lumina_Up_Median_Nat.Med.2009_PMID.19648928	-0.594917	0.407963	0.260017	-0.919925	0.008445	0.907272	-0.036552	0.448581	0.00576	0.177486	-0.205389	0.086711	-0.359282	-0.338292	-0.34473	-0.627768	-0.25089	-0.015251	-0.081024	-0.128011	-0.013748	0.001594	-0.076285	-0.395222	-0.43321	-0.927354	0.060043	-0.289315	0.010691	0.398362	0.04218	-0.242121	0.400896	-0.37252	0.051066	-1.44926	-0.830708	-1.92976	-0.128633	0.015723	0.239299	-0.323418	-0.182396	0.216785	0.102884	-1.1665	-2.54913	-0.1769
	GSEA_Median_GP7_Estrogen_signaling.r=0.97_SMID_BREAST_CANCER_BASAL_DN	-0.761851	-0.188037	0.150685	-1.24348	-0.5502	0.307285	-0.049133	-0.103304	0.102559	-0.385301	-0.728703	-1.06179	0.254677	0.204272	-1.09268	-1.56557	-0.585379	-0.763818	-0.490318	-0.523027	-0.794927	-0.357479	-0.243971	-0.586339	-0.713279	-1.45236	-0.481768	-1.14183	-0.475142	-0.314161	-0.106627	-0.409971	-0.463826	-1.024	-0.960952	-0.010855	0.024078	-0.602051	-1.14721	-1.39745	-0.685578	-0.35566	-1.15562	-0.349136	-0.438908	0.328368	-0.792514	-0.995914
	UNC_Duke_Module14_p53_Median_Mike_PMID.20335537	-0.606636	0.292721	0.354366	-0.512528	0.421598	0.51835	1.08465	0.320049	0.248052	-0.097026	-0.166706	0.174611	0.194563	-0.027055	-0.638333	-0.44187	0.063735	0.033742	0.038189	0.030892	0.008219	0.254974	-0.041942	-0.380667	-0.635316	-0.205796	-0.280053	0.134034	-0.196722	0.080393	0.071443	-0.133735	0.162837	0.159051	-0.13932	-0.155956	-0.220038	-0.256368	-0.525052	-0.939048	-1.19536	-0.840853	-1.02711	-0.710118	-0.972666	-2.597	-1.57856	-0.174166
	Lim.et.al.2010.Conserved.Mature_Median_BCR.2010_PMID.20346151	0.357701	-0.028999	0.03351	-0.253556	-0.183263	-0.011876	-0.137213	-0.110358	0.020028	-0.13276	-0.113062	-0.51797	-0.152889	-0.172731	-0.297071	-0.654529	-0.228639	-0.162852	-0.127949	-0.122254	-0.166621	-0.126627	-0.144629	-0.206576	-0.455442	-0.754066	-0.265544	-0.12912	-0.090247	-0.110597	-0.138055	-0.206225	-0.191225	-0.2733	-0.250008	-0.197671	-0.283149	-0.309839	-0.34376	-0.474756	-0.484038	-0.250183	-0.227208	-0.171945	-0.132303	-0.34653	-0.596859	-0.261502
	UNC_574.MCF7.E2.repressed.genes_Median_JCO.2006_PMID.16505416	-0.022079	-0.227964	0.15135	-0.238424	-0.089589	-0.052071	-0.015475	-0.250795	-0.046236	-0.284082	-0.158888	-0.30304	-0.223412	-0.246899	-0.345328	-0.483698	-0.254665	-0.212211	-0.13721	-0.166346	-0.19776	-0.096849	-0.271839	-0.269458	-0.501326	-0.491596	-0.272037	-0.662749	-0.184741	-0.182902	-0.13473	-0.17663	-0.253848	-0.092114	-0.208931	-0.220613	-0.27902	-0.173456	-0.360304	-0.481894	-0.55483	-0.232304	-0.415645	-0.310043	-0.102054	-0.136853	-0.376807	-0.209325
	UNC_HS_Green1_Median_BMC.Med.Genomics.2011_PMID.21214954	-0.126684	-0.226576	0.311303	-0.61046	-0.001423	0.423016	0.366532	-0.011346	0.197588	-0.256546	-0.254381	-0.262687	-0.337389	-0.387345	-0.538515	-0.796243	-0.310834	-0.129457	-0.214154	-0.193112	-0.084266	-0.005588	-0.431822	-0.541857	-0.86288	-0.778709	-0.366668	-0.314142	-0.276748	0.076077	-0.169524	-0.275774	-0.190134	-0.274126	-0.428035	-0.394288	-0.615071	-0.644305	-0.58002	-0.882387	-0.154885	-0.316863	-0.505153	-0.320578	0.244789	-0.799482	-1.75487	-0.406679
	UNC_LUMINAL_Cluster_Median_BMC.Med.Genomics.2011_PMID.21214954	0.34575	-0.296138	0.071997	-1.20433	-0.828478	0.112678	0.268878	-0.459499	0.189045	-0.830922	-0.620833	-0.855733	-0.768957	-0.924482	-1.63451	-1.50416	-0.858654	-1.05325	-0.769849	-0.961809	-0.930223	-0.907258	-0.975031	-1.24915	-1.65552	-1.085	-1.26582	-1.24906	-0.749762	-0.702173	-0.617452	-0.715688	-0.483899	-0.861644	-1.14752	-0.930784	-1.04893	-1.9836	-1.79718	-2.90798	-1.54116	-1.41106	-1.70044	-0.579959	-0.057979	-2.71897	-2.67138	-1.06089
	UNC_Lim2009_MatureLum_Median_Adam_PMID.25575446	-0.145726	0.132447	0.02523	-0.454716	-0.176896	0.44004	0.143895	0.210533	0.251279	-0.097511	-0.358023	-0.360651	-0.026986	0.072194	-0.481614	-0.80207	-0.220011	-0.126462	-0.052678	-0.002483	-0.126126	-0.053846	-0.001233	-0.173323	-0.410992	-0.738329	-0.000228	-0.599124	-0.14421	-0.012448	-0.155516	-0.174963	0.03617	-0.365479	-0.348916	0.000228	-0.145657	-0.599276	-0.283978	-0.169201	0.032063	-0.277854	-0.434717	-0.220634	0.122806	0.473377	-0.854201	-0.199825
	UNC_HS_Green13_Median_BMC.Med.Genomics.2011_PMID.21214954	0.319665	0.254367	0.060248	-0.198373	-0.249794	0.261533	0.552678	0.130247	0.341729	-0.230373	-0.07221	-0.134814	0.259499	0.292395	-0.314818	-0.420234	-0.050998	-0.122096	-0.047517	-0.037422	-0.173376	0.13569	-0.052381	0.026709	-0.223413	-0.026195	0.071365	-0.045404	-0.08047	-0.118453	-0.180512	0.138925	-0.408313	-0.490316	-0.363007	0.008705	-0.179403	-0.094841	-0.609695	-0.703004	0.099305	-0.155923	-0.40717	-0.367948	-0.348636	-0.627127	-0.715008	-0.508235
	UNC_HS_Green25_Median_BMC.Med.Genomics.2011_PMID.21214954	0.094556	-0.284109	-0.043056	-0.40507	-0.340576	0.013964	0.540797	0.13757	0.358608	-0.269387	-0.233588	-0.322325	0.17957	0.372321	-0.225001	-0.720601	-0.140625	-0.262991	-0.17274	-0.218697	-0.185499	0.129201	-0.048099	-0.08213	-0.128582	-0.271922	-0.145598	-0.398898	-0.541381	-0.013964	-0.288231	-0.086402	-0.625646	-0.603	-0.483634	-0.138431	-0.126376	-0.031845	-0.647311	-0.144999	0.713373	-0.188108	-0.755342	-0.05729	-0.486037	-0.757213	-0.868274	-0.525738
	UNC_HS_Green8_Median_BMC.Med.Genomics.2011_PMID.21214954	0.08117	-0.142141	0.20789	-0.411357	-0.274664	-0.03785	0.398907	0.123755	0.46542	-0.397651	-0.093829	-0.346155	0.125743	0.553372	-0.323062	-0.922707	-0.213634	-0.023765	-0.010885	-0.031452	-0.060119	0.122717	-0.083157	0.009441	-0.374933	-0.581445	-0.087838	-0.842026	-0.200335	-0.008409	-0.356091	-0.32759	-0.29367	-0.616909	-0.228933	-0.197413	-0.49046	-0.206268	-0.601988	0.008409	0.251851	-0.779371	-1.00983	-0.202428	-0.864249	-0.619582	-1.05796	-0.676363
	UNC_Pfefferle2012_MatureLum_Median_Adam_PMID.25575446	0.013102	0.444116	0.206851	-0.579512	0.137083	0.210489	0.142976	0.263586	-0.002432	0.053772	0.000177	-0.050668	-0.07383	0.091046	-0.143678	-0.604074	0.060145	0.287756	0.078149	0.20225	0.01717	0.227464	0.147541	0.024268	-0.187164	-0.602676	-0.027327	-0.705881	-0.148551	0.110334	-0.027845	-0.27633	0.051306	0.144824	0.121904	-0.091583	-0.325872	-0.205848	0.152996	0.475276	-0.480338	-0.327283	-0.303928	-0.367984	-0.531713	-1.38761	-0.890868	0.035443
	UNC_HS_Red2_Median_BMC.Med.Genomics.2011_PMID.21214954	0.29104	0.512808	0.108026	-0.68668	-0.31097	0.107219	0.14817	0.0108	-0.144561	-0.377116	-0.25155	-0.264526	-1.00527	-1.18545	-1.02134	-1.15495	-0.428922	-0.402883	-0.300715	-0.425147	-0.384043	-0.615185	-0.616298	-0.858519	-1.03485	-0.942448	-0.734659	-0.294753	-0.292448	-0.362075	-0.025146	-0.680556	0.042667	0.107258	-0.305708	-1.24935	-1.3239	-2.07768	-0.657031	-0.996385	-0.878923	-1.08705	-0.968846	-0.0108	0.085278	-2.74153	-2.61385	-0.642556
	UNC_HS_Green18_Median_BMC.Med.Genomics.2011_PMID.21214954	-2.39215	0.012529	-0.022438	-0.405652	-0.312577	0.029475	0.092358	-0.073168	0.012993	-0.316435	-1.12166	-0.327826	0.216652	-0.107802	-1.05796	-1.24651	-0.427291	-0.487542	-0.442021	-0.484746	-0.563127	-0.192651	-0.375069	-0.562449	-0.720567	-0.723497	-0.68338	-2.53374	-0.472966	-0.700259	-0.415301	-0.385246	-0.012529	-0.456349	-0.744041	0.03843	0.142878	0.44	-0.324509	-1.65317	-2.27688	-0.442368	-1.48444	-1.31699	-1.04502	0.167955	0.711818	-0.205455
	UNC_HS_Red19_Median_BMC.Med.Genomics.2011_PMID.21214954	0.305372	0.463734	0.471582	-0.864819	-0.417441	0.708942	-0.019522	0.515349	0.383273	-0.149362	-0.391055	0.055873	-0.302729	0.007049	-0.403939	-0.564399	-0.30702	0.045946	-0.025426	-0.106816	-0.196433	-0.250999	0.081688	0.078301	-0.110835	-0.22513	-0.02431	-0.26603	-0.258007	-0.007049	0.038592	-0.070508	-0.00754	-0.170929	0.181878	0.208653	-0.238172	-0.659698	-0.021102	0.216359	-0.063205	-0.19119	-0.4763	-0.515894	-0.406457	-0.494393	-0.571264	-0.168826
	UNC_16.13_Amplicon_Median_BMC.Med.Genomics.2011_PMID.21214954	0.054581	-0.255637	-0.963916	-0.104661	-1.01229	-0.788938	-1.16081	-0.660002	-0.470651	-0.533123	-0.731314	-2.25129	-0.626168	-0.628631	-0.589411	-2.14391	-0.738873	-0.743855	-0.575415	-0.577745	-1.06425	-1.21361	-0.358422	-0.203474	-0.268232	-2.517	-0.383759	-1.38467	-0.606422	-0.751691	-0.615635	-0.472668	-0.538391	-0.498059	-0.581531	-0.262946	-0.187595	-0.780851	-0.171231	0.254748	-0.760232	-0.845897	-0.609947	-0.866857	-0.46512	0.03808	0.966133	-0.281926
	IntClust_Amplification.50_Median_Genome.Biol.2014_PMID.25164602	-0.36881	1.00344	-0.589477	-0.606305	-0.082584	-0.085797	-0.464149	-0.655468	-0.920845	-0.237385	-0.852426	-0.336061	-0.965037	-1.13735	-0.752176	-0.828089	-0.615813	-0.534615	-0.903895	-0.667947	-1.22086	-0.497166	-0.866413	-1.0327	-0.629547	-0.874638	-0.546296	-1.47752	-1.48449	-0.859729	-0.772147	-0.583595	-0.087446	-0.406164	-0.839858	-0.844344	-0.913544	-1.53092	-0.24283	-0.831291	-1.21316	-0.92169	-0.852303	-1.39304	-1.88111	-4.14668	-2.58936	-0.308402
	IntClust_Amplification.50.Better.than_Median_Genome.Biol.2014_PMID.25164602	0.305156	0.714825	-0.516592	-0.652028	-0.877337	-0.386963	-1.3152	-0.96843	-0.911509	-0.929145	-0.872152	-0.539398	-1.33987	-1.08251	-0.856118	-0.861429	-0.923248	-0.740194	-1.1958	-0.928758	-0.868451	-0.921414	-1.12189	-1.02183	-1.19703	-1.15674	-0.871133	-1.19474	-1.48765	-0.956103	-1.13505	-0.906845	-0.909251	-0.784461	-0.798089	-1.46848	-1.55197	-2.47048	-0.893936	-1.04907	-0.97813	-0.919545	-0.869859	-1.19674	-1.40093	-3.61248	-3.21552	-1.57116
	GP19_1Q_amplicon.r=0.967_PerouLab_HS_Green17_Median_BMC_Med_Genomics_2011_PMID.21214954	2.04769	1.57267	-0.172884	0.220647	-0.939241	-0.401887	-1.40224	-1.00297	-0.714059	-0.886375	-0.498844	-0.483023	-1.37055	-0.971405	-0.355103	-0.519106	-0.860989	-0.512955	-0.934018	-0.709859	-0.847869	-0.785124	-0.964631	-0.63961	-1.03649	-0.938514	-0.593542	-0.606935	-0.730048	-0.822118	-0.960121	-0.511115	-1.15872	-0.602202	-0.607294	-1.70509	-1.75707	-1.87695	-0.52321	-0.187441	-0.431115	-0.600467	-0.516799	-1.00462	-1.25874	-3.24533	-3.41232	-1.35444
	UNC_HS_Green17_Median_BMC.Med.Genomics.2011_PMID.21214954	2.04769	1.57267	-0.172884	0.220647	-0.939241	-0.401887	-1.40224	-1.00297	-0.714059	-0.886375	-0.498844	-0.483023	-1.37055	-0.971405	-0.355103	-0.519106	-0.860989	-0.512955	-0.934018	-0.709859	-0.847869	-0.785124	-0.964631	-0.63961	-1.03649	-0.938514	-0.593542	-0.606935	-0.730048	-0.822118	-0.960121	-0.511115	-1.15872	-0.602202	-0.607294	-1.70509	-1.75707	-1.87695	-0.52321	-0.187441	-0.431115	-0.600467	-0.516799	-1.00462	-1.25874	-3.24533	-3.41232	-1.35444
	UNC_HS_Red15_Median_BMC.Med.Genomics.2011_PMID.21214954	1.71847	1.49017	-0.448658	-0.114349	-1.15874	-0.364805	-1.56344	-1.05558	-0.781679	-1.05424	-0.89733	-0.574586	-1.28404	-1.01215	-0.957141	-0.93177	-1.06698	-0.784697	-1.17509	-0.773363	-0.961138	-0.903767	-1.16227	-0.942649	-1.45783	-1.26418	-0.818371	-1.34966	-0.711424	-1.09576	-1.30236	-0.804584	-1.24959	-1.07425	-1.12882	-1.66276	-1.71711	-1.87872	-0.976889	-1.0099	-0.896779	-0.872385	-0.975888	-1.54542	-1.51594	-3.59405	-3.16703	-1.32159
	UNC_Unknown_5_Median_BMC.Med.Genomics.2011_PMID.21214954	0.622337	0.897525	-0.129527	-0.579888	-1.18568	-0.583409	-1.56847	-1.0853	-0.94166	-1.27849	-1.03471	-0.619414	-1.04247	-1.05315	-1.06163	-0.896184	-1.10322	-0.887413	-1.21194	-0.932722	-0.994847	-0.888917	-1.0433	-0.881189	-1.38445	-1.11551	-0.980489	-0.94439	-1.03927	-1.17424	-1.09157	-0.95249	-1.33802	-0.989746	-0.829925	-1.07416	-1.40969	-2.42609	-1.34089	-1.39996	-0.950717	-0.995779	-1.40076	-1.54611	-2.40825	-3.74572	-3.19354	-1.21047
	UNC_Unknown_7_Median_BMC.Med.Genomics.2011_PMID.21214954	1.67898	0.997117	-0.444856	-0.59588	-1.20749	-0.780912	-1.59891	-1.1204	-0.885922	-1.23768	-1.13272	-0.913167	-0.859633	-0.7876	-0.945949	-0.856352	-1.0409	-0.865651	-1.14497	-0.816629	-0.978644	-0.890618	-0.812879	-0.569055	-1.23935	-0.976472	-0.838717	-1.15526	-1.46935	-1.11695	-1.24604	-0.988663	-1.49086	-0.996187	-0.862332	-0.873709	-1.11932	-1.57092	-1.34086	-1.11166	-0.875995	-0.958289	-1.21604	-1.51399	-1.79707	-2.66991	-2.10826	-1.21478
	UNC_Unknown_13_Median_BMC.Med.Genomics.2011_PMID.21214954	-0.212778	-0.840058	-0.808094	0.074304	-0.539725	-0.51458	-0.711061	-1.0511	-0.763136	-0.70442	-0.830986	-0.464038	0.109878	-0.515664	-0.565805	-0.730084	-0.062011	-0.696824	-0.493729	-0.26329	-0.595489	-0.321499	-0.441168	-0.563135	-0.575667	-0.463741	-0.115811	-1.05408	-0.494575	-0.442395	-0.075727	-0.751182	-0.342199	0.102147	-0.758809	-0.245576	-0.090917	-0.110551	0.176839	-0.080139	-0.930348	-0.331138	-1.19645	-0.257972	-1.10371	0.520374	1.17049	-0.227779
	UNC_13q14_Amplicon_Median_BMC.Med.Genomics.2011_PMID.21214954	1.00248	-0.403505	-1.23451	1.34167	0.212905	-0.120588	1.36364	0.442347	0.642917	0.281545	0.74665	0.592973	0.155856	-0.127342	0.481796	0.203649	0.874781	0.74913	0.079634	0.601881	0.562524	-0.068439	0.037124	-0.030103	0.87047	0.845448	-0.37431	0.471393	-0.222877	0.085057	-0.583979	0.849281	-0.178623	0.439144	-0.236191	-0.162704	0.379185	2.98448	1.11198	-0.091548	-0.758097	0.586811	1.09277	-1.77453	-0.804759	-2.18737	1.32125	0.698001
	GP22_16Q22_24_amplicon.r=0.927_PerouLab_16q24x_Median_BMC_Med_Genomics_2011_PMID.21214954	0.884767	1.48185	-0.539375	1.2675	-1.38011	-0.596828	-2.49038	-0.104354	0.085586	0.302351	-0.343564	-0.761307	-0.542013	0.009986	0.471357	0.620347	-0.457156	0.063194	0.344737	0.022518	-1.15435	-1.80179	0.892681	1.622	1.27214	0.560928	0.69851	-0.043122	0.07475	-0.409842	0.282773	0.344422	0.446224	0.808104	1.12459	0.599557	0.900722	0.279014	2.48441	4.3835	-1.92138	-0.524398	0.533485	-0.730617	-0.061847	3.32653	5.87855	0.923831
	UNC_16q24x_Median_BMC.Med.Genomics.2011_PMID.21214954	0.884767	1.48185	-0.539375	1.2675	-1.38011	-0.596828	-2.49038	-0.104354	0.085586	0.302351	-0.343564	-0.761307	-0.542013	0.009986	0.471357	0.620347	-0.457156	0.063194	0.344737	0.022518	-1.15435	-1.80179	0.892681	1.622	1.27214	0.560928	0.69851	-0.043122	0.07475	-0.409842	0.282773	0.344422	0.446224	0.808104	1.12459	0.599557	0.900722	0.279014	2.48441	4.3835	-1.92138	-0.524398	0.533485	-0.730617	-0.061847	3.32653	5.87855	0.923831
	UNC_16q23_Amplicon_Median_BMC.Med.Genomics.2011_PMID.21214954	1.66945	1.35599	-0.249111	0.962915	-0.961384	-0.289533	-1.66727	0.022447	0.146592	0.399133	-0.022861	-0.457558	-0.457036	-0.395995	0.564129	0.676766	-0.097185	0.266004	0.394443	0.211128	-0.759108	-1.22099	0.851925	1.26584	1.06443	0.599173	0.579593	0.130812	0.242353	-0.07558	0.357755	0.232332	0.39003	0.809067	0.913258	0.439659	0.670504	-0.641433	2.06145	3.77054	-1.05368	-0.312257	0.646356	-0.103178	0.037328	2.20135	3.81428	1.17091
	GSEA_Median_HDAC_TARGETS_DN_HELLER	0.708722	0.055207	0.518064	-0.216975	0.109524	0.39792	-0.02196	-0.081692	-0.087903	0.53908	0.063812	0.898314	0.350419	0.50581	0.55626	1.12868	0.57815	0.531825	0.28368	0.509951	0.469022	0.699238	0.397336	0.208809	0.647685	1.1529	0.0695	0.308805	0.686447	0.342212	0.212579	-0.043618	0.217984	0.058768	0.477132	1.16017	0.715196	1.07441	0.644748	0.580065	0.619338	1.08788	1.10829	0.960717	0.384011	2.37498	0.491334	0.553018
	Inflammatory_Breast_Cancer_491_IBC_Median_CCR.2013_PMID.23396049	0.260559	-0.021947	1.09785	0.531864	0.806791	0.81963	0.257683	0.344142	0.424101	0.663731	1.15525	1.41301	0.241281	1.05722	1.28598	2.29352	1.01795	0.808696	0.669162	0.615148	0.973763	0.833762	0.838529	1.07814	1.0735	2.0952	1.03984	1.4373	0.888651	1.00359	0.912545	0.769705	0.549481	1.27178	1.05413	1.05773	0.487547	0.463708	0.581288	0.989252	0.492374	1.17911	1.57266	1.81294	1.53327	1.53934	0.064902	0.598936
	Pcorr_squamoid_PLOS.2012_PMID.22590557	0.331197	-0.306043	0.119318	-0.075386	0.196262	0.046565	-0.078989	0.188064	-0.099644	0.262575	0.005875	0.451639	0.220612	0.077024	0.333124	0.849498	0.149403	0.05218	0.020469	-0.00269	0.247206	0.087945	0.286997	0.105583	0.470716	0.85796	0.049035	0.678138	0.172349	0.064219	0.249654	0.057101	0.070533	0.133786	0.185077	0.413159	0.463422	-0.123346	-0.037404	0.008407	0.929223	0.424774	0.429661	0.533988	0.160865	1.68146	-0.004329	0.225369
	IMMUNE_Bindea_Cell_B_cells_Median_Immunity.2013_PMID.24138885	-0.401431	0.827323	1.16766	0.72323	1.28364	0.879401	1.22162	1.05841	0.896514	1.14541	1.20106	1.25997	1.4013	1.57225	1.51015	1.86254	1.38016	1.43894	1.36059	1.25853	1.37932	1.48828	1.56648	1.39571	1.66523	1.49101	1.16253	1.87044	1.16879	1.27245	1.30038	1.00896	1.36157	1.13899	1.70343	1.34471	1.49218	1.83868	1.40942	2.03176	0.944872	0.945511	1.22464	1.5465	1.61048	2.15243	1.81582	1.01748
	IMMUNE_PEREZ_14_Median_JCO.2015_PMID.2560586	0.265924	0.949716	1.33514	1.14827	1.63146	1.48889	1.7437	1.68392	1.46728	1.63868	1.88552	1.86148	1.65404	2.03579	1.70424	2.19839	1.83326	1.74013	1.5869	1.66693	1.62536	1.72158	1.78642	1.59383	1.72384	2.19365	1.88953	1.94571	1.61549	1.93307	1.6578	1.47105	1.53972	1.38198	1.21009	1.7638	1.71118	1.76081	1.72876	2.40426	1.77618	1.64719	1.83881	1.82199	1.75896	1.84892	1.46599	1.47497
	UNC_Claudin_High_Median_Genome.Biol.2007_PMID.17493263	0.502191	0.859336	0.730672	0.990945	1.05042	0.917363	1.00793	1.16511	0.893353	1.25065	1.13381	1.24541	1.16461	1.18194	1.33276	1.67633	1.17821	1.1307	1.1569	1.15965	1.08623	1.08043	1.39386	1.2011	1.38056	1.71319	1.3264	1.42571	1.1804	1.14636	0.987155	1.03911	1.08594	0.845989	0.866418	1.29116	1.19179	0.684106	1.23802	1.6721	1.66439	1.17429	1.48313	1.32804	1.78536	1.97978	1.27456	1.05255
	Tcell_EXH_Memory_CD8_T_cell_a_vs_Naive_CD8_T_cell_Metagene_1_Science.2016_PMID.27789795	0.352361	0.646589	0.491261	0.507037	0.774564	0.641832	0.851663	0.884814	0.585896	0.856994	0.70223	0.969344	0.754304	0.823239	0.835623	1.25425	0.852423	0.802118	0.813692	0.821023	0.736722	0.723945	0.9939	0.789797	1.01162	1.37551	0.814996	0.899005	0.843931	0.764352	0.719343	0.625794	0.790418	0.711987	0.58832	0.928009	0.900395	0.72018	0.840285	1.1626	0.993707	0.623341	0.854132	0.788924	0.787814	0.989161	0.926095	0.805501
	UNC_HS_Red4_Median_BMC.Med.Genomics.2011_PMID.21214954	0.21401	0.515863	0.30553	0.456768	0.729483	0.661542	0.777668	0.787028	0.50578	0.87213	0.645271	0.907968	0.565488	0.684327	0.745005	1.17104	0.757233	0.662265	0.727763	0.703469	0.663872	0.637314	0.828073	0.640942	0.858503	1.20076	0.714027	0.895083	0.666832	0.676308	0.589392	0.62808	0.813073	0.639787	0.405972	0.720671	0.787089	0.475243	0.771452	0.876904	0.782841	0.608951	0.912158	0.825732	0.795459	0.729177	0.672664	0.704617
	Luminal_Progenitor_Up_Median_Nat.Med.2009_PMID.19648928	1.85083	0.711777	0.490502	0.938562	1.0954	1.00812	0.574359	0.558554	0.370977	1.13636	0.71581	1.21697	0.973534	1.31839	1.49209	2.01186	1.13431	1.11528	0.949907	1.25723	1.10614	1.36591	1.17366	1.13342	1.14913	1.39999	1.16508	1.41182	1.13384	0.992735	0.513131	0.803431	0.806223	0.729245	0.845067	1.05479	0.854049	0.786202	0.976371	1.63369	1.87062	1.062	1.59093	1.43962	0.499524	0.686363	-0.152389	0.82312
	Stingl_Up_Basal_High_Median_Nat.Cell.Biol.2014_PMID.25173976	1.59951	0.560174	0.077281	0.64522	0.5329	0.296668	0.464095	0.585324	0.332275	0.579565	0.417899	0.284534	0.719248	0.634709	1.0533	0.931063	0.599453	0.770546	0.64394	0.722111	0.503354	0.561146	0.919073	0.997511	1.10039	0.850062	1.12404	0.384613	0.581933	0.689977	0.439805	0.604778	0.339348	0.340076	0.572543	0.558723	0.716198	0.671942	0.882954	2.01919	1.99964	0.576907	0.964927	0.450243	0.754711	2.5141	1.40141	0.581476
	Basal-like	4.66032	1.3988	1.30566	2.02464	1.5359	1.88125	1.32554	1.57336	1.09496	1.89466	0.834014	2.22193	2.41987	1.8393	3.06775	4.19985	2.09473	2.51091	2.66709	2.80547	2.99981	2.13131	2.81514	2.84959	3.20291	3.40255	2.77879	3.14857	2.94422	2.50233	1.57658	1.65897	1.91373	1.38544	3.58679	1.34181	2.57197	2.12981	2.77118	5.37477	6.27172	2.04126	3.48013	2.55305	2.24146	9.42847	4.0131	2.63359
	Pcorr_Dasatinib_R_Correlation_Cancer.Res.2007_PMID.17332353	1.11188	0.914895	1.27935	0.864253	1.05972	1.68295	0.954889	1.0249	0.953493	1.22427	0.5582	1.4487	1.64281	1.69833	1.7699	2.36621	1.34395	1.5439	1.34998	1.42176	1.42839	1.65237	1.87348	1.67567	1.73822	1.74484	1.31704	2.0235	1.30635	1.53417	1.12339	1.27731	1.10165	0.98132	1.80665	1.41928	1.69552	1.91838	1.64755	2.41631	1.46061	1.38437	1.52426	1.19891	1.27447	2.14436	1.26413	1.30184
	Mature_Luminal_Down_Median_Nat.Med.2009_PMID.19648928	0.735289	0.538071	0.262749	0.436653	0.558883	0.493899	0.365363	0.514501	0.201814	0.631377	0.391178	0.540642	0.452158	0.505369	0.779106	1.0123	0.584763	0.625433	0.576786	0.61603	0.557776	0.600118	0.705944	0.695855	0.768929	0.81082	0.898741	0.575895	0.648376	0.591298	0.478562	0.509957	0.471362	0.401316	0.526121	0.448892	0.616432	0.569828	0.77326	1.31978	1.09957	0.725224	1.00514	0.5882	0.828715	1.8822	0.843542	0.509214
	Stingl_Down_Basal_High_Median_Nat.Cell.Biol.2014_PMID.25173976	0.793319	0.591793	0.709386	0.75434	0.746805	0.75148	0.607501	0.562419	0.555038	0.70009	0.560729	0.752936	1.00467	0.879638	1.08374	1.20846	0.822546	0.96193	0.774976	0.950395	0.780666	0.949528	0.967602	0.992798	1.02954	1.06444	1.13806	0.700506	1.00245	0.773408	0.498582	0.74432	0.592127	0.418288	0.746675	0.7183	0.838325	0.979193	0.899534	1.32332	1.56533	1.0363	1.12879	0.59731	1.04174	1.95769	0.793919	0.767626
	UNC_BASAL_Cluster_Median_BMC.Med.Genomics.2011_PMID.21214954	0.640982	0.415731	0.267159	0.501	0.598609	0.522961	0.470164	0.531883	0.35682	0.562879	0.418427	0.576098	0.787211	0.66156	0.731981	1.01246	0.657839	0.681194	0.586596	0.756685	0.5543	0.676368	0.850338	0.812772	0.784265	0.909286	0.908226	0.535419	0.693896	0.596335	0.422921	0.553514	0.440257	0.416955	0.530889	0.699658	0.815927	0.627209	0.639427	1.16315	1.02619	0.561427	0.753329	0.301194	0.399823	1.24715	0.826788	0.578661
	UNC_fMaSC.refined1_Median_PMID.25575446	0.702721	0.574473	0.468439	0.448081	0.726754	0.535263	0.606309	0.614792	0.358263	0.663456	0.442956	0.697564	0.955366	0.950587	1.00797	1.21169	0.781116	0.882817	0.788498	0.894444	0.754563	0.908081	1.03531	0.9983	1.02465	1.08432	1.10186	0.578888	0.724103	0.7544	0.479357	0.539987	0.5838	0.426101	0.653421	0.876576	0.827827	0.709811	0.826079	1.61605	1.60163	0.693402	0.884111	0.640799	0.555276	2.01901	0.8857	0.713003
	UNC_HS_Red8_Median_BMC.Med.Genomics.2011_PMID.21214954	0.26605	0.634983	0.545114	0.638823	0.778291	0.532618	0.476652	0.661066	0.439713	0.686557	0.5811	0.860478	0.857925	1.03308	1.00544	1.25176	0.805765	0.994127	0.762869	0.947517	0.861916	0.940787	0.945902	1.03469	0.966031	1.10768	1.12082	0.62216	0.804157	0.748251	0.432683	0.559562	0.673151	0.524346	0.798307	0.767406	0.774475	0.670781	0.907628	1.54986	1.41899	0.750714	0.993949	0.537295	0.442137	1.62092	0.749783	0.71673
	Lim.et.al.2010.Conserved.Luminal.Progenitor_Median_BCR.2010_PMID.20346151	1.11715	1.12251	0.372378	1.00278	0.675963	0.774434	0.548819	0.840917	0.523917	1.16065	0.769513	0.833734	0.537587	0.968729	1.48906	1.49423	0.986146	1.15823	1.07067	1.08358	0.953076	0.857786	1.17345	1.17843	1.33881	1.10776	1.11153	1.17056	0.995908	0.930612	0.650251	0.857424	0.875892	0.76495	0.959655	0.383458	0.728217	0.80112	1.63879	2.51265	1.81832	0.992199	1.69739	1.19988	1.25056	1.92842	1.32937	1.00934
	UNC_Shehata2012_ALDHpos_Median_Adam_PMID.25575446	1.09449	0.69274	0.184735	0.642077	0.559625	0.41338	0.429133	0.546789	0.249133	0.800695	0.481284	0.689362	0.783643	0.799765	1.09611	1.2624	0.829959	0.821054	0.759283	0.847985	0.739504	0.868072	1.00135	0.919076	1.07021	1.02718	0.827013	0.995856	0.732086	0.708634	0.468586	0.531117	0.563682	0.500999	0.709825	0.759185	0.817341	0.645732	1.01197	1.67626	1.37751	0.712302	1.06875	0.924514	0.34909	1.37055	0.908626	0.685944
	UNC_MM_Red20_Median_BMC.Med.Genomics.2011_PMID.21214954	0.305287	0.274285	0.488059	0.326244	0.311002	0.264215	0.255422	0.260022	0.274432	0.360734	0.253934	0.398588	0.899284	0.669786	0.861325	0.938909	0.537883	0.687179	0.666182	0.77209	0.593045	0.684498	0.874845	0.840531	0.845358	0.792896	0.698991	0.767643	0.551377	0.567263	0.317955	0.280949	0.203291	0.201205	0.650968	0.620304	0.691943	0.80374	0.657159	1.6893	1.54325	0.564074	0.656698	0.640858	0.506915	2.01776	0.940819	0.358504
	UNC_HS_Green12_Median_BMC.Med.Genomics.2011_PMID.21214954	0.30795	0.827897	0.812025	0.824801	1.15222	1.03587	0.979489	1.15889	0.768927	1.23887	0.989401	1.44818	1.16158	1.13097	1.17013	1.82634	1.14335	1.1059	1.08688	1.17919	1.20649	1.13857	1.21802	1.02082	1.32224	1.80243	1.2321	1.47712	1.29712	1.11748	0.983264	0.968216	1.18141	0.746658	0.883583	1.09152	1.24033	1.03387	1.00422	1.01479	1.85843	1.30869	1.56828	1.25193	1.7484	2.05557	1.32847	0.984914
	UNC_XRTinducedgenes.Oh_Median_PMID.24527691	1.39685	0.711211	0.264498	0.330637	0.839691	0.473203	0.315108	0.60212	0.01662	0.871348	0.345474	0.915991	0.917022	0.964688	1.30654	1.59656	0.858272	1.00444	0.874906	0.967657	1.04963	1.08437	1.18528	1.07822	1.38174	1.13769	0.916587	1.80044	0.789794	0.780742	0.464545	0.550568	0.771014	0.536265	1.25127	0.930383	0.963406	1.1036	1.07375	1.60318	1.50853	0.937428	1.37237	0.841461	0.636147	1.61796	1.29984	0.667093
	GSEA_Median_GP17_Basal_signaling.r=0.958_SMID_BREAST_CANCER_BASAL_UP	1.74236	0.016778	0.287036	0.914068	0.490061	0.751244	0.300574	0.371655	0.389642	0.819577	0.200069	0.745183	1.22709	1.12292	1.66186	1.98947	0.916796	0.69051	0.617863	0.705871	0.813817	0.839398	1.19765	1.2157	1.89693	1.67657	0.876634	1.86441	0.7214	0.783011	0.378924	1.0077	0.324614	0.510638	1.13616	1.27763	1.48534	0.889487	0.814751	1.16958	2.24314	1.53316	1.59049	1.27722	0.618931	1.65807	2.07079	0.507528
	UNC_ADM_S100A10_A110NDGR1_Cluster_Median_BMC.Med.Genomics.2011_PMID.21214954	0.888073	0.370012	-0.416726	0.318613	0.228798	0.02995	-0.013563	0.336083	-0.098817	0.46731	-0.084763	0.118754	0.360824	0.306458	0.916988	0.661078	0.239645	0.441742	0.334224	0.323098	0.36018	0.330356	0.552907	0.592537	0.972259	0.489598	0.652941	1.08389	0.226224	0.323128	0.017556	0.317591	0.345212	-0.112372	-0.01911	0.252617	0.452826	0.415258	0.748275	1.32082	2.03491	0.51126	0.904176	0.422963	0.797503	1.85516	0.794212	0.373455
	UNC_VEGF_13genes_Median_BMC.Med.2009_PMID.19291283	1.05262	0.375218	0.221066	0.740463	0.433233	0.301612	-0.011199	0.254946	0.124978	0.645282	0.302227	0.388249	0.264921	0.340119	1.03324	0.871667	0.523554	0.674565	0.421975	0.492705	0.573691	0.577534	0.567628	0.6918	0.778981	0.429331	0.641499	0.694762	0.48239	0.60802	0.315703	0.438089	0.32205	0.402953	0.661832	0.252868	0.437918	0.554819	0.995731	1.69441	1.14504	0.769965	1.08499	0.784474	0.635724	1.36595	0.275736	0.657543
	UNC_Scorr_Basal_Correlation_JCO.2009_PMID.19204204	1.64438	0.736583	-0.169754	0.802571	0.690332	0.170982	0.57147	0.115189	-0.280389	0.971719	0.271024	0.698392	0.803914	0.67863	1.50152	1.79217	0.920595	0.861881	0.992362	0.985657	0.726942	0.868554	0.9743	0.839597	1.4503	1.35235	0.832464	0.589398	0.809983	0.335974	0.197967	0.582839	0.74729	0.716947	1.17602	0.66035	0.975129	1.58061	1.51848	2.05464	2.1048	0.948797	1.68747	1.1195	0.797726	2.65272	2.26014	0.917031
	UNC_Pfefferle2012_LumProg_Median_Adam_PMID.25575446	2.22804	0.706807	-0.354643	0.530966	0.541987	0.44105	0.136952	0.53821	-0.076725	0.981362	0.284857	0.380217	0.748967	0.659024	1.32207	1.32795	0.648497	0.680669	0.692838	0.804654	0.752625	0.786189	1.06567	0.873666	1.14324	0.716247	0.69531	1.29538	0.86984	0.730759	0.319297	0.650249	0.472098	0.234586	0.714686	0.721019	0.764856	0.728381	0.762013	1.06146	2.50527	0.885465	1.62138	1.01269	1.42083	1.04176	1.11141	0.711783
	UNC_Lim2009_LumProg_Median_Adam_PMID.25575446	1.13357	0.348832	-0.12565	0.213694	0.246424	0.207194	-0.003215	0.173187	-0.002853	0.384115	0.000593	0.249834	0.535811	0.190557	0.649355	0.676731	0.391205	0.509928	0.252382	0.461639	0.393797	0.543859	0.585632	0.467158	0.69445	0.379223	0.286258	0.874587	0.33599	0.281146	0.060699	0.268217	0.34169	0.062739	0.32316	0.616202	0.700764	0.404021	0.58376	0.567466	1.0016	0.489194	0.690079	0.128422	0.180335	0.761908	0.421949	0.642134
	UNC_HS_Green21_Median_BMC.Med.Genomics.2011_PMID.21214954	0.527594	0.428846	0.581271	0.488957	0.341236	0.462577	0.209313	0.361428	0.245766	0.432596	0.342642	0.425287	0.422256	0.473795	0.876575	0.881773	0.433687	0.651331	0.569793	0.665102	0.692636	0.62168	0.635452	0.589582	0.681153	0.497934	0.628302	1.11867	0.792004	0.622423	0.412634	0.348262	0.044171	0.149545	0.660532	0.102258	0.235461	0.487876	0.560316	1.79289	1.95742	0.744816	0.969845	0.888931	1.16579	1.69941	0.092774	0.092367
	UNC_Shehata2012_LumProg_Median_Adam_PMID.25575446	0.431197	0.468927	-0.045577	0.307775	0.255861	0.281744	0.160414	0.316331	-0.031114	0.358918	0.151123	0.395953	0.24151	0.256276	0.640415	0.520097	0.308359	0.416986	0.195415	0.344696	0.382661	0.492016	0.292421	0.229655	0.533468	0.27459	0.465132	0.883877	0.283334	0.370183	0.076967	0.224035	0.170053	-0.113664	0.092772	0.000248	0.094895	0.04547	0.432665	0.996654	1.82701	0.460221	0.621227	0.471647	0.006972	-0.031227	-0.864888	0.084957
	UNC_S100A9_A8_Median_BMC.Med.Genomics.2011_PMID.21214954	1.51161	0.391656	0.207744	0.851478	0.481267	0.575153	-0.256815	0.40743	0.286865	0.633657	1.0089	0.681849	-0.07383	0.641158	1.36401	1.20731	0.614499	0.944728	0.551733	0.793832	1.0216	0.442048	0.539132	0.7009	0.861354	0.394255	0.747609	0.895402	0.884265	0.967938	0.498944	0.535532	0.549202	0.582508	1.07835	-0.304776	-0.171063	0.388983	0.973605	1.97866	2.62633	0.752138	1.72204	1.42256	1.43749	0.676581	-0.978768	0.210953
	UNC_Unknown_12_Median_BMC.Med.Genomics.2011_PMID.21214954	1.03691	1.50251	-0.675796	0.576682	0.567909	0.465057	0.045408	1.20348	0.157853	1.35285	0.964739	1.14613	0.163113	0.557839	0.527164	0.733523	1.05011	0.899459	0.324388	0.924752	0.865246	0.302538	0.581902	-0.109852	0.723862	0.525129	0.474336	0.228622	0.94433	0.557344	0.136052	-0.068814	1.69401	0.10841	-0.35523	0.397809	0.432429	-1.62477	1.30739	0.62691	1.64107	0.516053	1.42618	1.07036	-0.175224	-1.31828	-1.21244	1.07651
	UNC_HS_Green24_Median_BMC.Med.Genomics.2011_PMID.21214954	1.54872	0.034119	3.46522	-1.45955	0.542617	-0.134514	-0.643813	-0.727055	0.210596	-0.186231	0.611838	1.43351	0.779354	1.26952	1.76675	2.09132	0.985926	2.54785	1.80285	1.74397	2.6144	2.45919	1.45757	1.05031	0.324878	0.273296	-0.926806	1.76233	0.59966	1.40903	0.460408	-1.5303	0.988627	1.12614	3.59644	0.376356	0.137445	1.64135	2.35756	4.85328	-1.59431	0.283306	0.384033	2.43933	-0.90859	4.44206	0.629745	-0.171559
	UNC_Unknown_8_Median_BMC.Med.Genomics.2011_PMID.21214954	1.20154	0.169679	3.14811	-1.17442	0.615653	0.079911	-0.408497	-0.440509	0.392298	-0.0075	0.705539	1.37995	0.396928	0.974953	1.55469	1.86124	0.873914	2.3061	1.64335	1.52211	2.43311	2.13116	1.20769	0.909389	0.20546	0.212295	-0.798653	1.6478	0.617197	1.38874	0.46951	-1.25232	1.15775	1.11184	3.24475	0.240293	-0.040389	0.94835	2.02879	4.12054	-1.23354	0.12858	0.439986	2.44598	-0.525623	3.51545	-0.379938	-0.275465
	Her2-enriched	-0.670744	-0.510501	-0.152376	-0.475515	0.050554	0.229389	-0.09323	0.178934	0.073107	-0.20663	0.080121	0.054586	0.34278	0.164229	0.060262	0.028746	-0.170852	-0.050483	-0.05115	0.044938	-0.056276	-0.248231	0.188316	0.146751	0.484287	0.091358	0.211515	0.057216	-0.094981	0.133113	0.111785	0.213853	0.081904	-0.139471	0.435269	0.101165	0.11	0.16834	-0.374505	-0.160545	1.29526	-0.217724	-0.1291	-0.405741	0.418276	-0.748853	-0.01174	-0.159302
	UNC_HS_Red12_Median_BMC.Med.Genomics.2011_PMID.21214954	1.50972	0.175726	-0.446492	0.268919	0.122567	-0.25576	-0.270983	-0.062257	-0.076213	0.097902	0.923733	0.024255	-0.880146	0.065728	0.423747	0.019699	0.018954	0.164245	-0.03024	0.235191	0.058941	-0.327262	-0.271771	-0.168956	0.087779	-0.146745	0.168691	0.235051	0.178842	-0.123085	-0.143805	-0.075659	-0.077476	0.101226	-0.122276	-0.873801	-1.02462	-0.831808	-0.046603	0.695161	1.99186	-0.113985	0.7917	0.719666	0.51911	-1.28336	-1.68408	-0.539824
	UNC_11q13_Amplicon_Median_BMC.Med.Genomics.2011_PMID.21214954	-0.364763	0.07495	-0.986041	-0.039667	-0.478982	-0.321664	-0.792662	-0.28962	-0.550413	0.154949	-0.182698	-0.060547	-0.7618	-0.689657	-0.603042	-0.490095	-0.110799	-0.319867	-0.479574	-0.12627	-0.282474	-0.5135	-0.692147	-1.08533	-0.687378	-0.692235	-0.508175	-0.623639	-0.063607	-0.405906	-0.667179	-0.884143	0.519453	-0.632124	-1.25031	-0.577328	-0.575612	-1.95379	0.327003	-0.251477	-0.062617	-0.310077	0.095126	0.367846	-1.14367	-0.984423	-1.78793	0.037031
	UNC_HER1_Cluster1_Median_BMC.Genomics.2007_PMID.17663798	0.792104	-0.343118	-0.32407	-0.07301	-0.044795	-0.362076	-1.02223	-0.477476	-0.539691	-0.14282	-0.557907	-0.207143	0.15017	0.145927	-0.224563	-0.147513	-0.12932	-0.233967	-0.395189	-0.002129	-0.059977	0.110359	-0.023978	-0.062719	-0.204917	-0.402791	-0.392668	-0.280079	-0.026399	-0.921928	-0.31177	-0.350413	-0.267017	-0.060566	-0.194812	0.660878	0.501035	0.509245	-0.30282	-1.00163	-0.708361	0.343425	-0.064503	-0.409196	-1.25471	0.788655	0.491832	0.226927
	MDACC_P53_ER.Pos_Median_CCR.2011_PMID.21248301	0.015816	-0.151874	-0.296227	0.064362	0.059006	-0.335097	-0.571636	-0.469559	-0.751163	-0.120075	-0.068383	-0.037388	-1.01659	-0.825599	0.04163	0.12804	-0.208356	-0.272542	-0.410486	-0.41972	-0.069052	-0.255824	-0.639759	-0.653983	-0.383779	-0.399051	-0.288296	-0.212537	-0.146047	-0.205691	-0.269168	-0.402987	-0.097526	0.163901	-0.204623	-0.831139	-0.842432	-1.2476	-0.082207	-0.138731	0.005588	0.041583	0.310229	0.531043	0.100629	-0.78251	-1.723	-0.092941
	Prosigna_Proliferation_18_Median_BMC.Med.Genomics.2015_PMID.26297356	0.233632	-0.061848	-0.123464	0.733517	0.099582	-0.086849	-0.371695	-0.44906	-0.443014	0.137578	-0.003974	0.434402	-0.498812	-0.668629	0.063935	0.479989	-0.036682	-0.323663	-0.203909	-0.193082	-0.12956	-0.104642	-0.553142	-0.505603	-0.306791	0.265956	-0.147161	-0.182809	0.045486	-0.343693	-0.121604	0.004174	0.061632	0.352092	-0.19756	-0.27487	-0.23378	-0.321566	0.175818	-0.253696	0.003974	0.364458	0.29296	0.510591	-0.726749	-0.933239	-0.627205	0.329477
	Stingl_Up_Proliferation_Median_Nat.Cell.Biol.2014_PMID.25173976	-0.512792	-0.288147	-0.259252	0.061469	0.205779	-0.029737	-0.372078	-0.630145	-0.675269	-0.050121	-0.463074	0.306978	-0.614477	-0.573873	-0.111056	0.214651	-0.129334	-0.326761	-0.210202	-0.19101	-0.033867	0.018741	-0.557025	-0.466444	-0.307615	-0.157001	-0.312338	-0.402179	-0.223245	-0.356244	-0.356334	-0.269145	0.204381	0.466289	0.065748	-0.451313	-0.361149	-0.418545	-0.000481	-0.54186	-0.486467	-0.007448	-0.061465	0.331287	-0.608158	-0.911925	-0.584739	0.294802
	Stingl_Day7_Upregulated_Median_Nat.Cell.Biol.2014_PMID.25173976	-0.699918	-0.362463	-0.565165	-0.17079	-0.164958	-0.22385	-0.868287	-0.725835	-0.884387	-0.327012	-0.509965	-0.169364	-0.663098	-0.410648	-0.193234	-0.310494	-0.363683	-0.50451	-0.541001	-0.426928	-0.36023	-0.069247	-0.49025	-0.29683	-0.394563	-0.681132	-0.501952	-0.221133	-0.360618	-0.507403	-0.338767	-0.173899	-0.481912	0.257381	0.228888	-0.055108	-0.3982	-0.2685	-0.468842	-1.00929	-0.746965	-0.207884	-0.244601	-0.3528	-1.34371	-2.17441	-1.09482	-0.527106
	GSEA_Median_GP1_Proliferation_DNA_repair.r=0.972_REACTOME_CELL_CYCLE_MITOTIC	-0.2539	-0.304221	-0.154537	0.524433	0.058235	-0.184872	-0.313944	-0.74863	-0.413831	-0.191416	0.046972	0.241555	-1.1123	-0.41142	-0.134298	0.081793	-0.150873	-0.34882	-0.451993	-0.556774	-0.16902	-0.034672	-1.00936	-0.630973	-0.757811	-0.294888	-0.458167	-0.257602	-0.573722	-0.735224	-0.367532	-0.113849	0.047931	0.486394	-0.208479	-0.813315	-0.883857	-0.405779	-0.029197	-0.643	-1.49122	-0.16573	-0.106188	0.476737	-0.823704	-1.73254	-1.21247	-0.429094
	Bcells_Centroblast_Median_J.Clin.Oncol.2015_PMID.25800755	-0.129894	-0.023057	-0.112581	-0.027697	-0.140791	-0.193902	-0.457794	-0.464341	-0.509252	-0.195323	-0.335961	-0.010295	-0.47601	-0.494219	-0.164067	-0.070159	-0.220505	-0.275056	-0.287582	-0.315433	-0.270023	-0.130943	-0.395936	-0.326453	-0.283444	-0.223976	-0.278876	-0.257173	-0.376914	-0.31955	-0.213654	-0.246107	-0.128317	0.103391	0.028545	-0.27146	-0.302994	-0.330792	0.004082	-0.19231	-0.820723	-0.126978	-0.20452	-0.142132	-0.471929	-0.9716	-0.340661	0.067227
	GSEA_Median_GP1_Proliferation_DNA_repair.r=0.981_PUJANA_CHEK2_PCC_NETWORK	-0.308897	-0.211074	-0.009552	0.332491	0.07159	-0.113393	-0.321956	-0.608867	-0.374431	-0.096111	-0.308275	0.021945	-0.657238	-0.498608	-0.135699	-0.082251	-0.202518	-0.320906	-0.193464	-0.268269	-0.091438	-0.137476	-0.629619	-0.419993	-0.2531	-0.277599	-0.275117	-0.25262	-0.244822	-0.42429	-0.431247	-0.173322	0.265409	0.324675	0.157461	-0.504009	-0.425832	-0.558465	-0.015017	-0.714022	-0.592165	0.009552	0.029726	0.232289	-0.284981	-0.73078	-0.447897	-0.131534
	UNC_Duke_Module03_betacatenin_Median_Mike_PMID.20335537	-1.1085	-0.435423	-0.135429	-0.065292	-0.392565	-0.259706	-0.731249	-0.803636	-0.692696	-0.399286	-0.568476	-0.101821	-0.562557	-0.557722	-0.385421	-0.235013	-0.305487	-0.52648	-0.420982	-0.525535	-0.244232	-0.176977	-0.753006	-0.562546	-0.620301	-0.62155	-0.548182	-0.703024	-0.339256	-0.61159	-0.356951	-0.447752	0.007182	-0.001157	0.036261	-0.227304	-0.375731	-0.830867	-0.174434	-0.76668	-1.15345	-0.279352	-0.512159	0.228974	-1.1543	-0.998567	-0.46666	-0.47425
	UNC_bMYB_Signature_Median_Oncogene.2009_PMID.19043454	-0.475832	-0.696312	-0.53229	0.007654	-0.542132	0.025852	-0.673147	-0.808185	-0.776546	-0.230263	-0.470169	0.102296	-0.850414	-0.915801	-0.113196	0.089847	-0.372841	-0.644095	-0.514507	-0.746753	-0.373401	-0.25985	-0.955698	-0.766515	-0.319081	-0.448099	-0.30016	-0.199206	-0.53225	-0.51371	-0.495782	-0.021847	-0.077986	-0.284086	-0.220787	-0.495417	-0.61184	-0.785237	0.201473	-0.62776	-0.649856	0.386505	0.236059	0.280673	-0.523609	0.073812	-0.722653	0.16119
	CIN70_Median_Nat.Genet.2006_PMID.16921376	0.254983	-0.386863	-0.662326	0.102933	-0.332978	0.130086	-0.959889	-0.876483	-0.89358	-0.163033	-0.521517	-0.078538	-1.00446	-1.10881	-0.133048	-0.104441	-0.371687	-0.537964	-0.4763	-0.502331	-0.474861	-0.223352	-0.784535	-0.696938	-0.659459	-0.97531	-0.362026	-0.825265	-0.537088	-0.488951	-0.392778	-0.136565	0.115753	0.087117	-0.010076	-0.573641	-0.559984	-0.984682	0.385413	0.004164	-1.02697	-0.147125	-0.073948	0.116576	-0.638753	-1.54877	-0.809079	0.330915
	RB_LOSS_Median_J.Clin.Invest.2007_PMID.17160137	-0.378311	-0.367659	-0.240326	-0.032937	-0.069364	-0.094823	-0.398176	-0.533703	-0.582828	-0.188699	-0.256883	0.187377	-0.62923	-0.650924	-0.126125	0.067369	-0.180329	-0.299877	-0.366934	-0.352076	-0.190695	-0.095627	-0.632921	-0.501479	-0.339615	-0.187043	-0.260752	-0.317733	-0.377358	-0.239201	-0.169758	-0.202877	-0.097956	0.061879	-0.068193	-0.387763	-0.409374	-0.592633	-0.001191	-0.125761	-0.33716	-0.016244	-0.058571	0.132024	-0.618747	-0.921675	-0.804042	-0.090092
	Knudsen_Neo_common_Median_Clin.Cancer.Res.2014_PMID.25047707	-0.372557	-0.662367	-0.45904	0.017161	-0.588944	-0.570702	-0.82512	-1.08913	-0.842491	-0.544131	-0.669013	-0.305039	-0.927835	-0.678307	-0.395198	-0.159921	-0.506888	-0.800161	-0.55407	-0.655433	-0.368814	-0.405558	-0.98279	-0.756929	-0.750509	-0.480012	-0.723473	-0.619337	-0.398828	-0.747535	-0.680526	-0.523577	-0.378374	-0.299025	-0.235558	-0.377532	-0.589318	-0.776541	-0.537091	-1.084	-0.492085	-0.176059	-0.286294	0.341194	-0.783505	-0.507924	-0.380341	-0.492916
	UNC_MProliferation_Median_BMC.Med.Genomics.2011_PMID.21214954	-1.14784	-0.760195	-0.713208	-0.156482	-0.54459	-0.338918	-0.605666	-0.784495	-0.786603	-0.410699	-0.738011	-0.11968	-0.456381	-0.669657	-0.360684	-0.134967	-0.431119	-0.790482	-0.533796	-0.658259	-0.374422	-0.305479	-0.761445	-0.673205	-0.352971	-0.337533	-0.524295	-0.484165	-0.68839	-0.669371	-0.612151	-0.232888	-0.27546	-0.480802	-0.515728	-0.228951	-0.23126	-0.385928	-0.37473	-1.19701	-0.463325	0.020389	-0.3052	-0.075177	-0.921157	-0.387902	-0.004502	-0.04411
	UNC_Proliferation_Cluster_Median_BMC.Med.Genomics.2011_PMID.21214954	-0.605892	-0.45721	-0.700061	0.284178	-0.382013	-0.154958	-0.727051	-0.780308	-0.7149	-0.262488	-0.748368	-0.127712	-0.535943	-0.601387	-0.363601	-0.039287	-0.403877	-0.781071	-0.600759	-0.519644	-0.541179	-0.32966	-0.621309	-0.650838	-0.477971	-0.391118	-0.567449	-0.384	-0.477341	-0.728384	-0.487774	-0.193879	-0.339635	-0.185701	-0.49182	-0.168189	-0.13308	-0.478518	-0.366871	-0.762743	-0.659749	-0.210091	-0.426318	-0.112375	-1.21058	-1.71897	-0.808405	-0.01585
	UNC_HS_Red23_Median_BMC.Med.Genomics.2011_PMID.21214954	-1.20504	-0.709132	-0.638287	0.076754	-0.247367	-0.120594	-0.656319	-0.750424	-0.86663	-0.195972	-0.47386	0.135386	-0.900216	-0.839653	-0.138722	0.012448	-0.288135	-0.587754	-0.463488	-0.551677	-0.095934	-0.163175	-0.88507	-0.813474	-0.498469	-0.593627	-0.385605	-0.393481	-0.529924	-0.482951	-0.532894	-0.215054	0.041339	-0.124504	-0.172323	-0.742054	-0.591638	-0.894432	0.052332	-0.640633	-0.315921	0.244701	0.133261	0.417909	-0.254464	-0.875688	-0.909885	-0.129034
	UNC_MM_C3Tag_1pFDR_UP_Median_Genome.Biology.2007_PMID.17493263	0.166139	-0.473396	-0.40504	0.150872	-0.345732	-0.241946	-1.05144	-0.972368	-0.845983	-0.378839	-0.55913	-0.317852	-1.22121	-0.851566	-0.14382	-0.103509	-0.58715	-0.521035	-0.456175	-0.528498	-0.199285	-0.417383	-0.979491	-0.564434	-0.723724	-0.867718	-0.359356	-0.780261	-0.260471	-0.598311	-0.562112	-0.340709	-0.15207	-0.216296	0.048554	-1.00199	-1.03025	-0.91365	-0.254791	-0.384144	-0.179478	-0.186657	0.202832	0.361573	-0.062164	0.180191	-0.748623	-0.595022
	UNC_MM_C3Tag.2012_Median_Genome.Biol.2013_PMID.24220145	-1.03569	-0.548911	-0.124219	-0.230175	-0.150674	-0.178279	-0.811646	-0.727271	-0.756426	-0.495215	-0.658648	-0.294932	-0.659838	-0.655156	-0.431662	-0.37244	-0.500178	-0.596145	-0.580703	-0.610415	-0.425238	-0.320226	-0.681699	-0.594375	-0.640644	-0.833296	-0.388466	-0.456721	-0.496754	-0.723122	-0.26988	-0.35448	-0.206307	0.114714	-0.1516	-0.444371	-0.420044	-0.892002	-0.329735	-0.505488	-0.767335	-0.164943	-0.534226	-0.175267	-0.417992	-0.89602	-0.83398	-0.462135
	UNC_MM_WAPTag_1pFDR_UP_Median_Genome.Biology.2007_PMID.17493263	-0.894232	-0.313013	-0.256019	-0.066587	-0.196844	-0.197758	-0.683172	-0.683538	-0.675699	-0.180868	-0.38799	-0.12208	-0.874729	-0.693142	-0.325814	-0.229564	-0.382739	-0.468632	-0.491098	-0.515343	-0.289747	-0.306191	-0.876843	-0.702845	-0.608425	-0.618424	-0.324616	-0.595254	-0.443378	-0.344126	-0.373377	-0.42794	-0.062856	-0.173597	-0.341967	-0.739279	-0.712038	-0.783213	-0.124932	-0.35507	-0.421707	-0.074196	0.019815	0.275788	-0.618867	-0.430481	-1.09289	-0.370396
	Wirapati_Proliferation_Median_Breast.Cancer.Res.2008_PMID.18662380	-0.785686	-0.281379	-0.430312	-0.014767	-0.168918	-0.322674	-0.750601	-0.772012	-0.870376	-0.137706	-0.427549	0.017943	-0.886219	-0.49974	-0.189853	-0.055384	-0.366353	-0.525997	-0.433978	-0.518134	-0.272575	-0.098781	-0.847275	-0.856047	-0.498875	-0.651341	-0.607045	-0.620698	-0.471871	-0.980048	-0.503045	-0.413926	0.25352	-0.051503	-0.268017	-0.587379	-0.561672	-0.45953	-0.011557	-0.858339	-0.324097	-0.035545	-0.098605	0.504901	-0.91862	-1.18637	-1.65356	-0.635252
	UNC_MM_Red10_Median_BMC.Med.Genomics.2011_PMID.21214954	-0.754886	-0.175818	-0.103651	0.267903	-0.260433	-0.006451	-1.03526	-0.685307	-0.708416	-0.1176	-0.601252	-0.105301	-0.816909	-0.67225	-0.02343	-0.071729	-0.383235	-0.366605	-0.389243	-0.432234	-0.13319	-0.178744	-0.655749	-0.372004	-0.400572	-0.690761	-0.238791	-0.616074	-0.190808	-0.394602	-0.383569	-0.20011	-0.163387	0.076587	-0.010331	-0.592564	-0.626226	-0.967707	0.177975	0.006451	-0.478447	0.284365	0.295837	0.196965	-0.43572	0.19914	-0.44253	-0.336717
	UNC_MM_Green19_Median_BMC.Med.Genomics.2011_PMID.21214954	-0.79629	-0.220774	-0.091449	0.255431	-0.040846	0.083192	-0.391214	-0.499632	-0.483834	-0.026791	-0.05887	0.256016	-0.676559	-0.442229	0.109908	0.105598	-0.016402	-0.115227	-0.168475	-0.155706	0.016402	0.077438	-0.537664	-0.39972	-0.16605	-0.286917	-0.119269	0.062215	-0.141393	-0.167901	-0.207537	-0.082717	0.109726	0.287271	0.162404	-0.433304	-0.507381	-0.570301	0.350721	0.095575	-0.199967	0.277419	0.357193	0.43875	-0.592266	-0.90045	-0.967677	0.196781
	UNC_HS_Green10_Median_BMC.Med.Genomics.2011_PMID.21214954	0.578179	-0.148417	-0.185156	0.260295	0.090608	-0.163983	-0.605227	-0.69381	-0.629487	-0.100005	-0.126375	0.164597	-0.460162	-0.376847	0.057525	0.312154	0.002059	-0.231584	-0.158134	-0.120072	-0.115771	0.149214	-0.3578	-0.183845	-0.211882	-0.126932	-0.160847	-0.058499	-0.289541	-0.319744	-0.164903	-0.120862	0.074529	0.670432	0.271027	0.018462	-0.110793	-0.432072	0.218132	-0.099417	-0.845303	0.072351	0.043816	0.299345	-0.770719	-1.29506	-0.301963	0.146179
	UNC_MM_Green6_Median_BMC.Med.Genomics.2011_PMID.21214954	0.323675	-0.106668	-0.594841	0.889747	-0.368052	0.162215	-0.799028	-1.33432	-0.504419	0.011793	-0.566032	-0.203757	-0.980958	-0.53766	-0.181009	-0.220142	-0.101661	-0.466997	-0.329162	-0.271717	-0.434567	-0.331563	-1.13787	-0.682744	-0.632965	-0.91759	-0.086417	-0.958413	-0.609909	-0.658494	-1.02917	-0.22269	0.573421	0.263029	-0.89257	-0.374625	-0.437978	-0.668042	0.992052	0.317696	-1.77537	0.276535	0.388272	0.690245	-1.656	0.494001	-0.558195	0.577894
	UNC_HS_Red6_Median_BMC.Med.Genomics.2011_PMID.21214954	0.892212	-0.447592	-0.635556	0.190247	-0.024295	-0.591336	-0.857792	-0.938083	-0.727272	-0.171823	-0.682028	-0.493983	-0.835175	-0.810323	-0.170253	-0.409216	-0.471259	-0.494154	-0.512609	-0.512568	-0.310287	-0.281432	-0.695229	-0.598405	-0.471536	-0.880296	-0.816291	-0.768181	-0.832223	-0.462153	-0.507447	-0.458122	-0.111034	0.147359	-0.042398	-0.289894	-0.36901	-0.553613	-0.051506	-0.620287	-1.14553	-0.325684	-0.194803	-0.034292	-1.03653	0.464972	-0.985953	-0.199359
	UNC_MM_Green2_Median_BMC.Med.Genomics.2011_PMID.21214954	-0.223507	-0.668607	-1.16696	-0.523252	-0.843501	-0.951151	-1.13026	-1.23867	-1.09573	-0.832733	-1.4901	-0.951083	-1.02252	-1.21161	-1.07285	-1.11257	-1.06933	-1.19305	-0.912481	-0.985989	-0.918698	-0.918107	-1.19584	-1.08105	-0.997552	-1.18494	-1.10213	-1.04896	-1.13479	-1.18202	-1.21981	-0.963001	-0.445261	-0.815091	-0.821246	-0.686242	-0.72545	-0.932485	-0.788552	-1.61962	-1.37128	-0.905025	-1.08127	-0.820294	-1.50874	0.08536	-0.723774	-0.582118
	Pcorr_CSR_Activated_Correlation_PNAS.2005_PMID.15701700	0.59953	-0.572184	-0.662801	0.53541	-0.202501	-0.62868	-1.04651	-0.726561	-0.759732	-0.095824	-0.308801	-0.20373	-0.592753	-0.631499	-0.047757	0.124665	-0.260356	-0.551123	-0.385089	-0.390529	-0.030567	-0.288975	-0.597201	-0.407809	-0.379403	-0.534455	-0.355965	-0.23794	-0.161493	-0.473736	-0.423138	-0.283232	-0.134919	0.066473	-0.158677	-0.214528	-0.20873	-0.603931	-0.034924	-0.12616	-0.258541	0.076517	0.177202	0.493732	-0.898933	0.583967	-0.084935	0.223513
	UNC_RB_LOH_Median_Breast.Cancer.Res.2008_PMID.18782450	-0.383534	-0.4202	-0.733159	-0.092589	0.00882	-0.144711	-0.707774	-0.794895	-1.08799	-0.090878	-0.840137	0.211486	-0.687491	-0.744663	0.131983	0.265948	-0.354086	-0.323476	-0.328484	-0.345546	-0.103644	0.011929	-0.748954	-0.513322	-0.232783	-0.309242	-0.02824	-0.670402	-0.447678	-0.474818	-0.837847	-0.259541	0.257463	-0.056111	-0.122416	-0.432526	-0.314045	-1.04062	0.43326	-0.00882	0.562531	0.260112	0.283933	-0.028851	-1.26326	0.961834	-0.626817	0.381743
	UNC_MM_Myc.2012_Median_Genome.Biol.2013_PMID.24220145	0.353195	0.022599	-0.083057	0.312907	-0.013474	-0.115615	-0.715044	-0.772821	-0.613651	-0.110744	-0.556276	0.099462	-0.606032	-0.128292	0.107234	0.145523	-0.169725	-0.082877	-0.135291	-0.077257	0.161403	0.210463	-0.456552	-0.328996	-0.41925	-0.609138	-0.561812	-0.468175	-0.166796	-0.230641	-0.362	-0.387514	0.111529	0.295346	0.284787	-0.043301	-0.347618	0.028343	0.286078	0.217372	-0.591167	-0.136053	-0.075466	0.479781	-0.664733	-0.362859	-0.71709	-0.247869
	UNC_MM_Red5_Median_BMC.Med.Genomics.2011_PMID.21214954	0.844286	-0.159469	-0.362167	0.148197	0.052538	-0.159636	-0.723511	-0.792903	-0.740059	-0.009254	-0.171946	-0.081545	-0.99307	-0.641741	0.093687	0.08177	-0.142539	-0.118421	-0.274866	-0.152303	0.110586	-0.02085	-0.655394	-0.406898	-0.40752	-0.636711	-0.281593	0.257298	0.076219	-0.229079	-0.480868	-0.281798	0.11146	0.073427	0.065457	-0.765033	-0.771453	-1.2991	0.010721	-0.548012	-0.131741	0.159242	0.744602	0.530335	0.053748	-0.241558	-1.28522	-0.109219
	Tumour_hypoxia_causes_DNA_hypermethylation_by_reducing_TET_activity_Median_Nature.2016_PMID.27533040	2.48348	-0.05806	0.055703	0.992835	0.088733	-0.210155	-0.411576	-0.326089	0.049678	0.292289	0.437296	0.029216	-0.432616	0.006866	0.87603	0.398397	0.193651	0.434527	0.254455	0.324257	0.316707	0.221956	-0.081667	0.19524	0.09906	-0.116698	0.26214	1.03146	0.307103	0.389618	-0.053688	0.00913	-0.022587	0.420099	0.053719	-0.421306	-0.207624	0.516353	1.10692	2.36666	1.15646	0.55338	0.917003	1.13796	0.21663	1.33992	-0.312323	0.729975
	UNC_Glycolysis_Signature_Median_BMC.Med.2009_PMID.19291283	2.60521	0.412221	0.089052	0.419558	0.120609	0.25667	-0.239564	0.012571	-0.003393	0.558622	0.306911	0.369525	-0.019887	-0.350746	0.713294	0.622022	0.44367	0.497571	0.219145	0.368914	0.563833	0.54459	0.221603	0.17293	0.416716	0.098488	-0.152553	0.471475	0.599377	0.138608	0.113717	0.092847	0.338211	0.269372	0.432985	-0.102394	-0.030071	-0.249756	0.661165	0.505085	0.556836	0.659992	1.12762	1.15762	0.653285	0.359524	-0.220509	0.78244
	UNC_Duke_Module07_glucosedepletion_Median_Mike_PMID.20335537	0.056457	0.246726	-0.043445	0.059765	0.003562	-0.00104	-0.522426	-0.026603	-0.053463	0.221181	0.136679	0.095511	0.008395	0.160198	0.151262	0.25069	0.189676	0.22406	0.05409	0.274094	0.081508	-0.224604	0.236309	0.200897	0.409808	0.136602	0.009448	0.285938	0.246905	0.113406	0.025693	-0.138285	0.455127	0.262982	0.438859	0.260303	0.220703	-0.313668	0.372289	0.240215	-0.060057	-0.01807	0.421517	0.171606	-0.141483	-0.426575	0.297532	0.15366
	GHI_RS_Model_NJEM.2004_PMID.15591335	1.37778	0.728978	0.59316	1.24075	1.21181	0.58785	0.478689	0.30917	0.168748	0.923461	1.64029	1.2116	-0.872386	-0.130779	1.43976	1.74915	0.880347	0.893637	0.648948	0.257439	0.97295	0.573844	-0.041089	0.305845	0.694554	0.861898	0.869898	1.25676	0.885282	0.86482	0.72394	0.811043	1.42783	1.62665	1.24871	-1.02322	-0.689424	-0.598775	1.38999	1.00528	-0.136278	0.687146	1.86908	2.04638	1.074	0.08811	-0.989684	0.954952
	UNC_ROR_S_Model_JCO.2009_PMID.19204204	0.89848	0.657904	0.065145	0.614517	1.25694	0.230515	0.002196	0.241126	-0.503174	0.732391	1.12336	1.22521	-0.362152	-0.017705	1.04316	1.66209	0.940557	0.84134	0.320454	0.623628	0.820683	0.860758	0.310509	0.36057	0.533064	1.01365	0.711315	0.701776	0.934855	0.246806	0.722914	0.204314	0.773355	1.39067	0.896249	0.074531	-0.096302	-0.715336	0.637703	0.521264	0.412578	0.403867	1.35478	1.21122	-0.401908	-1.41812	-1.49349	0.820155
	Scorr_PTEN_Present_Correlation_PNAS.2007_PMID.17452630	-0.399824	-0.16131	0.017079	0.126823	0.269101	-0.108901	-0.439979	-0.344018	-0.491971	-0.036792	-0.087501	0.228551	-0.285919	-0.329755	0.163258	0.402097	0.027144	-0.099468	-0.237051	-0.180178	-0.005726	0.074348	-0.251545	-0.068586	0.027454	0.147308	0.046077	-0.121444	-0.047354	-0.061638	-0.002681	-0.099598	-0.089445	0.52665	0.192488	-0.083717	-0.106438	-0.307799	0.009616	0.07587	-0.186823	0.255523	0.204828	0.335384	-0.474305	-0.680427	-0.520924	0.184868
	UNC_HS_Green2_Median_BMC.Med.Genomics.2011_PMID.21214954	0.06028	0.024942	0.126522	0.379967	0.267327	0.044242	-0.414629	-0.361121	-0.248316	0.216952	-5.8e-05	0.199985	-0.670764	-0.27903	0.516304	0.391431	0.069557	0.21011	-0.02815	-0.040515	0.302665	0.048769	-0.236971	0.08561	0.21252	0.013248	-0.087789	0.332617	0.075677	0.078841	-0.096543	0.010006	0.301918	0.576388	0.556557	-0.430684	-0.401339	-0.396493	0.369353	5.8e-05	0.04225	0.315246	0.789401	0.653782	0.676786	-0.072809	-0.446305	0.07999
	UNC_HER1_Cluster2_Median_BMC.Genomics.2007_PMID.17663798	-0.089779	-0.321372	-0.289162	0.914262	0.320909	-0.793949	-1.08387	-0.888509	-0.733812	0.24174	-0.496505	-0.35864	-0.556812	-0.662609	0.007889	0.178146	-0.210533	-0.477677	-0.422558	-0.273325	-0.286886	-0.355647	-0.396399	-0.314408	-0.176218	-0.177446	-0.248473	-0.375609	-0.165049	-0.628468	-0.334595	-0.391104	-0.168657	0.339759	-0.30656	-0.122311	0.241629	-0.13656	0.157834	0.082818	-0.906283	0.360897	0.390433	0.186818	0.010406	1.04573	0.508436	0.112032
	Inflammatory_Breast_Cancer_79_IBC_Median_CCR.2013_PMID.23396049	0.573632	0.310165	-0.207706	0.428828	0.463409	-0.170723	-0.398702	-0.030077	-0.303201	0.170329	0.122263	0.320962	-0.420079	-0.189535	0.190344	0.473581	0.116735	0.21698	0.008753	-0.002624	0.074884	-0.17515	-0.091688	0.198277	0.272488	0.260229	0.193423	-0.32187	0.032902	-0.052385	0.03731	0.014595	0.632117	0.839484	0.582604	-0.312116	-0.184773	0.207135	0.597314	0.378091	-1.40272	-0.309118	0.25619	-0.186267	-0.705417	1.63232	0.290503	0.41389
	UNC_Scorr_IIE_Correlation_JCO.2006_PMID.16505416	0.046265	0.125307	-0.143703	0.162779	0.701647	-0.102995	-0.229833	0.096281	-0.474513	0.401138	0.486793	0.514446	-0.160094	-0.00268	0.70357	1.06827	0.363925	0.461674	0.142869	0.178092	0.181248	0.149194	0.381068	0.417037	0.620275	0.667097	0.337107	0.532886	0.280521	0.25495	0.531932	0.203251	0.391842	0.95164	0.840107	-0.123278	0.109979	0.450418	0.637205	0.87277	-0.21105	-0.079352	0.663807	0.126074	-0.206432	-0.637744	0.007951	0.799485
	UNC_HS_Red1_Median_BMC.Med.Genomics.2011_PMID.21214954	0.49717	-0.111845	-0.228195	0.33315	0.420636	-0.15365	-0.045132	-0.036638	-0.480314	0.27945	-0.248824	0.557819	0.445597	0.308219	0.74267	1.20416	0.36539	0.114905	0.227192	0.1844	0.55062	0.505042	0.413652	0.512484	0.873442	1.07037	0.34016	0.712358	0.233722	0.064545	0.036638	0.236303	0.154099	0.390358	0.883025	0.655455	0.7125	0.680773	0.095688	-0.088561	1.04019	0.593831	0.619008	0.564046	-0.270186	1.05393	0.966246	0.373029
	UNC_HS_Red13_Median_BMC.Med.Genomics.2011_PMID.21214954	-0.067678	-0.255322	-0.160266	0.06222	0.553022	0.090178	-0.038551	-0.139337	-0.607188	0.210945	-0.150799	0.688438	0.291767	0.218195	0.563254	0.996001	0.306152	0.095145	-0.010065	0.146951	0.358132	0.614581	0.149421	0.093161	0.455828	0.676771	0.146112	0.264748	0.175935	0.080638	7.5e-05	0.195335	-0.020607	0.358095	0.403822	0.433973	0.365871	0.073407	-7.5e-05	-0.45789	1.0122	0.776741	0.532848	0.340894	-0.467255	-0.397041	-0.497861	0.225177
	UNC_Scorr_P53_Mut_Correlation_BMC.Cancer.2006_PMID.17150101	-0.592553	-0.370517	-0.351577	0.591446	0.445336	-0.102994	-0.241842	-0.413219	-0.693948	0.266694	-0.042636	0.616888	0.314242	-0.237322	0.559335	1.04934	0.25088	0.040447	-0.003494	-0.011967	0.059037	0.366145	-0.072913	0.062795	0.48632	0.41589	0.229233	0.637883	0.034239	-0.353121	0.169648	0.405124	0.311129	0.535678	0.421522	0.53013	0.686269	0.003494	0.744506	0.69489	-0.085514	0.403539	0.346841	0.134386	-1.744	-0.620287	0.943457	0.778055
	UNC_PIK3CA.Hutti_Median_Cancer.Res.2012_PMID.22552288	0.667596	-0.07262	-0.003448	0.248808	0.023283	0.223551	-0.40623	-0.216095	-0.291809	0.10779	0.020998	0.226262	-0.467453	-0.529171	0.319096	0.403227	-0.040421	0.016264	-0.14083	-0.140074	0.10797	0.022502	-0.295282	-0.211457	0.039337	-0.125535	0.012015	0.176268	0.060813	-0.024927	-0.001949	0.095141	0.123962	0.148636	0.173813	-0.509962	-0.366722	-0.683164	0.304881	0.359321	0.692082	0.417308	0.633808	0.611252	0.599739	0.518924	-0.772458	0.169495
	UNC_MM_p53null.Luminal_Median_Genome.Biol.2013_PMID.24220145	0.74547	0.087387	-0.022791	0.308819	0.195403	0.004495	-0.550428	-0.147301	-0.342572	0.106534	-0.003815	0.219341	-0.230521	-0.263724	0.149653	0.409367	0.092136	0.142546	0.005774	0.231346	0.261623	0.041432	-0.066062	0.024055	-0.084859	0.041897	0.161793	-0.066229	0.346992	0.109219	0.079063	-0.164532	0.132534	0.347854	0.145523	0.101194	-0.047197	-0.656927	0.239453	0.485771	0.498083	0.229116	0.48931	0.34651	-0.303186	1.09692	-0.376928	0.349847
	tumor fraction	0.682	0.07464	0.05355	0.05611	0.0733	0.05246	0.05684	0.05784	0.05553	0.07143	0.07548	0.06966	0.1647	0.1093	0.09411	0.08694	0.1072	0.1094	0.05941	0.06749	0.06931	0.06941	0.09384	0.08199	0.06165	0.07406	0.05416	0.06412	0.06805	0.08257	0.05604	0.05874	0.05053	0.1861	0.05925	0.4471	0.1689	0.07051	0.05751	0.04346	0.04689	0.05723	0.06183	0.04679	0.03709	0.02779	0.07129	0.07787
[truncated: 146 more columns]

## Sheet: Figure 5
	5A
	Sample	MB-2645	MB-5511	MB-0396	MB-4715	MB-5301	MB-0598	MB-5548	MB-4993	MB-7078	MB-2771	MB-4694	MB-3396	MB-5126	MB-5045	MB-2846	MB-5421	MB-4154	MB-6223	MB-3014	MB-5188	MB-5350	MB-4254	MB-3476	MB-0446	MB-0358	MB-0901	MB-0581	MB-0206	MB-0238	MB-4938	MB-0414	MB-3153	MB-4622	MB-0350	MB-0874	MB-0608	MB-2904	MB-5529	MB-2753	MB-4792	MB-0062	MB-3067	MB-5145	MB-5208	MB-0464	MB-0516	MB-4769	MB-3165
	IntClust	4ER+	10	10	8	8	3	10	4ER-	10	10	10	3	10	4ER+	4ER-	10	4ER+	10	1	10	4ER+	10	10	10	9	10	7	10	10	10	10	10	10	10	10	10	10	10	10	10	10	9	9	10	9	10	1	1
	PAM50	Basal	Her2	Basal	Basal	Her2	LumB	NA	Her2	NA	Basal	Basal	Basal	Basal	LumA	Basal	Basal	LumB	Basal	Basal	Basal	NA	Basal	NA	NA	LumA	Basal	Basal	NA	NA	Basal	NA	Basal	NA	Basal	Basal	NA	NA	Basal	Basal	Basal	Basal	NA	Normal	Basal	Basal	Basal	Basal	Basal
	UNC_17PP13_Amplicon_Median_BMC.Med.Genomics.2011_PMID.21214954	-0.80497	-0.46357	0.27642	-0.192787	0.259606	0.126306	-0.233914	-0.542095	-1.37652	-0.446617	0.306049	-0.418329	-0.704582	-0.34427	-0.200522	0.820346	0.217817	-0.265297	-0.441324	-0.486868	-0.27529	-0.233689	0.096101	0.765045	-0.308639	0.597857	-0.402953	0.215611	0.052553	0.792647	0.159369	-0.476719	-0.332752	-0.854815	-0.565486	-0.081933	-0.468856	-0.471095	0.767792	0.431636	-0.233082	0.099614	-0.896074	-0.640516	-0.269816	1.34303	-0.313274	-0.55036
	UNC_8p22_Amplicon_Median_BMC.Med.Genomics.2011_PMID.21214954	-4.85342	-1.70919	-0.164361	0.450203	-0.505819	-0.182424	0.365871	0.787546	0.16645	1.19943	-1.02616	0.425042	-1.90476	0.256934	-1.08392	2.42994	-0.113687	-0.458765	-0.386804	-0.963639	-0.018595	-0.251384	0.19252	-0.213628	-0.870984	-2.82075	-1.95673	0.098163	0.901647	0.608138	-0.976887	-0.91097	-0.765983	-0.0114	1.42959	-0.209166	0	-0.712045	0.459419	2.12696	-1.55481	-0.43564	-0.50408	-0.611372	-0.913505	-1.65015	-2.03873	-2.26863
	UNC_4p16_Amplicon_Median_BMC.Med.Genomics.2011_PMID.21214954	-2.51584	-0.409855	-2.36956	-0.40115	-0.191867	-0.683635	1.0235	0.594099	-0.337543	2.65483	0.414582	-0.448761	-0.925314	-0.288994	-0.057261	1.14686	-0.06844	-0.790146	-1.20948	-0.079271	0.825014	-0.692168	0.111962	-0.393925	0.600858	0.403642	-1.15583	0.659107	-0.506021	-1.10963	1.48761	-0.476281	-0.141084	0.37504	0.245742	-1.37593	-1.34219	-1.67879	-0.868249	-1.33331	-2.77443	0.557557	1.73546	0.594818	-0.129849	-2.96788	0.581948	-2.04848
	UNC_16.13_Amplicon_Median_BMC.Med.Genomics.2011_PMID.21214954	0.198097	0.378142	-0.426942	0.760222	-0.085143	0.554708	-0.594385	-0.098412	-0.079012	-0.164521	-0.598812	0.248927	0.014768	-0.268184	-0.157169	0.202947	-0.147606	-0.4198	-0.502113	-0.513474	0.00299	-0.146748	-0.395746	-0.144665	-0.115506	-0.421948	-0.209824	-0.434621	-0.45894	-0.153476	-0.328229	-0.193788	0.033808	-0.424013	-0.27752	-0.522436	-0.578601	-0.440845	-0.01724	0.637211	0.333982	-0.378363	0.127407	-0.028819	-0.065458	-0.773705	0.196653	-0.907873
	UNC_15q25_Amplicon_Median_BMC.Med.Genomics.2011_PMID.21214954	-0.084147	-0.820223	-0.224161	0.589945	-0.265165	-0.010075	-1.04723	0.026704	-1.72083	1.37158	0.23949	2.04644	0.159629	-0.14933	0.185882	0.524631	0.012362	0.054211	-0.521439	-0.759902	0.148354	0.28748	0.01207	-0.937651	-0.619453	0.270482	-0.152277	-0.982333	-0.292929	-0.86267	0.387942	-0.423956	-0.006129	-1.41482	-0.945175	-0.158292	-0.874511	-0.36848	-0.684339	-0.558595	-0.575208	-0.40115	-0.48301	0.426628	-0.69479	-0.536721	0.135216	-0.920781
	UNC_3p21_Amplicon_Median_BMC.Med.Genomics.2011_PMID.21214954	0.949816	-0.678619	-0.558272	-0.361709	0.194551	-0.177447	-0.950835	-0.609061	0.266781	-0.682351	0.111739	0.139264	0.245945	-0.923341	-0.432391	-1.51203	-0.305193	-0.426609	0.383121	-0.383394	-0.600139	-0.496833	-0.386843	-0.310587	-0.46973	-0.630225	-0.426428	-0.034499	-0.049618	-0.216569	-0.56159	-1.2006	0.316875	0.109424	0.039827	-0.246994	-0.073248	-0.607187	-0.271029	-0.427896	-0.835238	-0.164542	-0.664388	-0.23589	-0.899756	-1.17481	-0.755349	-0.575249
	Histology..IDC.vs..ILC	-0.010759	0.080779	-0.226472	-0.166996	0.130993	-0.300949	0.13821	-0.036962	0.054047	-1.04446	-0.214904	-0.586208	-0.110426	-0.368064	-0.189994	-0.412702	-0.064552	-0.137992	0.134413	0.076803	0.045071	-0.100211	-0.039283	-0.318551	-0.676795	-0.656074	-0.629692	0.066304	0.106399	-0.534634	-0.196462	-0.306076	-0.352435	-0.126038	-0.663965	0.066583	-0.100968	0.035083	-0.444439	-0.67528	-0.393314	-0.04311	-0.460418	-0.795906	-0.340423	-0.577943	-1.1916	-0.825142
	Luminal.A	-0.516973	-0.197513	-0.780217	-0.180936	-0.065346	-0.312871	0.006603	-0.111429	-0.330609	-0.609372	-0.31008	-0.255365	-0.391378	-0.267314	-0.437112	-0.674146	-0.176372	-0.248734	-0.312192	-0.350797	-0.386893	-0.171469	-0.236978	-0.369305	-0.636412	-0.946481	-0.898421	-0.653822	-0.29863	-0.659765	-0.588491	-0.950267	-0.495645	-1.10812	-0.994559	-0.533735	-0.538015	-0.628367	-0.821339	-1.19604	-1.32299	-0.379776	-0.802837	-0.991318	-0.829672	-1.37115	-1.16898	-2.12206
	Chemo_Endocrine_Score_PMID.27903675	-0.544668	0.10447	-0.46004	0.054306	0.103658	-0.45853	-0.185679	-0.221529	-0.275737	-1.02106	-0.19015	-0.286997	-0.411989	-0.37341	-0.433762	-0.215578	-0.219945	-0.243154	-0.639121	-0.496866	-0.289364	-0.078668	-0.098068	-0.384727	-0.67759	-1.00193	-0.869343	-1.02862	-0.162467	-0.518751	-0.465778	-0.672841	-0.352594	-0.750749	-1.36898	-0.341295	-0.310945	-0.341823	-0.825581	-0.736827	-1.09619	-0.350697	-1.06907	-1.17519	-0.997355	-0.785892	-1.10787	-2.06047
	Pcorr_NKI70_Good_Correlation_Nature.2002_PMID.11823860	-1.43967	-0.186941	-0.892858	-0.058289	-0.100288	-0.3834	-0.067759	-0.250867	-0.178422	-0.482273	-0.654368	-0.795814	-1.016	-0.252977	-0.493934	-0.586441	-0.409751	-0.685419	-0.758468	-0.625427	-0.365383	-0.198238	-0.180248	-0.406027	-0.666919	-1.21937	-0.931602	-0.912223	-0.123393	-0.641507	-0.537766	-0.997918	-0.51987	-2.36373	-1.78576	-0.243687	-0.586456	-0.632001	-0.896146	-1.03299	-1.24479	-0.813133	-1.59001	-1.40283	-0.932093	-1.22094	-2.3032	-1.86131
	UNC_Scorr_IE_Correlation_JCO.2006_PMID.16505416	-0.322855	-0.380676	-0.337365	-0.06838	-0.148441	-0.580913	-0.517867	-0.604934	-0.394826	-1.58462	-0.209354	-0.543559	-0.400017	-0.545967	-0.228988	-0.619011	-0.479511	-0.926732	-0.121183	-0.272179	-0.243656	-0.068898	-0.426157	-0.663984	-1.18187	-1.54156	-0.76483	-0.694805	-0.392151	-1.21396	-0.67403	-1.41744	-0.247708	-1.8227	-2.19267	-0.143609	-0.339408	-0.576873	-0.656835	-1.69405	-0.562726	-0.817723	-1.93555	-1.8014	-1.15749	-0.852207	-1.84564	-2.02986
	Pcorr_bronchioid_PLOS.2012_PMID.22590557	-0.075074	-0.333279	-1.02491	-0.606578	-0.066525	-0.378558	0.029936	0.033542	0.15944	-1.17923	0.096232	-0.535159	-0.176226	-0.180137	-0.233681	-0.979904	-0.073573	-0.285858	-0.341604	-0.187495	0.168516	-0.142668	-0.001775	-0.533758	-0.559338	-1.1274	-0.489495	-0.751924	-0.128749	-0.652261	-0.15026	-0.446396	-0.248685	-1.12997	-1.1253	-0.262998	-0.193219	-0.513105	-0.370697	-1.16847	-1.59032	-0.245379	-0.819936	-1.08992	-0.641219	-0.597175	-1.54624	-1.40943
	Scorr_PTEN_Absent_Correlation_PNAS.2007_PMID.17452630	-0.017457	-0.354492	-0.631821	-0.196285	-0.194126	-0.376217	-0.077573	-0.120107	-0.209672	-0.963854	0.18659	0.04291	0.067827	0.001778	-0.003355	-0.132972	-0.015404	-0.186689	-0.301817	-0.149897	-0.083519	0.098566	-0.035763	-0.592958	-0.521745	-0.984388	-0.468023	-0.744143	-0.156677	-0.873468	-0.14386	-0.318176	-0.291382	-0.972567	-1.12657	-0.012179	-0.02309	-0.16622	-0.813521	-1.35431	-0.846742	-0.191517	-0.589624	-1.11615	-0.438844	-0.768874	-1.40945	-1.75087
	UNC_Scorr_LumA_Correlation_JCO.2009_PMID.19204204	-0.803951	-0.530922	-0.496255	-0.300656	-0.246027	-0.540764	-0.106742	-0.077249	-0.345257	-0.868601	-0.024472	0.144216	-0.501447	-0.311012	-0.367968	-0.482961	-0.038244	-0.213477	-0.510266	-0.350825	-0.300352	0.073507	-0.143879	-0.603662	-0.647259	-1.50915	-1.39421	-0.979203	-0.254716	-0.816148	-0.432081	-0.653599	-0.509256	-1.31276	-2.23786	-0.191629	-0.619544	-0.664457	-0.620339	-1.39829	-1.81872	-0.39809	-1.21015	-1.34025	-1.00141	-0.965489	-1.93	-1.64711
	UNC_Scorr_P53_Wt_Correlation_BMC.Cancer.2006_PMID.17150101	-0.237999	-0.608006	-1.12739	-0.159062	-0.576946	-0.913339	-0.561667	-0.199109	-0.382418	-0.999932	0.309151	0.052313	0.086578	-0.248562	-0.340636	-1.16426	-0.034464	-0.140452	-0.208987	-0.234497	-0.195135	0.071008	-0.412481	-0.723728	-0.919856	-2.17762	-1.15223	-1.43477	-0.137919	-0.689414	-0.596416	-1.8015	-0.247257	-1.58171	-1.8782	-0.278874	-0.517464	-0.824551	-1.07939	-1.22776	-1.68429	-0.326289	-0.860951	-1.77241	-1.56731	-0.969419	-1.58978	-2.722
	Pcorr_Dasatinib_L_Correlation_Cancer.Res.2007_PMID.17332353	-0.180027	6.1e-05	-0.464536	0.183194	-0.164176	0.07476	-0.580481	-0.306974	-0.235317	-0.374487	-0.385385	-0.580164	-0.661127	-0.61639	-0.120791	0.295895	-0.203044	-0.462777	-0.474167	-0.5944	-0.349165	-0.345274	-0.236832	-0.091077	-0.721917	-0.238558	-0.490566	-0.332198	-0.308874	-0.043214	-0.115983	-0.649615	-0.338252	-0.529337	0.031677	-0.464447	-0.702533	-0.790485	-0.171792	-0.065886	-0.76791	-0.189635	-0.076932	-0.227447	-0.363888	-0.961858	-0.033163	-0.54827
	ER	-1.055	-0.851313	0.336353	-0.002804	-0.178151	-0.490587	0.211956	-1.12622	-1.61798	-0.933058	0.74546	-2.59586	-0.775753	-1.19226	-0.367867	-1.09442	-0.136061	-0.15307	-1.35411	-1.42453	-0.779862	-0.820705	-1.31486	-1.57791	-1.24281	-0.214197	-2.61523	-1.63438	-0.946292	-1.82151	-1.51256	-2.15553	-1.42346	-1.22174	-1.69989	-2.00101	-2.62553	-1.54333	-2.22868	-1.92543	-3.40393	-0.64909	-0.930328	-1.1423	-1.5154	-2.47057	-0.885894	-1.08903
	UNC_5Q_Median_Breast.Cancer.Res.Treat.2012_PMID.22048815	0.156944	-0.054389	-0.12421	-0.401707	0.028119	-0.054935	-0.105469	-0.184969	-0.371966	-0.815207	-0.179571	-0.550352	-0.558989	-0.786886	-0.739829	-1.08154	-0.044109	-0.311053	-0.551698	-0.277063	-0.318912	-0.464242	-0.392429	-0.635545	-0.637052	-1.46682	-0.561295	-0.222537	-0.388456	-0.771286	-0.628878	-0.952137	-0.781938	-1.19192	-0.984826	-0.467679	-0.609344	-0.539617	-0.905177	-1.30499	-0.942056	-0.369748	-0.966732	-1.1755	-1.044	-1.58599	-1.72101	-1.67441
	PR	-0.555841	-0.202084	-0.013505	-0.289285	-0.420136	-0.052623	-0.429193	-0.67765	-0.75006	-1.50331	-0.454216	-0.872377	-0.57106	-0.818611	-0.602201	-0.6294	-0.205055	-0.161466	-1.34691	-0.826389	-0.415629	-0.496883	-0.464868	-0.361864	-0.713264	-1.33738	-1.50766	-0.810923	-0.5416	-1.01155	-0.79327	-1.00679	-1.28398	-1.48205	-1.2158	-1.03972	-0.991942	-0.758098	-0.922311	-1.09034	-1.85563	-0.58769	-1.65926	-1.35967	-1.17178	-1.29544	-1.25077	-1.73764
	Mature_Lumina_Up_Median_Nat.Med.2009_PMID.19648928	-0.445501	-0.18348	-0.615638	-0.164609	0.089124	-0.099707	-0.692149	-0.199287	-0.483049	-1.94024	-0.032454	0.06998	-0.367437	-0.526234	-0.405988	-1.19006	-0.177989	-0.471869	-0.462039	-0.350494	0.287145	-0.471929	-0.093626	-0.987676	-0.688644	-0.277787	-0.689822	-0.978758	-0.393211	-0.839131	-0.890799	-1.0567	-0.148379	-1.5163	-1.56402	-0.504555	-0.524195	-0.909744	-1.00389	-0.462755	-0.849292	-0.698223	-1.8161	-0.897845	-0.84421	-1.04698	-0.594557	-1.30811
	UNC_Duke_Module14_p53_Median_Mike_PMID.20335537	-0.223287	-0.331465	0.04664	-0.20198	0.177241	-0.512445	-0.100672	-0.705345	-0.840864	-0.947591	0.119379	-0.961268	-0.606	-0.745565	-0.486938	0.080797	-0.33967	-0.806059	-0.015776	-0.478904	-0.422362	-0.2641	-0.406129	-0.209761	-1.01014	-0.39909	-0.696118	-0.343941	-0.229565	-0.369109	-0.036434	-1.14958	-0.534397	-1.12028	-0.907161	-0.26642	-0.55591	-0.449282	-0.314767	-1.12356	-0.549796	-0.253878	-1.21613	-1.28394	-0.853168	-1.00182	-1.13219	-0.969183
	Lim.et.al.2010.Conserved.Mature_Median_BCR.2010_PMID.20346151	-0.038635	0.046855	-0.189778	0.05326	0.005393	0.091997	-0.097257	-0.214675	-0.157247	-0.270873	-0.268156	-0.506757	-0.257368	-0.220744	-0.147246	-0.441013	-0.094079	-0.412709	-0.210595	-0.175207	-0.14291	-0.242901	-0.249679	-0.311727	-0.475461	-0.227708	-0.155553	-0.347255	-0.343963	-0.54027	-0.256201	-0.362272	-0.346097	-0.529086	-0.471259	-0.317531	-0.262184	-0.358214	-0.396803	-0.337404	0.160927	-0.324832	-0.427395	-0.485656	-0.304321	-0.489624	-0.332858	-0.766438
	UNC_574.MCF7.E2.repressed.genes_Median_JCO.2006_PMID.16505416	-0.040246	-0.02564	0.07744	0.032655	0.014818	-0.077106	-0.143003	-0.241058	-0.191559	-0.137355	-0.197179	-0.428731	-0.214346	-0.257241	-0.186904	-0.173308	-0.1273	-0.295018	-0.152765	-0.19095	-0.142263	-0.11157	-0.249099	-0.120141	-0.388363	-0.133992	-0.237598	-0.112307	-0.129241	-0.286056	-0.126687	-0.330025	-0.263886	-0.312365	-0.156714	-0.149993	-0.192556	-0.249305	-0.317959	-0.391085	0.045169	-0.141984	-0.2786	-0.491276	-0.268829	-0.357729	-0.30618	-0.542361
	UNC_HS_Green1_Median_BMC.Med.Genomics.2011_PMID.21214954	0.018473	-0.171182	-0.083959	-0.237322	0.137079	-0.17004	-0.359681	-0.458573	-0.579241	-0.35703	-0.194305	-0.422993	-0.223182	-0.419918	-0.524165	-1.15381	-0.326306	-0.330244	-0.128208	-0.029109	-0.480192	-0.332678	-0.501776	-0.57754	-0.566967	-0.66197	-0.441771	-0.421293	-0.36614	-0.639993	-0.488345	-0.996508	-0.496373	-0.854218	-0.71991	-0.432735	-0.347078	-0.263641	-1.02199	-0.892496	-0.575606	-0.44381	-1.10941	-0.939764	-0.691338	-0.960854	-0.991519	-1.10274
	UNC_Lim2009_MatureLum_Median_Adam_PMID.25575446	0.15017	-0.103025	-0.117695	-0.101809	0.14091	-0.093134	-0.331533	-0.301861	-0.290899	-0.78324	-0.159595	-0.327513	-0.084153	-0.398738	-0.320924	-0.746179	-0.260391	-0.37063	-0.033908	-0.097417	-0.416963	-0.243864	-0.263919	-0.518854	-0.614656	-0.699005	-0.312602	-0.680987	-0.345039	-0.629696	-0.505427	-0.82773	-0.41335	-0.896976	-0.933149	-0.246407	-0.272193	-0.487137	-0.734347	-0.857599	-0.357854	-0.484774	-1.07766	-1.06939	-0.66164	-0.818198	-0.694169	-1.37561
	UNC_LUMINAL_Cluster_Median_BMC.Med.Genomics.2011_PMID.21214954	0.095881	-0.387764	-0.464108	-0.512503	0.067693	-0.32854	-0.877161	-0.363971	-0.55447	-1.61604	-0.486466	-1.0757	-1.27592	-1.22178	-0.523215	-1.97192	-0.363863	-0.793539	-0.000902	-0.62479	-0.361771	-0.880371	-0.539602	-0.870947	-1.14088	-1.5719	-1.15826	-0.571547	-0.22048	-0.760146	-0.998004	-1.95978	-0.789195	-2.70701	-1.9771	-0.547705	-0.838788	-1.49786	-1.59076	-1.50086	-0.504329	-0.743357	-2.26103	-1.91537	-1.55499	-1.78274	-1.97494	-1.8674
	GSEA_Median_GP7_Estrogen_signaling.r.0.97_SMID_BREAST_CANCER_BASAL_DN	-1.68704	-0.362073	-1.37795	0.129418	-0.060912	-0.088286	-1.04841	-0.596243	-0.286997	-3.11816	-0.588553	-0.814133	-0.816391	-0.718531	-0.460074	-1.25747	-0.554825	-1.12013	-0.683544	-0.67694	-0.506236	-0.511127	-0.301917	-0.911994	-1.69861	-1.4224	-1.23624	-1.14987	-1.04685	-0.950566	-0.906793	-1.79996	-0.378276	-2.3604	-1.54118	-0.908467	-0.766581	-1.48688	-0.471652	-1.42402	-0.937712	-1.11023	-2.13018	-1.48418	-1.41651	-1.86333	-0.785075	-2.25408
	UNC_HS_Green25_Median_BMC.Med.Genomics.2011_PMID.21214954	-0.024949	-0.135651	-0.090264	-0.277127	0.095337	0.342797	-0.62231	-0.138952	-0.10572	-0.616585	-0.611418	-0.474794	-0.361174	-0.436104	-0.256738	-1.48001	-0.299391	-0.758143	-0.150676	-0.43433	-0.702599	-0.350771	-0.429483	-0.586809	-0.978883	-0.820209	-0.957999	-0.488672	-0.267127	-0.722807	-0.746078	-0.891465	-0.283313	-0.458097	-1.34779	-0.458855	-0.596094	-0.723901	-0.52348	-1.03323	-0.97852	-0.553737	-1.42161	-1.13127	-0.847665	-1.58441	-0.670528	-0.88309
	UNC_HS_Green8_Median_BMC.Med.Genomics.2011_PMID.21214954	-0.416621	0.057078	-0.419063	-0.436353	0.031936	0.135575	-0.357177	0.007233	-0.3124	-0.808436	-0.710084	-0.372466	-0.676199	-0.622533	-0.493691	-0.829739	-0.280665	-0.752834	-0.312176	-0.510111	-0.439629	-0.463316	-0.318446	-0.432614	-0.7709	-0.57905	-0.999953	-0.560786	-0.362348	-0.84778	-0.568417	-1.03151	-0.709069	-0.909671	-1.0442	-0.587381	-0.604133	-0.721877	-0.191663	-0.804308	-0.923894	-0.537992	-1.32253	-1.05669	-0.711008	-1.38367	-0.94382	-1.3622
	UNC_Pfefferle2012_MatureLum_Median_Adam_PMID.25575446	-0.422352	-0.170862	-0.656036	-0.045063	-0.169283	-0.195072	-0.54136	-0.205268	-0.449261	-1.19693	-0.222247	-0.09284	-0.46804	-0.326072	-0.304109	-0.242187	-0.149656	-0.532916	-0.371466	-0.273348	-0.30582	-0.24183	-0.441341	-0.43089	-0.498469	-0.518213	-1.15478	-0.695824	-0.317021	-0.563506	-0.526975	-0.833123	-0.411976	-0.48146	-0.294962	-0.393478	-0.650898	-0.619278	-0.489217	-0.759561	-0.485976	-0.342582	-0.832272	-0.846915	-0.545068	-1.12561	-0.908773	-1.80249
	UNC_HS_Green13_Median_BMC.Med.Genomics.2011_PMID.21214954	-0.083975	-0.32049	0.134729	-0.201772	-0.004383	-0.203916	0.113341	-0.305433	-0.378827	-0.369519	0.0211	-0.460718	-0.280121	-0.52423	-0.270444	-0.153683	-0.176292	-0.676648	-0.009014	-0.392799	-0.231562	-0.215958	-0.141839	-0.21048	-0.915926	-0.460072	-0.872423	-0.134207	-0.102913	-0.473585	-0.160414	-0.715604	-0.25212	-0.376175	-0.701898	-0.273713	-0.29656	-0.342562	-0.380761	-1.23404	-0.946844	-0.213168	-0.684132	-1.01443	-0.552785	-1.01468	-0.128701	-0.410041
	UNC_Differentiation.Score_Model_BCR.2010_PMID.20813035	0.072446	-0.002513	-0.273908	-0.023026	0.152092	-0.040575	-0.242261	-0.382278	-0.509888	-0.591226	-0.005825	-0.214968	-0.257341	-0.498926	-0.285431	-0.772478	-0.346494	-0.424339	-0.683032	-0.463303	-0.242266	-0.39619	-0.208457	-0.306474	-0.279033	-0.223391	-0.548342	-0.484515	-0.409161	-0.261495	-0.539237	-0.513975	-0.368976	-0.52575	-0.635975	-0.694519	-0.678279	-0.522571	0.013163	0.010345	-0.702451	-0.327117	-0.603498	-0.483859	-0.795946	-1.02812	-0.410006	-1.50616
	UNC_Duke_Module17_pr_Median_Mike_PMID.20335537	-0.032111	0.207555	-0.215737	0.29712	-0.000447	0.235231	-0.009619	-0.129502	-0.230866	-0.08976	-0.397259	-0.327681	-0.459604	-0.24805	-0.386896	-0.028311	-0.117176	-0.261563	-0.452887	-0.282452	-0.180032	-0.312007	-0.219316	-0.343919	-0.203065	-0.43359	-0.664299	-0.33429	-0.239897	-0.491942	-0.54127	-0.480804	-0.279713	-0.000691	-0.50974	-0.526004	-0.39252	-0.550428	-0.328542	0.041898	-0.326863	-0.34095	-0.571413	-0.410825	-0.535648	-0.540947	-0.080096	-1.15862
	UNC_Shehata2012_NCL_Median_Adam_PMID.25575446	-0.089522	0.015378	-0.15238	0.148523	0.024871	0.143143	-0.456086	-0.275841	-0.370055	-0.345747	-0.353735	-0.118138	-0.00588	-0.376725	-0.400408	-0.256539	-0.347903	-0.577253	-0.321954	-0.373056	-0.394785	-0.29898	-0.3032	-0.324067	-0.643426	-0.322804	-0.31094	-0.45145	-0.586765	-0.245752	-0.312414	-0.488649	-0.388948	-0.770984	-0.606322	-0.527694	-0.592331	-0.718035	-0.447528	-0.463247	-0.148059	-0.483991	-0.716548	-0.459242	-0.401509	-0.954521	-0.325736	-0.634339
	UNC_HS_Green18_Median_BMC.Med.Genomics.2011_PMID.21214954	-0.854051	-0.298381	-0.417643	0.003311	-0.207384	-0.361865	-0.360484	-0.679366	-0.941632	-1.23734	0.123933	-0.731283	-0.954474	-0.36416	-0.742033	-0.244304	-0.472605	-0.417998	-0.772324	-0.484969	-0.265323	-0.326585	-0.246003	0.050746	-0.780155	-1.03117	-1.32829	-0.802948	-0.51379	-0.409023	-0.132028	-0.85603	-0.506104	-0.652769	-0.401118	-0.400255	-0.293265	-0.711973	0.208321	-1.07315	-0.837917	-0.311952	-1.18486	-0.964359	-1.00662	-1.15634	-0.616248	-1.05072
	UNC_HS_Red2_Median_BMC.Med.Genomics.2011_PMID.21214954	-0.62493	-0.418936	-1.2469	-0.312879	0.142939	0.262962	-0.173395	-0.237859	-0.841534	-2.06466	-0.152786	-0.406716	-1.17948	-0.850792	-0.600505	-0.754518	-0.330927	-0.333438	-0.469603	-0.527382	-0.404161	-0.511743	0.068931	-0.347739	-1.14056	-1.13179	-1.49843	-0.86459	-0.464354	-0.528165	-0.598811	-1.70473	-0.98425	-2.21785	-0.259673	-0.699781	-1.02658	-0.796537	-0.95409	-0.451683	-1.6193	-0.518854	-1.3913	-1.29007	-1.38026	-1.70785	-1.98161	-1.97284
	UNC_HS_Red19_Median_BMC.Med.Genomics.2011_PMID.21214954	-0.213	-0.391635	-0.990109	-0.663958	-0.169839	-0.295622	-0.862403	-0.293531	-0.573085	-1.66954	-0.065855	0.303225	-0.044942	-0.528309	-0.455039	-1.3521	-0.34081	-0.402231	-0.407079	-0.549917	-0.503974	-0.636651	-0.439202	-0.422123	-1.05682	-0.892761	-0.732851	-0.907795	-0.595687	-0.560387	-0.851796	-1.48379	-0.476669	-2.01844	-1.26474	-0.689637	-0.918564	-0.641723	-1.04529	-0.804113	-1.47929	-0.561547	-1.44636	-0.80406	-1.06001	-1.2752	-1.68298	-1.76226
	UNC_Duke_Module06_er_Median_Mike_PMID.20335537	-0.561723	-0.122983	-0.784897	-0.017912	-0.051025	-0.346637	-0.591968	-0.079185	-0.379698	-1.45206	-0.790396	-0.725574	-0.908542	-0.777272	-0.417207	-1.04003	-0.061565	-0.375736	-0.356848	-0.334683	-0.311267	-0.409074	-0.426672	-0.819738	-0.920131	-0.715631	-0.587958	-0.165657	-0.371619	-0.684935	-0.528687	-0.792372	-0.603414	-0.661917	-0.282062	-0.467595	-0.963329	-0.678429	-1.29049	-0.301677	-0.941191	-0.278386	-0.648302	-0.755165	-0.525135	-0.896439	-0.703968	-0.898322
	UNC_HS_Red9_Median_BMC.Med.Genomics.2011_PMID.21214954	0.098922	-0.083628	-0.102207	0.206919	0.114165	-0.006726	-0.040176	-0.477801	-0.24875	0.300335	-0.252847	-0.321132	-0.338353	-0.097097	-0.25627	-0.622743	-0.079273	-0.287296	-0.287806	-0.25999	-0.286275	-0.078759	-0.234533	-0.313791	-0.487714	-0.220158	-0.406172	-0.192037	-0.180535	-0.4925	-0.207145	-0.311392	-0.17898	-0.160762	-0.01065	-0.228203	-0.292319	-0.514218	-0.32769	-0.313661	-0.183381	-0.224792	-0.156482	-0.47743	-0.484292	-0.601988	-0.16878	-1.12108
	UNC_11q13_Amplicon_Median_BMC.Med.Genomics.2011_PMID.21214954	0.114182	0.625741	-0.009807	0.525406	-0.047247	-0.384276	0.532397	-0.611042	-0.009024	1.56149	-0.062277	0.43556	-0.58074	0.109203	-0.109839	0.582254	0.30835	1.53292	0.005794	-0.03431	0.766471	-0.114258	0.37268	0.253179	1.49734	-0.863024	-0.227395	-0.454476	0.122846	0.387692	0.164807	-0.628292	0.161203	0.400743	-0.586954	-0.015097	-0.452013	-0.455986	0.232161	0.112176	0.440155	-0.183378	-0.273628	0.445337	0.431226	0.804347	0.837451	1.31652
	HER2_AMPLIFIED_PerouLab_HER2_Amplicon_Median_BMC_Med_Genomics_2011_PMID.21214954	0.233437	0.029056	-0.098617	-0.470081	-0.207138	-0.495063	-0.525052	-0.999127	-0.700902	-1.16034	-0.356418	-0.915598	-0.838825	0.430572	-0.245211	0.871833	-0.560549	-0.786919	-0.858845	-0.754475	-0.093251	-0.355192	-0.449289	0.111384	0.648207	-0.277589	-0.983758	-0.914278	-0.670236	-0.065416	-0.433684	-0.024017	-0.06427	-0.448818	-0.145372	-0.42751	-0.235415	-0.240576	0.828619	0.025321	-0.637006	-0.2595	-0.789713	0.152204	-0.783906	0.48973	0.592607	-1.13043
	UNC_HER2_Amplicon_Median_BMC.Med.Genomics.2011_PMID.21214954	0.233437	0.029056	-0.098617	-0.470081	-0.207138	-0.495063	-0.525052	-0.999127	-0.700902	-1.16034	-0.356418	-0.915598	-0.838825	0.430572	-0.245211	0.871833	-0.560549	-0.786919	-0.858845	-0.754475	-0.093251	-0.355192	-0.449289	0.111384	0.648207	-0.277589	-0.983758	-0.914278	-0.670236	-0.065416	-0.433684	-0.024017	-0.06427	-0.448818	-0.145372	-0.42751	-0.235415	-0.240576	0.828619	0.025321	-0.637006	-0.2595	-0.789713	0.152204	-0.783906	0.48973	0.592607	-1.13043
	Her2.enriched	0.330964	0.242387	-0.645417	-0.282255	0.069138	0.161566	-0.224161	0.284991	0.778339	-0.730458	-0.443942	0.445652	0.135038	0.594035	0.130739	-0.498671	-0.051532	0.103289	0.022351	0.301155	-0.130394	-0.183524	0.088293	-0.405374	0.812852	0.405354	0.645023	0.094336	0.120063	-0.301278	-0.538574	0.353501	0.133154	0.103732	-0.597215	0.003716	0.065199	0.229487	-0.394608	0.524793	0.246878	-0.022107	0.014887	0.285819	0.123694	0.453927	-0.29369	-0.50699
	HER2	0.381806	0.108125	0.009312	-0.266296	-0.100001	-0.071031	-0.251065	-0.19079	0.205676	-0.522264	-0.129369	-0.228788	-0.122529	0.342738	0.055901	0.202366	0.010914	-0.161924	-0.286196	-0.135085	0.119875	-0.11321	-0.020277	-0.062178	0.671175	-0.052679	-0.201495	-0.195446	-0.219019	-0.105116	-0.174314	0.190421	0.209015	-0.052193	-0.175556	-0.115224	0.035308	0.044546	0.232908	0.022827	-0.12726	-0.002665	-0.117246	0.109252	-0.209255	0.173773	0.398815	-0.250224
	UNC_Scorr_Her2_Correlation_JCO.2009_PMID.19204204	-0.343038	0.10337	-0.5921	-0.195273	-0.159219	-0.091728	-0.278255	0.538708	-0.09397	-0.767887	-0.5602	0.354583	-0.175506	-0.105432	0.128338	0.105142	0.038992	0.24224	-0.350523	-0.225831	0.435998	-0.297509	0.026045	-0.271053	0.314558	0.632287	0.332177	0.437529	-0.073533	0.232923	-0.244474	-0.133928	-0.202329	0.211162	0.447418	-0.444058	-0.491441	0.25148	-1.02049	0.944265	-0.275173	-0.128748	0.465685	0.679963	0.112686	0.310793	0.899821	1.0204
	UNC_HS_Red12_Median_BMC.Med.Genomics.2011_PMID.21214954	0.153548	0.543559	-0.921171	-0.592468	0.100733	0.464818	0.126332	0.782026	0.838081	-1.23215	-0.432086	0.302962	-0.198205	-0.001966	0.265572	-0.888449	0.055553	0.283508	-0.339516	0.04676	0.163542	-0.386027	-0.115181	-0.861539	0.700547	0.150825	-0.227396	0.248777	0.214813	-0.149069	-0.719764	0.677844	-0.188512	0.159255	-0.457564	-0.50974	-0.532757	-0.286929	-0.851253	0.051283	-0.497142	0.080333	-0.429039	0.236204	-0.092085	-0.297226	-0.361347	-0.522305
	UNC_17q25x_Median_BMC.Med.Genomics.2011_PMID.21214954	-0.830498	0.33056	-0.188344	-0.490275	-0.015303	-0.500545	0.423816	0.257632	0.041967	1.33981	0.209005	-0.423102	-0.901857	0.395865	-0.47775	0.985164	-0.533711	-0.09164	1.39576	0.682231	0.2241	-0.423708	-0.215567	0.5603	1.42818	0.548215	-0.269981	0.328769	-0.216394	1.71435	0.488013	0.245315	0.232201	0.729269	0.884304	-0.117476	0.490407	-0.105822	1.05252	0.593998	0.952996	0.072372	1.04165	0.938664	1.60291	-0.133353	1.64835	3.44765
	GSEA_Median_MYC_amplified_chr8q24	0.41908	0.304274	1.12662	0.024238	0.7026	0.265978	-0.508076	-0.046087	-0.30413	1.26866	0.327788	-0.182051	1.19612	-0.39725	-0.137616	-0.060082	-0.29037	0.331784	0.137191	0.417275	-0.255326	0.469344	-0.553758	-0.041812	0.915526	1.70929	-0.452541	1.50905	0.039856	-0.348657	0.347093	0.103573	-0.060316	2.60621	1.53783	-0.326202	0.143248	-0.245592	0.760415	0.752264	1.67292	0.857729	1.60757	1.13985	1.14198	-0.072073	-0.131588	-1.15331
	IntClust_Deletion.50.Better.than_Median_Genome.Biol.2014_PMID.25164602	0.307064	0.21702	0.925441	0.050546	0.616626	0.225878	-0.349384	-0.012713	-0.267759	0.59664	0.170901	-0.282356	0.978926	-0.375885	-0.154768	-0.040818	-0.238918	0.360198	0.11323	0.295183	-0.285059	0.327819	-0.449512	-0.015835	0.656848	1.46226	-0.272069	1.27512	0.009543	-0.268599	0.386626	0.170413	-0.172209	2.34044	1.09291	-0.289695	-0.048083	-0.012039	0.475498	0.527795	1.31112	0.728499	1.42769	0.78705	0.947433	-0.001968	-0.022462	-0.659925
	IntClust_Deletion.50_Median_Genome.Biol.2014_PMID.25164602	0.568509	0.16568	1.15177	0.262144	0.570194	0.301567	-0.565824	-0.083508	-0.242956	1.26593	0.32314	0.035967	0.772453	-0.355616	-0.084226	0.334713	-0.170074	0.227457	0.189474	0.327679	-0.174047	0.356742	-0.350164	-0.032268	0.550068	1.16147	-0.158687	1.07952	0.13643	0.035193	0.32391	0.031542	-0.068661	1.69207	1.57377	-0.054002	0.243039	-0.096009	0.732253	0.694734	1.18864	0.628889	1.17739	0.743779	0.866444	0.052214	0.498	-0.645749
	UNC_8q_Amplicon_Median_BMC.Med.Genomics.2011_PMID.21214954	0.397709	0.675355	0.662546	0.358836	0.869039	0.019221	-0.240784	-0.188599	-0.575839	1.40183	0.517863	-0.98219	1.77307	-0.533325	-0.126321	0.090066	0.468758	1.10227	0.132348	0.633963	-0.272289	0.524495	-0.348343	1.0646	0.951102	2.44204	0.325915	1.12107	0.019305	0.117925	0.654647	0.123174	-0.027711	3.61577	2.71082	0.061103	0.82064	0.660717	0.207829	1.19154	1.15093	0.890285	2.69896	1.21484	0.805897	1.31226	1.11329	-0.778541
	UNC_HS_Red14_Median_BMC.Med.Genomics.2011_PMID.21214954	0.11613	0.6957	0.290678	0.250832	0.595799	0.18407	0.033415	-0.485287	-0.22299	0.690478	0.208122	-0.824296	-0.205316	-0.292552	-0.583183	0.109394	0.141311	0.544179	-0.787808	0.113347	-0.169711	-0.076781	0.055324	0.727643	0.896959	1.07809	-0.578462	-0.088207	-0.130708	0.067831	0.185021	-0.750184	-0.412213	2.0991	1.45053	-0.736229	-0.029236	-0.631597	0.406105	-0.022489	0.216847	0.417438	0.866593	0.451392	0.16103	0.374168	0.644763	-1.07029
	UNC_12qMDM4_Median_BMC.Med.Genomics.2011_PMID.21214954	-0.647603	0.526856	-0.57448	0.198859	0.226732	0.505722	0.157402	-0.002609	-0.376548	-0.979608	-0.346638	-1.05999	-1.30158	-0.197065	-0.758993	0.712807	-0.28565	-0.288557	-0.998737	-0.151821	0.020444	-0.778136	0.112351	0.299285	0.046294	0.681073	-0.435392	-0.012368	-0.195387	0.304302	0.107109	-0.801213	-0.694373	-0.091963	0.358644	-0.694652	-0.441699	-1.10433	-0.744456	0.047505	-0.564442	-0.25603	-0.985009	-0.410701	-0.165559	0.347293	-1.32854	-0.238219
	Luminal.B	0.297896	0.391741	0.055798	-0.081319	0.038541	0.361224	-0.402477	0.211531	-0.03982	-0.196223	-0.146212	-0.526011	-0.263411	-0.048859	-0.024596	-0.620165	-0.041367	0.174733	-0.400948	-0.183909	-0.096299	-0.336949	-0.328823	0.04151	0.227472	0.464264	-0.124986	0.116027	-0.208458	0.060718	-0.102993	0.041791	-0.368894	0.258229	0.200309	-0.493945	-0.475612	-0.54617	-0.20624	-0.064833	-0.343979	-0.115735	-0.046005	0.188028	0.235426	-0.102093	0.541236	0.348067
	UNC_Scorr_LumB_Correlation_JCO.2009_PMID.19204204	0.491404	0.474803	-0.295283	-0.175417	0.221353	0.058944	-0.591631	-0.099918	-0.339808	-0.737786	-0.166487	-0.77333	-0.179345	-0.261365	0.038568	-1.12695	-0.283598	0.028912	-0.564848	-0.473709	-0.159641	-0.488222	-0.610871	-0.266188	0.138588	0.605894	-0.034277	-0.392804	-0.366368	-0.318139	-0.468101	-0.282625	-0.515183	-0.133684	-0.419848	-0.713386	-0.909799	-0.939368	-0.664525	-0.224847	-0.441653	-0.297525	-0.280086	-0.015482	-0.077024	-0.598031	0.104418	-0.365607
	UNC_Claudin_Low_29_Median_Cancer.Res.2009_PMID.19435916	0.289515	0.182957	-0.234974	-0.017559	-0.001401	0.252251	-0.530067	-0.161148	-0.034036	-0.251527	-0.328881	-0.251025	-0.221005	-0.256461	-0.287988	-0.594468	-0.101151	-0.013419	-0.332302	-0.082843	-0.205527	-0.06397	-0.161034	0.018662	0.008343	-0.167215	-0.240566	-0.222725	-0.232684	0.228953	-0.11593	-0.25142	-0.253881	-0.226628	0.081754	-0.35721	-0.514332	-0.412626	0.039868	0.024734	-0.335341	-0.092143	-0.034372	-0.07657	-0.315669	-0.313401	0.28455	-0.209014
	UNC_HS_Red25_Median_BMC.Med.Genomics.2011_PMID.21214954	-0.657231	-0.030666	-0.793798	-0.646466	-0.052997	0.192007	-0.532522	0.436094	-0.014829	-0.839316	-0.934988	-0.808368	-1.55063	-0.442669	-0.492911	-0.147822	-0.256844	-0.189105	0.04413	-0.095648	-0.404671	-0.364217	-0.377271	0.124077	0.067323	-0.279754	-1.31269	-0.452017	-0.282484	0.907335	-0.351774	-0.218159	-0.816888	-0.912895	0.000185	-0.328967	-0.709347	-0.967934	-0.08524	0.167439	-0.510308	-0.318833	-0.447472	0.095864	-0.192289	-0.953038	0.75751	1.25626
	UNC_Unknown_14_Median_BMC.Med.Genomics.2011_PMID.21214954	-1.00491	0.614413	-0.793136	-0.873793	-0.404047	-0.092017	-0.249829	0.739484	0.021693	1.1657	-0.491393	-1.08332	-1.85204	-0.247509	-0.463189	0.111186	-0.188801	-0.037163	0.716537	0.355037	-0.100532	0.057272	-0.434622	0.797449	0.24369	-0.055435	-0.556189	-0.501034	-0.598321	1.91225	0.681078	-0.186471	-0.099914	0.407939	0.008219	-0.240143	-0.177216	-0.96751	1.25006	-0.112477	0.502775	-0.297894	0.436309	0.691692	0.450698	0.278082	3.45389	3.25923
	UNC_Unknown_13_Median_BMC.Med.Genomics.2011_PMID.21214954	-1.83167	-0.726953	-0.397854	0.343235	-0.509327	-0.325121	0.039352	0.272177	0.00658	0.524481	0.024841	0.391943	-1.20549	-0.100014	-0.244926	0.70268	0.534846	-0.264765	-0.408426	0.12548	-0.136096	0.099106	-0.412128	1.35887	-0.453786	-2.00611	-0.025137	-0.209378	-0.030485	0.256375	0.454746	-0.50372	-0.33125	0.262532	2.06069	-0.130675	-0.764504	-0.057802	0.417583	1.84723	0.270217	0.339482	0.415975	0.274737	0.590317	-0.350512	-0.066662	0.310696
	UNC_HS_Green23_Median_BMC.Med.Genomics.2011_PMID.21214954	-0.482931	-0.30941	-0.474178	-0.211864	-0.018858	-0.07998	-0.369911	-0.065678	-0.302245	0.438306	0.029779	0.361147	0.315807	-0.076657	0.076299	0.04626	-0.168816	-0.031101	0.206031	-0.377549	-0.564288	-0.187491	-0.037307	0.24906	-0.559874	-0.215961	0.300409	-0.161099	-0.227636	0.528529	0.168939	-0.490156	-0.022489	-0.806365	0.198146	-0.008956	-0.012231	-0.488838	-0.249571	0.129028	-0.768314	-0.112539	-0.221215	0.513863	-0.412099	-0.626883	0.054748	-0.020833
	IntClust_Amplification.50_Median_Genome.Biol.2014_PMID.25164602	-0.98101	-0.419651	0.642433	0.485394	0.118664	0.197088	-0.45428	-0.580574	-0.270825	0.952441	0.364268	0.530614	-0.592204	0.282012	-0.95951	2.1272	0.177451	-0.007179	-0.545056	-0.453294	0.557188	0.46501	-0.06431	0.201735	1.08783	0.507832	-0.469565	0.493791	0.464705	1.48325	0.341969	0.247602	0.277449	1.45574	1.89327	0.315015	0.3888	0.533997	0.729216	0.754057	1.24212	0.20891	0.006848	0.280729	-0.323583	0.307328	2.10696	2.1529
	IntClust_Amplification.50.Better.than_Median_Genome.Biol.2014_PMID.25164602	-0.30652	-0.240388	0.604698	0.309307	0.373335	0.336064	-0.990569	-0.767033	0.33298	0.898225	0.599774	0.599289	-0.316317	0.387511	-0.994992	0.452161	-0.301178	-0.522352	-0.513763	-0.366023	0.42659	0.307421	-0.460658	0.280399	0.857675	0.154992	-0.224388	-0.02695	0.181227	0.905966	-0.041724	-0.102972	0.574185	0.330694	0.835616	-0.313748	-0.061604	-0.435204	0.588957	0.328627	0.704444	-0.311071	-0.564723	-0.624617	-0.419116	0.174962	1.25909	1.76835
	GP19_1Q_amplicon.r.0.967_PerouLab_HS_Green17_Median_BMC_Med_Genomics_2011_PMID.21214954	-0.8374	-0.005438	0.713579	0.230226	0.546714	0.426802	-0.529043	-0.350741	-0.052379	0.950044	0.800555	-0.179882	-0.128197	-0.24235	-0.363897	0.297558	-0.272248	-0.525157	0.172178	-0.501661	-0.054183	0.178756	-0.207257	0.07482	-0.299269	0.368552	-0.232103	1.42213	0.327666	1.46715	-0.054139	0.357142	0.314651	0.230628	1.27394	-0.310935	-0.304908	-0.410481	0.736873	0.524161	0.192575	0.03306	-0.427887	-0.331228	-0.426071	-0.656025	1.67507	1.55338
	UNC_HS_Green17_Median_BMC.Med.Genomics.2011_PMID.21214954	-0.8374	-0.005438	0.713579	0.230226	0.546714	0.426802	-0.529043	-0.350741	-0.052379	0.950044	0.800555	-0.179882	-0.128197	-0.24235	-0.363897	0.297558	-0.272248	-0.525157	0.172178	-0.501661	-0.054183	0.178756	-0.207257	0.07482	-0.299269	0.368552	-0.232103	1.42213	0.327666	1.46715	-0.054139	0.357142	0.314651	0.230628	1.27394	-0.310935	-0.304908	-0.410481	0.736873	0.524161	0.192575	0.03306	-0.427887	-0.331228	-0.426071	-0.656025	1.67507	1.55338
	UNC_Unknown_5_Median_BMC.Med.Genomics.2011_PMID.21214954	-1.01648	0.042821	0.640018	0.258636	0.488753	0.235032	-0.127663	-0.577503	-0.555354	1.69965	0.734086	-0.290339	-0.221648	-0.219234	-0.610565	0.735003	-0.329345	-0.490455	0.003361	-0.575748	-0.100103	0.099532	-0.341699	0.437807	0.022958	0.585835	-0.480537	1.02673	0.126265	1.06188	-0.216188	0.356425	0.276601	0.471357	1.06253	-0.298015	-0.429742	-0.309778	0.545602	0.604343	0.104662	-0.127444	-0.339095	-0.295026	-0.617396	0.119835	2.13171	2.06644
	UNC_Unknown_7_Median_BMC.Med.Genomics.2011_PMID.21214954	-0.807764	-0.271908	0.673802	0.236776	0.528683	0.289429	-0.471273	-0.635702	-0.038616	1.27297	0.935639	0.094496	0.114154	-0.087109	-0.605437	0.229218	-0.299758	-0.741803	0.294237	-0.596717	-0.173033	0.162067	-0.546667	0.327435	-0.146783	0.193972	-0.712846	0.744358	0.067105	0.983531	-0.210375	0.244865	0.551975	0.575768	1.33021	-0.407601	-0.411241	-0.335525	0.655268	0.313056	0.064243	-0.186848	-0.304971	-0.142802	-0.540551	-0.153744	1.83663	1.68671
	UNC_HS_Red15_Median_BMC.Med.Genomics.2011_PMID.21214954	-0.615984	0.233038	0.923778	0.339992	0.730527	0.203988	-0.209304	-0.677797	-0.553804	1.34774	1.17137	-0.54697	-0.103391	-0.277686	-0.636747	0.298133	-0.637122	-0.778348	0.10178	-0.624782	-0.297087	-0.054585	-0.452811	0.000834	-0.149427	0.580256	-0.552018	1.28946	0.387701	0.884396	-0.238158	0.22318	0.194163	0.580392	1.2048	-0.50947	-0.647833	-0.539423	0.232953	-0.122529	-0.124965	0.055456	-0.704212	-1.06296	-0.650464	-0.818134	1.47855	1.53964
	UNC_13q14_Amplicon_Median_BMC.Med.Genomics.2011_PMID.21214954	1.12007	-0.160195	-1.03053	-0.243281	0.227482	-0.408845	0.064579	-0.786063	-0.026636	1.21894	0.343484	-0.33646	0.590406	1.61103	-0.066356	1.01704	-0.053622	0.065634	-0.214169	-0.041237	-0.452407	0.295286	0.1794	0.609318	0.119931	-0.166801	0.781466	-0.218507	-0.066184	0.44397	0.91151	0.45331	-0.31242	0.91304	0.280338	-0.144664	-0.708499	0.579215	0.195368	-0.715523	1.13984	0.211103	0.738306	-0.294588	-0.315099	0.128178	0.386753	-0.357341
	GP22_16Q22_24_amplicon.r.0.927_PerouLab_16q24x_Median_BMC_Med_Genomics_2011_PMID.21214954	-0.983961	-0.373923	-1.57818	-0.151526	-0.231744	0.191093	-0.032014	1.06511	0.848815	-0.654579	0.765752	1.0967	1.73024	-0.285283	0.315611	0.498464	0.269211	0.823343	-0.110866	-0.563552	0.009712	-0.068283	0.449197	0.093718	-0.066523	-0.455312	-1.23606	-0.185368	0.079948	1.30297	0.249623	1.7779	0.780685	0.215616	1.57511	-0.106207	-0.962936	-0.747694	1.15682	1.00863	0.064945	0.789271	2.10483	2.53635	0.22635	-0.139629	-0.578795	-0.20553
	UNC_16q24x_Median_BMC.Med.Genomics.2011_PMID.21214954	-0.983961	-0.373923	-1.57818	-0.151526	-0.231744	0.191093	-0.032014	1.06511	0.848815	-0.654579	0.765752	1.0967	1.73024	-0.285283	0.315611	0.498464	0.269211	0.823343	-0.110866	-0.563552	0.009712	-0.068283	0.449197	0.093718	-0.066523	-0.455312	-1.23606	-0.185368	0.079948	1.30297	0.249623	1.7779	0.780685	0.215616	1.57511	-0.106207	-0.962936	-0.747694	1.15682	1.00863	0.064945	0.789271	2.10483	2.53635	0.22635	-0.139629	-0.578795	-0.20553
	UNC_16q23_Amplicon_Median_BMC.Med.Genomics.2011_PMID.21214954	-0.73848	-0.380671	-1.45916	-0.395956	-0.194989	0.04514	-0.107544	0.892333	0.655583	-0.213488	0.641999	1.1479	1.17843	-0.073315	0.247448	-0.186106	0.37193	0.530444	-0.136983	-0.366659	-0.021626	-0.064883	0.228846	0.107432	0.311893	-0.786513	-0.627258	-0.113346	0.03997	1.0399	0.155605	1.17829	0.682195	0.352398	0.892817	-0.04329	-0.523067	-0.221262	0.840567	1.16272	0.372591	0.535835	1.6709	1.74339	0.124932	-0.113463	-0.827098	-0.179223
	IMMUNE_Bindea_Cell_B_cells_Median_Immunity.2013_PMID.24138885	0.602661	-0.032487	0.444235	0.195603	-0.091805	0.039772	0.205615	0.033633	0.537144	0.254988	0.090307	0.253925	0.345889	0.276246	0.047375	0.463006	0.027053	0.239707	0.181233	0.430463	0.387381	0.524383	0.114891	0.203664	0.831184	0.253469	-0.008554	0.186793	0.172602	0.205352	0.119277	0.495313	0.118622	0.573061	0.099489	0.467788	0.552529	0.550983	0.628397	0.440905	0.013154	0.280085	0.611152	0.225607	0.349844	0.71105	-0.685585	-0.00615
	IMMUNE_PEREZ_14_Median_JCO.2015_PMID.2560586	0.117762	-0.151443	0.048148	-0.235994	-0.298398	-0.113738	0.507524	0.304057	0.424595	-0.663566	-0.047448	0.127913	0.401157	0.199031	0.078743	-0.134972	0.089402	0.213862	0.062303	0.258563	0.11138	0.116831	0.252253	-0.182801	0.380941	-0.048659	-0.174212	-0.11493	0.129133	-0.337256	-0.044711	0.158559	0.040688	-0.388944	-0.604676	0.270518	0.361014	0.256272	-0.149644	-0.304103	-0.222308	0.058835	-0.354833	0.013213	0.148962	0.087694	-0.693086	-1.12948
	UNC_Claudin_High_Median_Genome.Biol.2007_PMID.17493263	0.370627	0.007021	-0.165929	-0.264631	-0.070839	-0.077102	0.382036	0.415582	0.675813	-0.37457	0.048539	-0.016575	0.348992	0.182437	0.126196	0.008771	0.234429	0.452378	0.072394	0.279855	0.219949	0.227791	0.150841	0.029259	0.390534	-0.189313	-0.130807	-0.029818	0.21417	0.017236	0.175948	0.167959	0.101438	-0.282897	-0.339236	0.159688	0.347863	0.30323	-0.066347	0.133091	-0.646916	0.199209	0.196012	-0.047368	0.248884	0.389558	-0.785434	-0.234725
	Tcell_EXH_Memory_CD8_T_cell_a_vs_Naive_CD8_T_cell_Metagene_1_Science.2016_PMID.27789795	0.047801	0.07142	-0.319698	-0.373578	-0.021591	-0.196516	0.303409	0.394512	0.2696	-0.222771	0.088538	0.062889	0.194221	0.040312	0.131575	-0.058572	0.089452	0.261537	0.101574	0.196667	0.122824	0.140256	0.220333	0.072721	0.446601	-0.055759	0.046849	0.136889	0.112316	0.176652	0.134731	0.08938	0.109924	0.067788	-0.221511	0.163675	0.258926	0.272051	0.115569	-0.089106	-0.055745	0.215153	0.131695	0.223661	0.187071	0.392429	-0.245162	0.007638
	UNC_HS_Red4_Median_BMC.Med.Genomics.2011_PMID.21214954	0.284418	0.16316	-0.282396	-0.384642	-0.012414	-0.126542	0.274916	0.366033	0.44962	-0.23369	0.064941	-0.038716	0.271226	0.134524	0.162218	-0.103797	0.106839	0.225993	0.033477	0.139822	0.116063	0.050341	0.251491	0.010875	0.389174	0.055737	0.030204	-0.135946	0.110331	0.068444	0.168045	0.024161	0.125238	0.072188	-0.528067	0.098593	0.361258	0.300063	0.009682	-0.110443	-0.242264	0.216969	-0.029459	0.149218	0.190771	0.383764	-0.329066	-0.003359
	UNC_HS_Green12_Median_BMC.Med.Genomics.2011_PMID.21214954	0.187189	-0.069565	0.079055	-0.087779	-0.140132	-0.067179	0.453193	0.056402	0.471178	-0.227299	0.333148	0.486551	0.266217	0.170295	0.204634	0.625228	0.134262	0.247162	0.415827	0.435992	0.349737	0.318464	0.47413	0.2638	0.571641	0.360106	-0.071731	0.187752	0.279098	0.090059	0.171626	0.161067	0.462888	-0.033332	-0.107987	0.41812	0.875865	0.499332	0.460671	-0.01771	0.001047	0.32659	0.143033	0.126121	0.236493	0.702111	-0.206778	0.066257
	Inflammatory_Breast_Cancer_491_IBC_Median_CCR.2013_PMID.23396049	-0.049955	-0.547971	0.368017	-0.617603	-0.544272	-0.187114	0.429118	0.758613	1.1706	0.062315	-0.490076	0.786932	0.078917	0.142145	0.047879	-0.193931	0.243458	0.147841	0.458484	0.445668	0.106257	0.358808	0.32186	0.506794	1.05434	0.687264	0.330204	0.41636	0.39588	0.933009	0.254376	0.341922	0.869439	0.477563	0.990104	0.388945	0.684527	0.538353	0.078919	1.35946	-0.924813	0.52582	0.158947	0.528229	0.497019	1.64161	0.524482	1.52476
	GSEA_Median_HDAC_TARGETS_DN_HELLER	0.229285	-0.10774	0.212078	-0.029781	0.149171	0.253102	0.513278	0.483602	0.20707	0.974248	0.379529	0.933409	0.722951	0.339525	0.22274	0.357689	0.16207	0.773491	0.526197	0.706476	0.646925	0.375467	0.407719	0.09554	0.956179	0.791937	0.801123	0.457841	0.095149	0.714059	0.192772	0.353675	0.865906	0.95787	0.55124	0.416528	0.918327	0.519158	0.304318	0.342227	0.627784	0.301115	0.731156	0.988344	0.736316	1.10502	0.48778	1.38675
	Pcorr_squamoid_PLOS.2012_PMID.22590557	-0.25852	0.059666	-0.136538	-0.4046	0.022179	0.352276	0.294264	0.651906	0.510461	0.321334	-0.255163	0.603411	0.470749	0.435639	0.407899	0.12719	0.176139	0.343799	0.631263	0.481535	0.279536	0.158132	0.146877	0.365708	0.76948	0.808377	0.672197	0.446866	0.076194	0.51897	0.04481	0.466805	0.633949	0.462797	0.033166	0.476715	0.802691	0.335515	0.197136	0.564408	1.13977	0.166986	0.380548	0.972343	0.664263	0.925656	0.733285	1.31962
	Stingl_Up_Basal_High_Median_Nat.Cell.Biol.2014_PMID.25173976	0.17957	-0.309587	0.621896	0.170593	0.533582	0.168064	0.132872	0.322001	0.250001	1.23434	0.338922	1.11943	0.822591	0.249753	0.296058	0.673974	0.230788	0.203862	0.907323	0.410998	0.201065	0.595054	0.510294	0.408771	-0.00799	0.169391	0.235063	0.716636	0.377984	0.51094	0.607423	0.433104	0.795027	0.685837	0.664617	0.836695	0.766101	0.874537	0.980123	0.208605	0.693884	0.42749	0.847359	0.494355	0.527357	0.339741	1.19548	1.36496
	Basal.like	-0.118395	-1.0126	1.89949	0.705882	1.19942	-0.351259	1.57891	-0.141254	0.684206	4.93075	2.49777	3.16625	3.43875	0.788098	1.32553	3.35836	0.689476	-0.244277	3.78925	0.942968	0.969585	1.92384	1.21081	0.918666	0.315037	2.08406	2.57048	2.03478	1.63891	2.16062	2.06214	1.06234	3.4431	3.86348	2.09968	3.0187	3.75625	3.72223	2.80748	2.27732	3.88992	1.81427	3.37275	2.76978	1.28202	2.90854	3.21452	4.71981
	Pcorr_Dasatinib_R_Correlation_Cancer.Res.2007_PMID.17332353	-0.114866	-0.119038	0.818099	0.046038	0.440159	-0.15055	0.705461	0.363829	0.067699	1.19586	0.779647	0.613211	1.34667	0.49544	0.161017	-0.190459	0.342721	0.257121	1.35144	0.710381	0.287273	0.621103	0.467001	0.595848	0.454263	0.9061	1.10059	1.05801	0.628742	0.64624	0.379706	0.554868	1.07352	0.74504	0.825396	1.1359	1.28363	1.51967	0.277356	1.10709	1.42797	0.540811	0.812077	0.610042	0.415231	1.37467	-0.088536	0.626302
	Mature_Luminal_Down_Median_Nat.Med.2009_PMID.19648928	-0.265552	-0.270159	0.562559	0.116159	0.03429	-0.111221	0.408257	0.104653	0.076825	0.872407	0.574397	0.448285	0.675427	0.132451	0.246946	0.730133	0.270362	0.24046	0.652589	0.307086	0.200706	0.497837	0.295945	0.219476	-0.034906	0.45699	0.5951	0.466543	0.320293	0.291449	0.540548	0.241085	0.437057	0.5016	0.655366	0.534055	0.665411	0.833842	0.281561	0.387305	0.520032	0.424031	0.661824	0.401426	0.305207	0.573897	0.406401	0.672642
	Stingl_Down_Basal_High_Median_Nat.Cell.Biol.2014_PMID.25173976	-0.284585	-0.199152	0.337815	0.038926	0.016643	-0.072906	0.248869	-0.019829	0.12651	0.798606	0.609336	0.464425	0.475188	0.214412	0.124786	0.66235	0.254753	0.037136	0.674291	0.450968	0.233653	0.556212	0.296084	0.317772	0.042259	0.287088	0.216652	0.688838	0.385541	0.370545	0.775385	0.324665	0.586167	0.598969	0.847283	0.618896	0.915001	0.901527	0.828981	0.05005	0.814002	0.398041	0.544811	0.269025	0.464144	0.81966	0.819469	0.588388
	UNC_BASAL_Cluster_Median_BMC.Med.Genomics.2011_PMID.21214954	-0.098532	-0.200976	0.393442	0.016474	0.126157	-0.092984	0.391964	0.048409	0.048436	0.882539	0.526791	0.399729	0.612241	0.178111	0.199223	0.856865	0.195563	0.149334	0.644237	0.418773	0.138744	0.476721	0.349043	0.425264	0.084679	0.198728	0.265904	0.452982	0.3664	0.330829	0.679105	0.280704	0.459663	0.786049	0.526618	0.613451	0.687672	0.672667	0.682369	0.259428	0.546721	0.393318	0.565602	0.262444	0.408302	0.693985	0.638751	0.942618
	UNC_fMaSC.refined1_Median_PMID.25575446	-0.285141	-0.298985	0.514161	0.006474	0.059566	0.026654	0.398218	0.144916	0.217157	0.943535	0.452152	0.641101	0.518405	0.203242	0.138482	0.756928	0.389861	0.128558	0.765677	0.398497	0.218687	0.591719	0.38907	0.421994	0.124951	0.141653	0.197821	0.499179	0.441806	0.537735	0.648349	0.338443	0.714468	0.519998	0.471937	0.714078	0.93407	1.0511	0.80742	0.446931	0.454877	0.475432	0.452762	0.491947	0.361951	0.716208	0.810963	0.894397
	UNC_HS_Red8_Median_BMC.Med.Genomics.2011_PMID.21214954	0.121021	-0.179108	0.440972	-0.043636	0.196949	-0.005667	0.504645	0.053422	0.070545	0.781049	0.625353	0.6685	0.483702	0.25419	0.138488	0.753735	0.331033	0.209897	0.768542	0.468246	0.34282	0.678035	0.453615	0.397591	0.330638	0.489954	0.164478	0.477702	0.449259	0.482147	0.685907	0.478591	0.495245	0.793829	0.741854	0.817854	0.868224	0.74767	0.691045	0.266341	0.793871	0.424038	0.607302	0.352301	0.415045	0.750848	0.86802	1.2063
	Luminal_Progenitor_Up_Median_Nat.Med.2009_PMID.19648928	0.392703	-0.063096	1.22056	-0.146796	0.518942	0.270374	0.840314	0.610887	0.501272	1.15345	0.670613	0.880302	0.782989	0.433406	0.237984	1.22325	0.547487	0.474521	0.990982	0.77787	0.558762	0.680251	0.982141	0.655981	0.757032	1.10876	0.655763	1.25739	0.874979	0.856177	0.892975	0.910479	1.11641	1.45469	1.26731	1.04873	1.4865	1.83074	1.49918	1.06524	0.783821	0.809802	0.596082	1.0814	1.08214	1.94223	1.37715	2.3973
	GSEA_Median_GP17_Basal_signaling.r.0.958_SMID_BREAST_CANCER_BASAL_UP	1.21218	0.167186	0.840416	-0.039525	0.367156	0.160494	0.502244	0.636492	0.751133	1.25445	0.470022	0.860188	1.39247	0.775934	0.56972	0.562906	0.691427	0.773613	0.861581	1.04395	0.817185	0.592522	0.95965	0.8848	1.21842	1.36356	1.45306	1.33833	0.761585	1.01588	0.819288	1.32304	1.44032	2.28228	1.09587	1.02732	1.10261	1.69191	1.29038	1.57691	2.21549	0.812005	1.44241	1.3369	1.58997	2.03769	1.64249	2.17287
	UNC_ADM_S100A10_A110NDGR1_Cluster_Median_BMC.Med.Genomics.2011_PMID.21214954	0.396246	0.068627	0.536303	0.260465	0.321665	0.391319	0.073001	0.252894	0.200283	0.938195	0.457896	1.30693	0.969553	0.453604	0.491212	0.459149	0.463676	0.427852	0.657327	0.663563	0.487212	0.471923	0.293825	0.386908	0.52781	0.358423	1.16602	0.732598	0.211011	0.884582	0.543612	0.864522	0.7553	0.900379	1.09083	0.480761	0.818021	1.58989	0.642455	0.857362	1.00235	0.390988	0.85503	1.18073	0.73352	0.857037	1.38622	1.39704
	UNC_VEGF_13genes_Median_BMC.Med.2009_PMID.19291283	0.217234	0.100956	0.547907	0.05545	0.169691	0.391642	0.152666	0.295211	0.069855	0.642869	0.412845	0.935531	0.774355	0.389651	0.400876	0.672078	0.331316	0.424835	0.564835	0.470785	0.22906	0.369093	0.211864	0.445383	0.38196	0.800512	0.945394	0.783253	0.386564	0.424407	0.376541	0.723455	0.592781	0.808976	1.02986	0.431158	0.797008	1.00978	0.602108	0.60331	1.03161	0.460474	0.684297	0.82598	0.792683	1.03963	0.85745	1.27925
	UNC_Scorr_Basal_Correlation_JCO.2009_PMID.19204204	1.08794	0.213826	0.357678	0.296713	0.357192	0.001411	0.913735	0.838352	0.357667	1.29437	0.93636	1.19661	1.40132	0.462328	0.927223	0.864922	0.697045	0.827809	1.37985	0.960659	0.898511	0.999686	0.614577	0.335351	0.903889	1.09281	1.18637	1.33624	0.9178	1.3114	1.09606	1.26756	1.28875	2.49428	1.18424	1.26908	1.39825	1.61124	1.03295	1.25195	1.90975	1.09777	1.9472	1.63382	1.11782	1.82421	1.36293	1.31406
	Lim.et.al.2010.Conserved.Luminal.Progenitor_Median_BCR.2010_PMID.20346151	0.496387	-0.099213	0.14586	-0.06058	0.09651	-0.041433	0.309919	0.40169	0.127533	0.623375	0.689586	0.72821	0.858458	0.271611	0.252376	0.692575	0.346883	0.139148	0.573256	0.27956	0.087319	0.369782	0.399931	0.162214	0.419439	0.117365	0.388177	0.41457	0.368083	0.426601	0.318055	0.422508	0.708479	0.562046	0.349923	0.425175	0.579459	0.904091	0.617527	0.551149	0.547424	0.502186	0.497755	0.748102	0.460024	0.61436	0.377793	0.529422
	UNC_Shehata2012_ALDHpos_Median_Adam_PMID.25575446	0.116746	-0.133866	0.415923	0.075139	0.168837	0.059276	0.417161	0.424122	0.256596	0.953948	0.497544	0.67007	0.665971	0.219411	0.307126	0.90241	0.302969	0.260011	0.576749	0.353124	0.267267	0.449419	0.4674	0.389183	0.454948	0.363687	0.250807	0.545758	0.425012	0.485921	0.453432	0.435146	0.713164	0.92311	0.516268	0.692682	0.672879	0.885114	0.857229	0.596435	0.470915	0.45677	0.660548	0.73148	0.535148	0.698941	0.666434	1.12925
	UNC_XRTinducedgenes.Oh_Median_PMID.24527691	0.467368	-0.148999	0.560921	0.225185	0.274397	0.18486	0.242503	0.225513	0.368277	0.891745	0.730995	1.138	0.964601	0.419729	0.420853	0.833914	0.322338	0.343184	0.624386	0.577791	0.440445	0.661183	0.688956	0.523993	0.478401	1.13012	0.673372	0.777856	0.455032	1.09634	0.772775	0.959004	1.22639	0.945845	1.11056	0.699822	0.924973	1.29146	1.13615	0.936618	0.553453	0.616691	0.982614	1.00662	0.789044	1.23934	0.909295	1.8011
	UNC_Pfefferle2012_LumProg_Median_Adam_PMID.25575446	1.21871	0.119431	0.646773	0.140149	0.630166	0.855019	0.400658	0.505741	0.487654	0.607044	0.496158	1.18111	1.05023	0.253572	0.437166	0.233727	0.308338	0.096569	1.04238	0.642241	0.194086	0.481403	0.458486	0.169193	0.397832	0.735501	1.03614	1.04858	0.505916	0.301099	0.500053	0.81521	0.985776	0.683138	1.06992	0.873471	1.11815	2.02916	0.91897	0.946934	1.31729	0.764908	0.868372	1.14914	0.838708	0.796102	0.563485	1.32862
	UNC_Lim2009_LumProg_Median_Adam_PMID.25575446	0.285849	0.091548	0.891233	0.332187	0.477499	0.284265	0.320011	0.021009	0.020711	1.42128	0.689593	0.939383	0.779109	0.204215	0.274978	1.24454	0.211171	0.158974	0.765559	0.370344	0.094333	0.583417	0.349422	0.523062	0.197032	0.734288	0.665872	1.20535	0.301095	0.623309	0.497975	0.445236	0.716082	1.30768	1.3289	0.810357	0.810582	1.29206	0.92789	0.895114	1.32418	0.391285	0.926932	0.554857	0.411506	0.843137	1.14109	1.2844
	UNC_MM_Red20_Median_BMC.Med.Genomics.2011_PMID.21214954	-0.051492	-0.137315	0.130351	0.017266	0.119719	-0.105709	0.216679	0.236391	0.26968	0.472093	0.347642	0.542305	0.591182	0.231122	0.155587	0.155003	0.131698	0.09392	0.496353	0.353833	0.183275	0.417075	0.178633	0.062514	0.169402	0.171637	0.077291	0.273487	0.188967	0.006088	0.377295	0.262027	0.510012	0.522855	0.33035	0.446755	0.503237	0.611749	0.415702	0.274017	0.438441	0.227448	0.601075	0.441867	0.331926	0.378484	0.065259	0.162446
	UNC_Shehata2012_LumProg_Median_Adam_PMID.25575446	0.499993	0.157664	0.52454	0.128847	0.369624	0.41512	0.130476	0.052608	-0.033876	0.448931	0.289716	0.85572	0.581961	0.147925	0.224731	0.307202	0.151132	0.291374	0.508876	0.347774	0.062844	0.415611	0.233377	0.169255	0.163748	0.431649	0.697063	0.598859	0.283167	0.578817	0.237721	0.361655	0.500877	0.663224	0.550705	0.493538	0.627087	1.11145	0.679999	0.646889	0.953799	0.136532	0.221634	0.408454	0.276103	0.648291	0.742473	0.904902
	UNC_S100A9_A8_Median_BMC.Med.Genomics.2011_PMID.21214954	0.778327	0.298926	0.215441	-0.077275	0.266513	0.642636	0.233729	0.746091	0.760043	0.087474	-0.10142	1.15334	0.71476	0.669185	0.3196	0.149967	0.269107	0.243356	0.653931	0.632536	0.365018	0.440437	0.32136	0.009413	0.87775	0.861635	0.928444	0.513854	0.594096	0.420681	-0.291488	1.07118	0.661648	0.25085	0.29884	0.477881	0.926346	0.601649	0.161328	0.814771	1.28882	0.22557	-0.034663	0.754116	0.5988	1.03275	1.25383	1.08681
	UNC_HS_Green21_Median_BMC.Med.Genomics.2011_PMID.21214954	0.129532	-0.101861	0.167753	0.173614	0.180812	-0.233053	0.013314	0.070388	0.131957	0.221366	0.207358	0.453999	0.730624	0.138777	0.110277	0.083114	-0.115746	0.030247	0.475756	0.217726	0.005827	0.296538	0.119713	-0.17871	-0.04819	0.16079	0.457725	0.261761	0.170688	-0.156389	0.122564	0.228862	0.373136	-0.068316	0.012906	0.428131	0.512321	0.501656	-0.03151	0.108174	0.35922	0.105444	0.309897	0.137268	0.29581	0.013752	-0.12048	0.05323
	UNC_Duke_Module07_glucosedepletion_Median_Mike_PMID.20335537	-0.284648	0.308789	-0.21339	0.046162	-0.123525	0.207231	0.394306	0.411925	0.401774	0.605696	0.249689	0.544067	0.006649	0.132438	0.027144	0.301892	0.120026	0.094011	0.166964	0.261088	0.239835	0.285222	0.254378	0.316011	0.786013	0.72949	0.109905	0.338019	0.177202	0.906654	0.167442	0.000489	0.492526	0.312595	0.628729	-0.006485	0.37227	0.184264	0.403046	0.575916	0.501794	0.334561	0.598033	1.12012	0.38724	0.519669	0.641894	0.294593
	Tumour_hypoxia_causes_DNA_hypermethylation_by_reducing_TET_activity_Median_Nature.2016_PMID.27533040	0.789015	0.283529	0.592043	-0.228472	0.344977	0.524736	0.372795	0.647595	0.063973	1.11937	0.152974	0.659979	1.12099	0.168907	0.290442	-0.059393	0.488145	0.562474	0.610858	0.424157	0.079606	0.162572	0.406666	-0.172905	0.533642	1.09444	1.02869	0.652359	0.422805	0.300155	0.448	0.895803	0.389769	1.42562	0.556569	0.351236	0.601741	0.414731	0.76232	0.312839	1.30239	0.238147	0.752949	0.914037	0.639884	0.272634	0.388985	1.23405
	UNC_HER1_Cluster1_Median_BMC.Genomics.2007_PMID.17663798	-0.661497	0.169841	1.12077	0.625685	0.272238	0.43792	1.03482	0.203577	-0.043324	1.29153	0.485533	0.087532	0.453867	0.11609	0.005951	1.07118	0.076027	0.29441	0.216509	0.191002	0.501963	0.460875	0.274456	0.815697	0.598616	1.26642	0.231498	0.545345	0.03906	0.896691	0.677784	0.632977	0.500444	1.35815	1.69951	0.262467	0.287965	0.640666	0.949603	0.674365	1.33449	0.25392	1.19303	1.10979	0.849753	1.17618	1.51168	1.77551
	GSEA_Median_GP1_Proliferation_DNA_repair.r.0.972_REACTOME_CELL_CYCLE_MITOTIC	0.630342	0.07196	1.10664	0.130304	-0.202841	0.136697	0.495026	0.113541	0.177902	0.643979	0.171151	-0.547356	-0.163803	0.275647	0.068502	1.21905	0.027934	0.058672	0.279488	0.257959	0.044456	0.093006	0.412351	0.328003	0.432919	1.24795	0.355383	0.462673	0.372585	1.04593	0.858942	0.73886	0.100149	1.73662	1.5656	0.826257	0.699211	0.204941	1.50512	0.455722	0.360197	0.406838	0.302912	0.361368	1.06949	0.5279	2.44477	2.26574
	Stingl_Day7_Upregulated_Median_Nat.Cell.Biol.2014_PMID.25173976	0.474081	0.437017	0.619943	0.294582	0.159483	0.718261	0.198926	0.511309	-0.069846	0.509802	0.012079	0.125064	0.297691	0.470335	0.307544	0.709053	0.238192	0.134918	-0.115303	0.148908	0.558624	0.074518	0.667821	0.365012	0.184972	1.63579	0.849933	0.538992	0.016202	0.601708	0.703359	0.855474	0.706884	1.46379	1.64553	0.276902	0.39787	0.476305	0.25082	0.618402	0.752988	0.432962	0.902097	0.719032	0.983522	0.611654	2.209	1.85367
	UNC_HS_Red6_Median_BMC.Med.Genomics.2011_PMID.21214954	-0.397389	0.18933	0.392946	0.468391	0.428364	0.738125	0.294666	0.025496	0.329841	1.11805	-0.081851	-0.281082	0.148187	-0.140843	0.059021	0.211039	0.027808	0.127525	0.278743	-0.014757	0.086845	0.117308	0.1198	0.233034	0.219434	0.921073	0.543885	0.338689	-0.005378	1.10486	0.430343	0.76928	0.44779	0.908292	1.40591	0.393383	0.579814	0.11789	0.997393	1.23621	1.01212	0.119218	0.594338	1.08043	0.692076	0.281989	2.33466	2.02525
	Stingl_Up_Proliferation_Median_Nat.Cell.Biol.2014_PMID.25173976	0.704897	-0.099161	0.549264	0.238854	0.175179	0.423621	-0.206132	0.032101	-0.096548	-0.339539	0.119731	0.212965	-0.11734	0.152923	0.158722	1.05015	0.169985	0.249532	0.289988	0.447759	0.392947	0.083859	0.846067	0.406485	0.385017	1.01653	0.652487	0.687018	0.612875	0.59444	0.565829	0.280483	0.255133	0.941346	1.31084	0.399577	0.764888	0.351507	0.990023	1.18482	0.702819	0.509789	-0.08348	0.456341	0.589952	1.43456	1.13355	1.85961
	MDACC_P53_ER.Pos_Median_CCR.2011_PMID.21248301	0.340132	0.218577	0.295905	0.055799	0.171476	0.334966	0.042477	-0.029094	-0.001984	-0.365609	0.369718	0.001969	0.217997	0.002111	0.301734	1.39348	0.275935	0.209658	0.393574	0.377074	0.252864	0.198299	0.356807	0.220791	0.108993	1.37378	1.07072	0.432742	0.166326	0.866201	0.623099	0.425758	0.428204	1.01015	1.13172	0.347684	0.375987	0.673281	0.745355	1.17514	0.491504	0.32955	0.531108	0.614314	0.836126	0.959028	1.6236	1.73596
	UNC_bMYB_Signature_Median_Oncogene.2009_PMID.19043454	0.477077	-0.041981	0.690653	0.303548	-0.07099	0.304316	0.01213	-0.077822	0.237149	0.640699	0.024406	0.012707	0.29325	0.370737	0.248012	0.836727	0.149948	0.238546	0.366199	0.433246	0.084148	0.067454	0.611905	0.447634	0.404841	1.50116	0.946483	0.489464	0.289036	1.05217	0.453202	0.101918	0.668719	1.02749	1.11042	0.594965	0.788015	0.492723	1.16163	0.944742	0.574807	0.2801	0.304187	0.706308	0.901646	0.795915	2.02798	2.07699
	UNC_Duke_Module03_betacatenin_Median_Mike_PMID.20335537	0.59347	0.040124	0.648018	0.675746	0.018359	0.434238	0.059773	-0.096005	-0.265052	0.757262	0.096433	0.137092	-0.358719	0.181586	0.007224	1.23492	0.095948	0.12715	0.391258	0.253765	0.262978	0.075683	0.239242	0.525869	0.475034	0.877537	0.268715	0.420563	0.308335	0.909072	0.582872	0.349419	0.23313	1.14552	1.00878	0.602835	0.464939	0.263116	1.02198	1.06109	1.17084	0.199531	0.248078	0.694173	0.607804	1.24686	1.68722	1.9776
	Bcells_Centroblast_Median_J.Clin.Oncol.2015_PMID.25800755	0.189776	0.19478	0.687074	0.353685	0.217669	0.137847	-0.024234	0.012534	-0.038764	0.83279	0.332252	0.202331	0.058181	0.164871	0.068384	0.712747	0.096933	0.232807	0.240557	0.271624	-0.037738	0.292859	0.112178	0.324271	0.232753	0.69791	0.255908	0.536274	0.18871	0.829069	0.235396	0.343278	0.294624	1.10407	1.14285	0.216543	0.403465	0.386792	0.518485	0.671136	0.703885	0.317786	0.645682	0.425071	0.284943	0.649001	1.13309	1.08448
	GSEA_Median_GP1_Proliferation_DNA_repair.r.0.981_PUJANA_CHEK2_PCC_NETWORK	0.531058	0.213758	0.581581	0.485301	0.12314	0.149059	0.16049	0.043115	0.03412	0.977193	0.087483	-0.233145	-0.149674	0.236136	0.174217	0.827557	0.119187	0.312329	0.363509	0.377823	0.163725	0.191728	0.193276	0.256778	0.512631	0.837515	0.369005	0.579652	0.38081	0.771989	0.477366	0.295551	0.130219	1.58524	1.11776	0.434948	0.542736	0.345518	0.799235	0.838989	0.88824	0.415968	0.546945	0.549151	0.220453	1.04548	1.75286	1.66806
	Knudsen_Neo_common_Median_Clin.Cancer.Res.2014_PMID.25047707	0.574748	0.102339	0.679573	0.40295	0.100578	0.316583	0.57907	-0.026533	-0.029196	1.11069	0.117957	-0.435231	-0.160533	-0.177245	0.230309	0.843454	0.099952	0.040012	0.808967	0.452184	0.111296	0.08963	0.208393	0.389948	0.326346	1.30222	0.560054	0.853676	0.343211	0.996982	0.535324	0.106909	0.409708	1.55406	1.18753	0.449572	0.492089	-0.056001	1.06879	0.850771	0.735084	0.370148	0.515023	0.735034	0.770257	0.828046	1.94146	2.82672
	Prosigna_Proliferation_18_Median_BMC.Med.Genomics.2015_PMID.26297356	0.614116	0.334971	0.443966	0.082267	0.221447	0.225966	0.607843	0.443118	0.112745	0.577315	0.199796	-0.306868	0.199671	0.414577	0.34928	1.1589	0.276288	0.710385	0.295094	0.496134	0.501621	0.171643	0.891192	0.56301	0.812895	1.59113	0.612133	0.9642	0.605234	1.14085	0.679398	0.059071	0.541936	1.92068	1.3109	0.604443	0.554426	0.603267	1.21674	0.726709	1.08485	0.648258	0.808434	0.603123	0.708377	1.3814	2.06919	2.86324
	Pcorr_CSR_Activated_Correlation_PNAS.2005_PMID.15701700	0.854411	0.152271	1.10929	0.736931	0.406791	0.572655	0.228891	0.136629	0.422871	1.00492	0.138248	0.479553	0.473142	0.250997	0.566547	1.38791	0.073214	0.2726	0.596875	0.346312	0.382375	0.315539	0.450953	0.435318	0.398564	1.0601	1.13973	0.633227	0.309426	0.929701	0.633163	0.912152	0.479293	1.26513	1.57803	0.5884	0.813829	0.449495	1.1646	1.07917	1.24897	0.237479	0.82592	0.954439	0.955884	0.875831	2.08432	2.52355
	Scorr_PTEN_Present_Correlation_PNAS.2007_PMID.17452630	0.26258	0.238385	0.73199	0.457656	0.123097	0.367666	0.004003	0.19323	-0.054353	0.763835	0.47636	0.435609	0.289828	0.499728	0.40939	1.34749	0.239695	0.406354	0.211557	0.45059	0.369204	0.443067	0.421339	0.444762	0.477008	0.95053	0.65284	0.67302	0.313953	0.70143	0.763732	0.801758	0.412022	1.43699	1.33629	0.586674	0.773913	0.885715	1.08926	0.92005	0.969431	0.361404	0.833991	0.882585	0.845561	1.58865	1.79934	2.22297
	UNC_HS_Green10_Median_BMC.Med.Genomics.2011_PMID.21214954	0.557897	0.108314	0.849861	0.652512	0.162158	0.496238	0.266678	0.315407	0.221025	0.620828	0.361722	0.50965	0.246607	0.115813	0.537543	1.75018	0.348718	0.542984	0.566286	0.436898	0.338884	0.343454	0.572048	0.519721	0.384803	1.33142	0.616949	0.949846	0.464678	1.37565	0.692139	0.605132	0.614212	1.47938	1.75092	0.733731	0.570817	0.621859	0.796826	1.12832	1.422	0.442004	0.984046	0.511292	0.914636	1.30447	1.68498	2.57424
	RB_LOSS_Median_J.Clin.Invest.2007_PMID.17160137	0.244985	0.026218	0.706884	0.372469	0.125708	0.104196	0.029647	0.007958	-0.093647	0.869796	0.174105	0.228788	0.059772	0.062115	0.161858	1.09674	0.085049	0.45201	0.355928	0.202912	0.193041	0.226462	0.262083	0.351151	0.412255	1.05004	0.608644	0.596499	0.446433	0.884098	0.31786	0.421159	0.385922	0.968742	0.962447	0.568231	0.464569	0.386622	0.640847	0.963775	0.621499	0.251699	0.520292	0.631285	0.654732	0.776826	1.27971	1.95916
	CIN70_Median_Nat.Genet.2006_PMID.16921376	0.745195	0.14083	0.985469	0.602924	0.255304	0.405695	-0.034108	0.024263	-0.120997	1.02068	0.419936	0.431783	0.190514	0.295995	0.253396	1.39287	0.204533	0.499339	0.59669	0.553155	0.403032	0.090266	0.540805	0.340026	0.396284	1.41361	1.09309	0.902689	0.576257	1.29889	0.773096	0.406726	0.284014	1.52768	1.79962	0.732766	0.82318	0.711765	1.1239	1.48612	1.36675	0.332247	0.506748	0.449624	0.977607	1.26088	1.83905	2.70423
	UNC_MProliferation_Median_BMC.Med.Genomics.2011_PMID.21214954	0.590251	0.182602	0.881945	0.386827	0.088924	0.293211	0.119105	-0.195928	0.164906	0.284515	0.099766	-0.142585	0.0264	0.199632	0.253545	0.914364	0.060397	0.064115	0.28323	0.191931	0.117441	0.0959	0.422296	0.43411	0.217036	1.20421	0.456938	0.635144	0.261144	0.607729	0.341243	0.401582	0.267104	1.04828	1.19361	0.503243	0.526023	0.468448	0.920141	0.842454	0.759735	0.219315	0.376426	0.258712	0.488416	0.894942	1.54904	1.88502
	UNC_Proliferation_Cluster_Median_BMC.Med.Genomics.2011_PMID.21214954	0.120519	0.185982	0.96741	0.34697	0.343404	0.680029	0.281097	0.077903	0.134553	0.458391	0.07752	-0.085837	0.122826	0.273641	0.101494	1.3541	0.099486	0.266114	0.514054	0.321866	0.113934	0.215643	0.525333	0.501761	0.700951	1.63435	0.511304	1.02404	0.303793	0.924316	0.478293	0.340965	0.396084	1.28421	1.48136	0.664527	0.696965	0.462054	1.22984	1.21658	1.14908	0.381818	0.300045	0.616984	0.811132	1.04022	2.09831	2.55483
	UNC_MM_Green19_Median_BMC.Med.Genomics.2011_PMID.21214954	0.893295	0.201564	0.877159	0.604823	0.072694	0.279986	0.158045	0.023922	-0.009431	0.9475	0.189313	0.206001	0.11333	0.2565	0.203218	1.19832	0.194949	0.184381	0.297912	0.175752	0.238235	0.361709	0.362447	0.229309	0.493665	1.23589	0.625705	0.317704	0.479316	0.766199	0.527607	0.427762	0.438312	1.15746	0.977636	0.651701	0.770442	0.359667	0.715623	0.823291	0.998346	0.296147	0.607634	0.482095	0.429543	0.889844	1.5289	1.70016
	UNC_MM_C3Tag_1pFDR_UP_Median_Genome.Biology.2007_PMID.17493263	0.406698	0.118141	0.960507	0.849218	0.015941	0.339658	-0.008007	0.082424	0.06353	1.56508	0.49334	0.568896	0.323458	0.273557	0.22211	1.50847	0.079338	0.378148	0.893031	0.737655	0.444321	0.36522	0.487356	0.525508	0.35488	1.68085	1.15287	0.903465	0.447521	1.17349	1.03344	0.805524	0.271948	1.45006	2.03025	0.798686	1.07206	0.861456	1.23361	1.48185	1.58574	0.407379	0.769234	1.12622	1.32434	1.14453	2.22982	2.77927
	UNC_MM_Red10_Median_BMC.Med.Genomics.2011_PMID.21214954	0.064363	0.334575	0.837806	1.01059	0.075809	0.428084	0.063646	0.065795	-0.226558	1.44339	0.453998	0.261713	0.431529	0.53011	0.189277	1.42565	0.136424	0.123973	0.534553	0.529959	0.214349	0.370399	0.605097	0.449297	-0.046032	1.88625	0.987937	0.621829	0.324544	1.01375	0.995995	0.557329	0.650482	1.62305	1.96159	0.657347	1.07222	0.852493	1.07517	1.35904	1.6358	0.464957	1.09269	0.542966	0.910901	0.627692	2.59691	2.446
	UNC_RB_LOH_Median_Breast.Cancer.Res.2008_PMID.18782450	1.23059	0.317528	1.66278	0.580699	0.350427	0.309346	0.291164	0.075072	-0.194193	2.03986	1.1208	0.746996	1.11923	0.334723	0.533922	1.51304	0.258511	0.500689	0.638964	0.993809	0.772572	0.612005	0.830946	0.622926	1.02001	2.03059	0.89698	1.0319	0.525527	1.64643	1.26995	0.638841	0.655767	3.1673	2.03705	0.784816	1.72707	1.2936	1.69336	1.14908	1.48926	0.714466	1.20617	1.26724	0.85227	1.42345	3.44159	3.10785
	UNC_MM_WAPTag_1pFDR_UP_Median_Genome.Biology.2007_PMID.17493263	0.483564	0.141337	0.832618	0.402653	-0.067881	0.174781	0.071331	-0.092388	-0.078327	0.372454	0.266746	0.209034	0.045604	0.071572	0.104266	0.990041	0.074766	0.289121	0.415041	0.305402	0.110904	0.20567	0.161104	0.086834	0.321062	0.964976	0.462366	0.499459	0.212822	0.596035	0.275688	0.41674	0.125406	0.953644	1.05378	0.375744	0.614217	0.346716	0.696202	0.760487	0.745179	0.215387	0.257862	0.526787	0.598289	0.797916	1.71864	1.3549
	UNC_MM_Red5_Median_BMC.Med.Genomics.2011_PMID.21214954	0.565352	0.195783	0.882404	0.562935	0.288006	0.485608	0.825424	0.046793	0.051611	1.22427	0.61928	0.318051	0.171225	0.060886	0.116792	1.234	0.324309	0.219062	0.526343	0.615505	0.407143	0.458886	0.478268	0.3975	0.791899	1.46761	0.409314	0.930844	0.392488	0.851169	0.708767	0.590861	0.278279	1.55501	1.47534	0.516747	0.888018	0.575626	1.07397	0.965204	0.835214	0.48217	0.843304	0.856695	1.02983	1.1338	2.43547	1.89001
	UNC_MM_Green6_Median_BMC.Med.Genomics.2011_PMID.21214954	0.10232	0.20082	2.01918	0.702988	0.020217	0.114323	0.936662	-0.13891	0.198916	2.37669	0.868221	0.200941	0.620652	-0.044946	-0.133073	1.70877	0.346471	0.090799	0.668335	0.485532	0.631096	0.457955	1.25366	0.75377	0.805675	1.55608	0.59992	0.887206	0.789866	2.16286	1.4576	0.66448	0.749658	2.55108	2.57041	1.14124	1.31537	0.96706	1.81697	0.888242	1.59147	0.819194	0.170146	1.09192	0.499501	1.31566	4.09205	3.07462
	UNC_HS_Red23_Median_BMC.Med.Genomics.2011_PMID.21214954	0.976799	0.056299	0.837954	0.445125	0.18452	0.184446	0.089518	-0.230576	0.00761	0.042419	0.284437	0.041749	0.020648	0.177838	0.264954	0.926889	0.017487	0.262474	0.419738	0.270402	0.194862	0.072113	0.483906	0.356324	0.412548	1.39167	0.716095	0.407402	0.40004	0.86532	0.343293	0.250203	0.347682	1.41774	1.33005	0.607067	0.736567	0.431592	0.616385	0.996206	0.783605	0.253333	0.307937	0.22481	0.595727	0.912124	1.3473	1.96133
	UNC_HER1_Cluster2_Median_BMC.Genomics.2007_PMID.17663798	-0.227363	0.522908	1.19016	0.7565	0.461033	0.760705	0.561732	0.213221	0.564177	1.27536	0.384656	-0.281549	0.584466	0.243292	0.174981	1.55249	0.363352	0.850591	0.62404	0.37636	0.192645	0.586939	0.242655	0.54554	0.889934	1.03643	0.768961	1.25026	0.583369	1.27592	0.762737	1.42266	0.24986	1.90829	2.83269	0.734238	1.21269	1.02612	1.64566	1.62254	1.83576	0.90235	1.83366	1.63962	1.31162	1.12969	1.6721	1.82965
	UNC_HS_Green2_Median_BMC.Med.Genomics.2011_PMID.21214954	0.569917	0.162906	0.484555	0.087549	0.172458	0.409496	0.227314	0.261248	0.08811	0.708997	0.326754	0.326746	0.32675	0.213976	0.119266	0.301425	0.293503	0.310695	0.5328	0.317016	0.254186	0.351022	0.209499	0.170415	0.871014	1.12438	0.816371	0.794779	0.406318	0.646424	0.40211	0.829398	0.440204	1.18578	1.45557	0.393598	0.697766	0.730468	0.659596	1.25564	1.00992	0.410929	0.766506	1.12035	0.746827	1.28215	1.41908	1.70083
	Wirapati_Proliferation_Median_Breast.Cancer.Res.2008_PMID.18662380	1.09961	0.425324	1.11483	0.533318	0.097981	0.608146	0.411726	0.195802	-0.161118	-0.172946	0.163341	-0.048019	-0.19304	0.024573	0.527577	1.50428	0.438655	0.368591	0.640325	0.482836	0.490277	0.173627	0.540831	0.412391	0.285453	1.6113	1.2209	0.553744	0.387232	1.24404	0.979517	0.130055	0.380006	1.87132	1.1307	0.799087	0.841544	0.139871	1.05117	1.16641	1.73062	0.294227	0.559675	0.397977	0.895358	1.59845	2.12629	3.15799
	UNC_MM_C3Tag.2012_Median_Genome.Biol.2013_PMID.24220145	0.221528	-0.095011	0.741083	0.542853	0.080916	0.261883	-0.140237	0.045251	-0.117061	-0.041556	0.150327	0.467308	0.117936	0.10417	0.278321	1.50598	0.096867	0.369511	0.656818	0.642416	0.568864	0.329642	0.270836	0.202239	0.192697	1.5798	1.28026	0.58228	0.348223	1.19282	0.539155	0.411708	0.45913	1.08839	1.11622	0.62544	0.660404	0.624082	0.624875	1.26353	1.59563	0.13052	0.552936	0.430113	0.700247	1.23708	1.6399	2.52177
	UNC_MM_Myc.2012_Median_Genome.Biol.2013_PMID.24220145	0.7421	0.311515	0.705595	0.49079	0.497912	0.279492	0.271664	-0.089451	-0.140232	1.29575	0.314725	0.115832	0.506771	0.085022	0.147874	0.745558	-0.041766	0.231837	0.32219	0.057763	0.092776	0.106033	0.191048	0.459696	0.619242	1.32701	0.72336	0.461879	0.300226	0.943827	0.337467	0.704711	0.585169	1.48492	1.15164	0.50676	0.431655	0.304267	0.892651	0.789182	0.88869	0.342181	0.49598	0.996047	0.689662	0.726078	1.47802	2.3221
	GHI_RS_Model_NJEM.2004_PMID.15591335	0.524363	0.128239	0.123044	-0.103227	-0.287177	0.866555	-0.081339	0.372709	0.716928	-1.54655	-0.116674	-0.167807	0.099875	0.174534	0.347433	1.29019	0.456077	0.118363	0.489119	0.426369	0.58974	-0.158324	0.960477	0.697483	0.566018	1.62595	1.66698	0.9081	0.500077	1.2028	0.824225	0.246999	0.83945	0.077271	1.30135	0.798003	1.41291	0.817913	0.650406	1.38867	1.45794	0.804786	0.091866	1.20814	0.96729	1.77083	2.41167	2.99158
	UNC_Glycolysis_Signature_Median_BMC.Med.2009_PMID.19291283	0.697244	0.268688	0.443565	0.34702	0.300448	0.534525	0.408596	0.484341	0.206208	1.0593	0.663808	0.846779	0.336022	0.295984	0.354138	0.51804	0.366516	0.401356	0.609916	0.374586	0.632139	0.087949	0.21973	0.096319	0.847475	0.532818	0.760134	0.178305	0.400525	0.827632	0.222205	0.227446	0.373572	1.11551	0.338485	0.665224	0.952752	0.373959	0.623116	0.881702	1.15743	0.164079	0.830913	0.617013	0.592898	0.947128	0.449824	1.52041
	Inflammatory_Breast_Cancer_79_IBC_Median_CCR.2013_PMID.23396049	-0.529622	0.256797	0.159239	0.192407	-0.112347	-0.031551	0.641319	0.408921	0.324337	0.762654	0.283079	0.298104	0.116002	0.426727	0.168765	1.28031	0.114357	0.60247	0.780227	0.627713	0.558084	0.238183	0.466542	0.428216	1.12188	0.940271	0.884062	0.433422	0.437402	1.45695	0.792917	0.834845	0.343056	0.93621	1.41301	0.411489	0.510437	0.332009	0.926647	1.33181	0.931559	0.522445	1.26828	1.53669	1.22288	1.19366	2.01304	2.68333
	UNC_HS_Red1_Median_BMC.Med.Genomics.2011_PMID.21214954	0.462438	0.11972	0.370128	0.23767	0.139443	0.209048	0.421443	0.305958	0.342026	0.741211	0.615623	0.627139	0.666229	0.528231	0.880942	0.999272	0.384949	0.401971	0.773524	0.650772	0.720057	0.461944	0.406921	0.850867	0.738991	1.5423	1.26476	1.05532	0.415695	0.783948	0.85195	1.00625	1.13929	1.90692	1.44945	0.58317	0.968294	1.12683	1.20519	1.54449	1.12397	0.634321	1.44257	1.52666	1.32855	1.84286	2.15688	2.29645
	UNC_HS_Red13_Median_BMC.Med.Genomics.2011_PMID.21214954	0.28251	0.076315	0.788587	0.05266	0.219763	0.286039	0.453401	0.325312	-0.078838	0.47409	0.388265	0.587018	0.457212	0.424215	0.483396	1.19976	0.573354	0.663405	0.453692	0.671043	0.560316	0.578942	0.649707	0.793013	0.729262	1.3545	0.970597	1.05246	0.403324	0.929924	0.862018	0.998986	0.432724	1.58611	1.22533	0.518767	0.847768	1.25549	1.22492	1.24091	0.945473	0.432855	0.89971	1.10974	1.10718	1.56042	1.47889	1.93988
	UNC_Scorr_P53_Mut_Correlation_BMC.Cancer.2006_PMID.17150101	0.842789	0.6617	1.25068	0.509623	0.439881	0.509182	0.862879	0.375961	3.6e-05	1.29176	0.338471	0.737446	1.04328	0.662413	0.57215	1.97795	0.646068	1.04058	0.442131	0.665071	1.0329	0.682741	0.982215	1.01357	1.68972	2.39355	1.73707	1.50359	0.767205	1.56874	1.04788	1.89684	0.7592	2.54124	1.4385	1.21718	0.848711	1.18188	2.00233	2.03058	1.38854	0.838595	1.68038	1.88325	1.44008	2.22091	2.14749	3.77024
	UNC_ROR_S_Model_JCO.2009_PMID.19204204	0.238628	0.498323	0.275404	0.023358	-0.161927	0.035902	-0.038063	0.875838	0.112962	0.215672	0.402584	0.784278	0.093055	0.362769	0.574701	3.0609	0.698524	0.801173	0.38529	0.575067	1.32056	0.48771	0.681917	1.20222	1.2061	2.22204	1.84058	1.02105	0.876074	1.1399	1.67597	0.782253	0.823805	1.4463	2.106	1.01847	1.09475	1.06281	0.306544	1.71299	1.9352	0.729284	1.62455	1.33658	1.87948	2.92618	1.88744	3.07641
	UNC_Scorr_IIE_Correlation_JCO.2006_PMID.16505416	-0.116302	0.082663	-0.21773	-0.345343	-0.078028	0.204367	-0.103699	0.673169	0.452601	-0.019856	-0.01053	0.661935	0.31074	0.473957	0.497565	0.366799	0.458894	0.445086	0.454328	0.457414	0.362528	0.374777	0.183345	0.426864	0.822743	1.03773	0.897268	0.755814	0.19086	0.867696	0.733293	0.984074	0.77925	0.525808	1.2732	0.474813	0.601051	0.552707	0.320051	1.23024	1.08229	0.569423	1.24341	1.38707	1.09383	1.33857	1.09215	1.79067
	UNC_MM_p53null.Luminal_Median_Genome.Biol.2013_PMID.24220145	-0.08507	0.089807	0.163686	0.278162	0.01979	0.401909	0.766322	0.310001	0.165875	0.759547	0.388706	0.550196	0.444061	0.387238	0.083502	1.17465	0.289425	0.454006	0.761394	0.504308	0.4866	0.496653	0.323434	0.499177	0.715374	0.790004	0.422023	0.292012	0.360403	0.776208	0.538342	0.417096	0.235124	0.953518	0.90275	0.701495	1.15205	0.828827	0.582617	0.610135	0.894491	0.335927	0.809312	1.12165	0.991633	1.00239	2.09532	1.53034
	UNC_PIK3CA.Hutti_Median_Cancer.Res.2012_PMID.22552288	0.631542	0.218152	0.878065	0.320585	0.229117	0.293853	0.378218	0.15817	0.041387	0.705242	0.343725	0.528478	0.455549	0.344731	0.263635	0.534401	0.328204	0.508114	0.646745	0.506438	0.387952	0.3156	0.345667	0.201938	0.698151	0.9877	0.950246	0.67043	0.515991	0.65552	0.256833	0.571366	0.364837	1.20924	0.781693	0.643706	0.832548	0.776709	0.493879	0.869768	1.18791	0.239824	0.624856	0.455078	0.615064	1.1566	1.67679	1.97254
	UNC_MM_Green2_Median_BMC.Med.Genomics.2011_PMID.21214954	0.20539	0.049488	0.824822	0.466335	0.315528	0.109914	0.252503	-0.178525	-0.140587	1.46846	0.297032	-0.126568	-0.066443	-0.164069	-0.021595	0.980213	-0.071269	0.104572	0.270791	-0.050665	-0.005748	0.031682	0.286983	0.219939	0.147918	0.920909	-0.20002	0.472264	0.176031	1.05408	0.286905	0.275086	0.279382	1.26063	1.35248	0.190331	0.315908	0.308026	0.983185	0.688569	0.363361	0.314751	0.4831	0.68683	0.359298	0.080897	1.84429	1.65307
	UNC_Unknown_12_Median_BMC.Med.Genomics.2011_PMID.21214954	0.672266	1.24075	-1.16063	-0.398316	-0.182193	-0.177825	0.74891	0.467691	0.328863	-0.137028	0.243214	0.856903	-0.350633	-0.413523	-0.284696	0.672491	-0.055075	0.630314	-0.374625	-0.389708	-0.059144	-0.328482	0.141305	0.582303	1.17412	0.023601	-0.207082	-0.79308	0.128775	0.830239	-0.508073	-0.422596	0.005706	-0.236564	-0.903713	-0.261184	0.100045	0.115575	0.472379	0.483708	-0.102236	0.007493	-0.717178	0.518554	-0.2337	-0.631302	0.309202	-0.746233
	UNC_HS_Green24_Median_BMC.Med.Genomics.2011_PMID.21214954	0.098006	-0.064591	-0.357591	0.038491	-0.096697	-0.559587	-0.787351	-0.257694	0.183116	2.14869	0.02683	0.204629	0.63939	-0.110524	-0.457166	-1.64092	-0.432904	-0.493966	-0.397525	0.395121	-0.253048	0.358239	-0.303721	0.227842	0.342304	0.862969	-0.677961	-0.303867	-0.538037	0.297675	-0.202455	-0.27118	0.903957	-0.082389	0.065609	0.283438	-0.155502	-0.539568	0.163814	0.987279	1.01751	-0.173685	0.016764	0.816138	-0.511896	0.078877	-1.34224	-0.643268
	UNC_Unknown_8_Median_BMC.Med.Genomics.2011_PMID.21214954	1.06122	0.222607	-0.158654	0.06479	0.121862	-0.315957	-0.93104	-0.143917	0.199073	0.955389	-0.019629	0.746319	0.615316	-0.196642	-0.361016	-1.51681	-0.299318	-0.27389	-0.061994	0.409127	-0.179531	0.337664	-0.211708	0.209816	0.099494	0.954899	-0.042716	-0.463623	-0.209548	0.525822	-0.452742	-0.101481	0.881074	-0.16886	0.044944	0.533318	0.468241	-0.386828	-0.067092	0.557847	1.31171	-0.141384	-0.396257	0.593428	-0.252349	0.429839	-1.21548	-0.217641
[truncated: 1,665 more columns]

## Sheet: Suppl.Fig.S2
	unadjusted			adjusted
	tumor_fraction	num_altered_segments		tumor_fraction	num_altered_segments
	0.0733	0		0.1297	320
	0.269	297		0.1453	160
	0.06308	11		0.1436	241
	0.04752	5		0.1292	262
	0.03709	0		0.3563	198
	0.1977	257		0.05319	34
	0.4069	487		0.08074	210
	0.5269	437		0.1144	209
	0.06609	20		0.2212	240
	0.05925	0		0.07182	288
	0.2273	193		0.08072	132
	0.3664	297		0.07162	200
	0.349	130		0.1078	286
	0.252	126		0.1673	190
	0.1395	91		0.5635	140
	0.06941	0		0.07202	98
	0.1627	104		0.349	169
	0.5496	427		0.2729	150
	0.4414	182		0.06315	90
	0.4641	401		0.1627	147
	0.07051	0		0.1343	351
	0.05157	7		0.05438	223
	0.08495	33		0.2164	162
	0.07273	4		0.05684	44
	0.1135	164		0.4641	242
	0.07585	24		0.1395	96
	0.07182	71		0.08291	352
	0.1365	359		0.1201	118
	0.08074	79		0.04689	111
	0.3365	293		0.03709	117
	0.2083	209		0.06412	40
	0.04878	3		0.05246	22
	0.4715	449		0.1283	214
	0.2882	127		0.09237	362
	0.0598	0		0.1426	152
	0.07129	0		0.07636	26
	0.05246	0		0.07051	48
	0.07796	0		0.07678	223
	0.682	190		0.1647	9
	0.05723	0		0.1264	25
	0.1072	21		0.06308	194
	0.04689	0		0.4029	257
	0.3563	132		0.07635	123
	0.1343	345		0.07786	6
	0.1292	167		0.4583	216
	0.1388	191		0.252	172
	0.07464	0		0.05838	42
	0.06749	0		0.05355	44
	0.06183	0		0.08272	8
	0.07202	0		0.33	154
	0.05874	0		0.04752	290
	0.06507	19		0.06941	44
	0.02779	0		0.3664	151
	0.09237	93		0.05553	27
	0.08291	66		0.05301	26
	0.07786	0		0.1093	16
	0.05785	4		0.09384	22
	0.1144	57		0.06749	22
	0.07162	19		0.08694	26
	0.2164	154		0.05874	33
	0.108	148		0.1388	330
	0.1673	190		0.06805	52
	0.1088	141		0.05941	22
	0.1264	23		0.682	181
	0.1418	153		0.05604	27
	0.05611	0		0.0733	27
	0.1453	135		0.08257	28
	0.1689	15		0.05784	22
	0.06931	0		0.1911	240
	0.07057	20		0.1181	256
	0.07948	12		0.4414	125
	0.1094	22		0.07057	93
	0.05941	0		0.07464	34
	0.05749	0		0.2882	124
	0.05053	0		0.07796	5
	0.03686	0		0.04679	68
	0.1093	15		0.3081	310
	0.05438	3		0.108	334
	0.06758	1		0.07406	25
	0.07636	4		0.1072	22
	0.1308	168		0.07143	25
	0.1288	113		0.07548	28
	0.06533	8		0.05749	38
	0.1196	74		0.5713	135
	0.05244	12		0.06533	215
	0.6406	227		0.0598	9
	0.05751	0		0.1088	346
	0.6866	488		0.06966	25
	0.5546	304		0.05762	30
	0.7687	269		0.269	370
	0.07093	20		0.1689	15
	0.05416	0		0.1094	22
	0.2833	331		0.05723	58
	0.5608	231		0.6434	263
	0.04346	0		0.06186	56
	0.1008	95		0.2083	216
	0.09384	20		0.05416	22
	0.1861	6		0.4471	29
	0.2439	270		0.07093	302
	0.3081	326		0.06931	22
	0.08199	21		0.06165	23
	0.05762	0		0.09411	23
	0.1436	234		0.07838	158
	0.1078	78		0.05152	46
	0.0381	3		0.05785	47
	0.05684	0		0.5608	213
	0.6544	208		0.05157	87
	0.08072	10		0.05925	37
	0.2004	313		0.06183	55
	0.6212	409		0.03686	22
	0.1647	7		0.08199	22
	0.06315	7		0.05053	22
	0.1412	226		0.04346	190
	0.676	464		0.05611	79
	0.2207	137		0.07585	61
	0.2729	140		0.05168	109
	0.09177	32		0.05244	102
	0.07635	7		0.1414	429
	0.08694	0		0.1861	28
	0.06805	1		0.09177	269
	0.05838	0		0.07787	43
	0.07678	35		0.5269	278
	0.4583	181		0.06806	92
	0.1181	202		0.06609	77
	0.6434	327		0.05751	22
	0.05319	0		0.06758	47
	0.08825	23		0.5513	171
	0.2212	145		0.1977	367
	0.5334	471		0.5546	222
	0.06186	0		0.6544	308
	0.07838	14		0.07817	52
	0.08257	2		0.02779	233
	0.1297	166		0.07797	53
	0.09601	59		0.2207	141
	0.5713	140		0.07948	203
	0.1262	114		0.2439	229
	0.04679	0		0.2161	146
	0.5635	148		0.08825	51
	0.09151	55		0.4715	324
	0.1414	268		0.0381	36
	0.06412	1		0.4761	241
	0.4761	394		0.07129	90
	0.1067	255		0.09386	155
	0.05152	0		0.06507	124
	0.45	346		0.1196	322
	0.2507	361		0.7687	235
	0.07787	0		0.2273	257
	0.07797	8		0.6866	169
	0.1857	178		0.2004	388
	0.8384	219		0.07273	226
	0.06806	20		0.04878	301
	0.3461	284		0.676	433
	0.3469	286		0.8384	211
	0.05553	0		0.3365	313
	0.07406	0		0.1308	404
	0.05301	8		0.1067	350
	0.07143	2		0.1418	229
	0.06966	0		0.08253	204
	0.09411	21		0.1857	202
	0.33	147		0.1008	251
	0.07548	0		0.4069	168
	0.1283	84		0.09601	389
	0.1201	93		0.08495	166
	0.3558	362		0.1412	273
	0.2161	86		0.6406	285
	0.05355	0		0.3469	233
	0.05784	0		0.2833	366
	0.4029	466		0.1288	376
	0.08253	34		0.1262	197
	0.05168	0		0.5334	155
	0.1426	146		0.3558	276
	0.1911	204		0.5496	405
	0.09386	57		0.3461	288
	0.4471	29		0.09151	388
	0.07817	31		0.1135	346
	0.05604	0		0.1365	389
	0.5513	188		0.08448	246
	0.08272	0		0.45	335
	0.06165	0		0.6212	314
	0.08448	44		0.2507	358

## Sheet: Suppl.Fig.S4
	S4A			S4B
	PAM50	UNC_RB_LOH		UNC_RB_LOH_tertiles	PAM50 Proliferation score
	LumA	0.292941		1-low	-0.312456
	Basal	1.84932		2-medium	0.234093
	Her2	1.19533		2-medium	-0.465899
	Basal	0.930826		2-medium	0.192219
	Basal	1.3399		2-medium	-0.346897
	Basal	3.0889		1-low	-0.898688
	LumB	0.613154		3-high	0.248912
	Her2	0.984942		2-medium	-0.00640865
	Basal	3.15268		1-low	0.172346
	Basal	0.336059		1-low	-0.685012
	Basal	0.467149		1-low	-0.224024
	Basal	0.743859		1-low	0.236919
	Basal	1.72342		1-low	-0.34493
	LumA	0.517288		2-medium	0.36448
	Basal	2.5659		1-low	-1.00498
	LumB	1.04195		3-high	-0.270588
	Basal	4.29075		2-medium	-1.03768
	Basal	0.931805		2-medium	-0.164237
	LumA	0.686833		2-medium	-0.172746
	Basal	2.57064		1-low	0.00089081
	Her2	1.07169		1-low	-0.261323
	Basal	3.05204		1-low	-0.939832
	Basal	1.8307		2-medium	0.775606
	Basal	1.77798		1-low	-0.722876
	LumA	-0.427011		2-medium	-0.395805
	LumB	0.741092		2-medium	0.47044
	Basal	1.50793		1-low	-0.823443
	Basal	1.83318		2-medium	-0.253756
	Basal	3.52736		2-medium	0.396695
	LumA	1.38006		3-high	0.452602
	Basal	2.07154		1-low	-0.26846
	Normal	-0.418321		1-low	0.111691
	Normal	0.316298		1-low	-0.57395
	Basal	2.02284		2-medium	-0.382531
	Basal	1.21233		2-medium	-0.172205
	LumB	0.861845		1-low	0.181134
	Basal	2.28304		2-medium	0.197195
	Normal	0.487059		1-low	-0.534635
	LumB	1.02393		1-low	-0.229809
	LumA	0.781314		3-high	0.446746
	Basal	-0.0152807		2-medium	-0.158723
	LumA	0.520425		1-low	-0.427379
	Basal	3.47586		2-medium	0.0359414
	Normal	0.311216		1-low	-0.536724
	Basal	0.0536582		1-low	-0.124763
	Basal	1.78351		3-high	0.294945
	Basal	0.368604		1-low	-0.311996
	Basal	0.054834		1-low	-0.169022
	Basal	2.07838		2-medium	0.0404413
	Normal	0.557223		2-medium	0.224733
	Basal	1.25704		2-medium	0.407005
	Basal	3.58298		1-low	-0.0638406
	Her2	0.693883		1-low	-0.624303
	LumA	0.00914468		2-medium	-0.576026
	LumA	-0.0104277		1-low	-0.0592098
	LumB	0.546413		2-medium	0.105154
	Basal	1.44194		1-low	-0.312012
	Her2	1.28409		1-low	-0.790157
	Normal	1.00791		1-low	-0.62261
	Her2	1.33649		2-medium	-0.730206
	Basal	4.07442		1-low	0.293604
	Basal	2.81645		2-medium	-0.0292869
	Basal	2.3971		3-high	0.204447
	LumB	1.17847		1-low	0.240609
	Basal	2.39064		2-medium	0.0353014
	Basal	1.59065		1-low	0.217172
	Basal	1.50794		2-medium	-0.131433
	Her2	1.76217		1-low	0.551715
	Basal	2.05342		1-low	0.424717
	Basal	2.39992		1-low	-0.514699
	Basal	1.48527		1-low	-0.553923
	LumA	0.0278124		1-low	0.359633
	Basal	1.12022		2-medium	-0.79968
	Basal	0.893979		1-low	-0.631512
	Basal	0.752699		3-high	0.540312
	Basal	1.71936		2-medium	-0.0758635
	Basal	2.9887		2-medium	0.234514
	LumA	0.469724		2-medium	0.804295
	Basal	0.999022		2-medium	-0.634716
	LumA	0.932303		1-low	-0.487529
	Basal	2.28402		2-medium	0.15691
	Basal	1.74487		1-low	-0.707089
	Basal	1.25394		3-high	0.42234
	Basal	2.25849		1-low	-0.275442
	Basal	1.76708		1-low	-0.161675
	Basal	0.998898		2-medium	-0.143469
	Basal	3.46791		2-medium	0.0564564
	Basal	2.00512		1-low	-0.660381
	Basal	1.43592		1-low	-0.831859
	Basal	1.88342		2-medium	0.0589821
	Basal	2.42889		2-medium	-0.809875
	Basal	0.0895872		1-low	0.849703
	Basal	1.10705		1-low	-0.200941
	Normal	1.31164		2-medium	0.294067
	Basal	1.74593		1-low	-0.763485
	Her2	1.04777		1-low	-0.0705192
	Her2	1.27984		3-high	0.194762
	Basal	1.91652		3-high	0.420793
	Basal	1.49439		1-low	-0.0176674
	Basal	1.1435		3-high	0.283473
	Basal	3.36174		2-medium	-0.74055
	Basal	0.55136		2-medium	0.129997
	LumB	0.618569		2-medium	0.624393
	Basal	0.0557536		2-medium	0.155386
	Basal	0.972063		1-low	-0.0101288
	Basal	1.17892		1-low	-0.620234
	Basal	1.74274		1-low	-0.866924
	Her2	2.13519		1-low	-0.318177
	Basal	2.48972		1-low	-0.437661
	Basal	1.79401		2-medium	-0.631278
	Basal	1.14518		2-medium	-0.188243
	Basal	1.34553		2-medium	-0.774805
	Basal	1.3317		2-medium	0.256659
	Her2	0.663264		2-medium	-0.0585898
	Basal	3.10407		2-medium	0.486239
	Basal	0.965198		3-high	0.371131
	Basal	0.796304		2-medium	0.387446
	LumA	0.307367		2-medium	0.402454
	Basal	1.48085		1-low	0.457282
	LumB	2.18598		1-low	-0.682964
	Basal	2.7475		2-medium	-0.281403
	Normal	1.18349		2-medium	-0.360281
	Basal	1.97736		2-medium	-0.799151
	Basal	0.940756		1-low	0.0881876
	Basal	2.78807		1-low	0.380936
	Basal	1.15777		1-low	-0.302188
	Basal	1.90184		2-medium	-0.101936
	Basal	3.22317		2-medium	0.582901
	Basal	3.80165		3-high	0.642344
	Basal	1.50914		1-low	0.249151
	Basal	1.88151		1-low	0.252291
	Basal	1.45213		2-medium	-0.133718
	Her2	0.387079		2-medium	0.0702282
	Normal	1.24682		2-medium	0.319923
	Basal	2.63685		1-low	0.191105
	Basal	1.68618		3-high	0.276189
	Normal	0.526762		2-medium	0.295832
	LumA	1.46063		2-medium	0.608975
	Basal	0.570053		1-low	0.341952
	Basal	1.43372		2-medium	-0.0784057
	LumB	1.23268		1-low	-0.466968
	Basal	2.00649		1-low	-0.307919
	Basal	1.56031		1-low	-0.887388
	Basal	2.05776		2-medium	-0.360233
	Her2	0.435129		3-high	0.026161
	Normal	1.05543		1-low	-0.0416864
	LumA	0.0148953		3-high	-0.479303
	LumA	0.69478		2-medium	0.192325
	Basal	0.419852		1-low	-0.369695
	Basal	2.62261		1-low	0.3701
	Basal	1.42243		2-medium	-0.672231
	Basal	2.4025		1-low	-0.249007
	Basal	3.14754		2-medium	-0.811945
	Basal	0.404428		1-low	-0.729634
	Basal	2.27067		2-medium	-0.606968
	Basal	1.47929		3-high	0.540076
	Basal	2.69496		3-high	0.905366
	Basal	0.925131		2-medium	0.482178
	Basal	1.49464		2-medium	-0.285091
	Normal	1.56623		2-medium	0.690147
	Basal	1.7576		1-low	-0.494125
	Basal	1.35387		1-low	-0.276621
	Basal	0.263544		1-low	-0.407566
	Basal	0.427914		1-low	-0.64816
	Basal	1.53587		3-high	-0.305945
	Basal	1.6273		1-low	0.431133
	Basal	0.772539		3-high	-0.0861539
	Her2	1.3406		2-medium	0.485041
	Basal	1.49137		2-medium	0.695011
	Basal	0.962849		1-low	-0.0292673
	Basal	1.89872		1-low	0.00086393
	Basal	0.632667		3-high	0.464013
	Basal	1.14809		3-high	0.454074
	Normal	0.514248		1-low	-0.440571
	Basal	1.72611		1-low	-0.301294
	Basal	0.769419		1-low	0.0719717
	Basal	2.83558		2-medium	0.339152
	Basal	1.67255		1-low	-0.164852
	Basal	2.05963		1-low	-0.501425
	Normal	0.027537		1-low	-0.401749
	Her2	0.422125		1-low	-0.782368
	Her2	0.48024		2-medium	0.445707
	Her2	0.505525		1-low	-0.0101897
	LumB	0.378691		3-high	0.138057
	LumA	0.216528		2-medium	0.0500125
	Basal	2.49699		2-medium	0.288861
	Basal	4.10695		1-low	0.183596
	Basal	2.54328		2-medium	-0.218925
	Basal	1.47209		1-low	-0.0658542
	Basal	2.5702		1-low	-0.498076
	LumB	1.04387		1-low	-0.0318747
	Basal	0.072593		1-low	-0.87461
	Basal	1.87309		1-low	-0.264459
	Basal	0.776934		3-high	0.147512
	Basal	2.58386		1-low	-0.642176
	Basal	3.29982		2-medium	-0.645868
	Basal	1.01063		1-low	0.231019
	Basal	0.375912		1-low	-0.617982
	Basal	1.98377		1-low	-0.311092
	Basal	2.00018		2-medium	-0.119818
	Basal	0.730005		1-low	-0.0714384
	Basal	0.682461		1-low	-0.467404
	Basal	1.11648		1-low	-0.433821
	LumA	0.181993		2-medium	-0.113831
	Basal	2.08598		1-low	-0.42317
	Basal	1.65365		1-low	0.401831
	Basal	0.440814		1-low	0.262058
	Basal	3.35397		3-high	0.595888
	Basal	1.84603		3-high	0.783359
	Basal	1.31324		1-low	-0.0708054
	Basal	0.315144		1-low	-0.855967
	Basal	2.19798		1-low	0.191973
	Basal	1.18715		1-low	0.0385278
	Her2	0.864479		1-low	-0.109551
	Basal	0.893461		3-high	0.00017449
	Basal	2.60864		2-medium	0.100238
	Basal	2.30835		2-medium	-0.180175
	Basal	1.55674		2-medium	0.731939
	Basal	1.87207		2-medium	-0.487917
	Basal	1.46978		1-low	-0.247433
	Basal	0.469653		2-medium	-0.746013
	Basal	1.88511		1-low	-0.246765
	Basal	0.324712		2-medium	0.15703
	Basal	0.809517		1-low	0.492604
	Basal	0.56906		1-low	-0.0336097
	Basal	0.469386		2-medium	-0.483917
	Basal	1.3154		1-low	-0.774161
	Her2	1.45021		1-low	0.0718657
	LumB	1.31875		1-low	-0.244762
	Basal	0.860746		1-low	-0.365997
	Basal	2.60749		1-low	-0.176424
	Basal	3.56299		2-medium	-0.820551
	Basal	1.70306		1-low	-0.535747
	Basal	1.44041		2-medium	0.238556
	Basal	2.64651		1-low	-0.141075
	Basal	2.01361		2-medium	0.372274
	Basal	0.857583		1-low	-0.503864
	Basal	0.90825		2-medium	0.304217
	Basal	0.187167		2-medium	-0.630534
	Basal	2.54355		3-high	0.300508
	Basal	1.28225		1-low	0.339215
	Basal	2.28264		1-low	0.677944
	Basal	0.724436		1-low	-0.640612
	Her2	1.51856		1-low	-0.156796
	Her2	1.10425		1-low	-0.396141
	Basal	0.0228123		2-medium	0.514457
	Basal	3.65138		2-medium	-0.168265
	Basal	2.16364		2-medium	0.454322
	Basal	1.896		2-medium	0.320486
	Basal	0.217432		1-low	-0.332978
	Her2	0.249002		2-medium	0.237705
	Basal	0.472029		2-medium	-0.141359
	Basal	0.728445		3-high	0.463625
	Her2	0.860474		1-low	-0.326937
	Her2	1.92749		1-low	-0.41186
	Basal	1.98873		2-medium	0.453049
	Basal	1.89753		3-high	0.0443435
	Basal	2.48374		3-high	0.690241
	Basal	1.27179		3-high	0.325582
	Basal	0.82064		1-low	-0.803312
	Basal	1.85913		2-medium	-0.199269
	Basal	1.45175		1-low	-0.674743
	Basal	0.5014		1-low	-0.590517
	Basal	2.93848		2-medium	0.428319
	Basal	2.80539		2-medium	-0.202233
	Basal	1.32839		2-medium	0.368425
	Basal	1.34401		3-high	0.576475
	Basal	4.31187		2-medium	-0.564684
	Basal	3.72724		1-low	-0.0656099
	Basal	1.38381		1-low	-0.659809
	Basal	2.20601		2-medium	-0.175716
	Basal	0.239553		3-high	-0.032587
	Basal	2.2256		2-medium	0.438962
	Basal	2.21361		1-low	-0.619045
	Basal	2.21116		2-medium	-0.629897
	Basal	1.24254		3-high	0.896793
	Basal	1.62861		1-low	-0.168763
	Her2	0.230843		1-low	-0.759647
	LumB	1.81939		2-medium	-0.216617
	Her2	0.55358		1-low	0.316974
	LumB	1.35634		1-low	0.425711
	Her2	1.04282		2-medium	-0.261157
	Her2	0.991213		1-low	-0.710731
	LumB	1.14981		2-medium	-0.642545
	Her2	-0.061084		2-medium	-0.706566
	Her2	-0.231512		1-low	0.192619
	LumB	1.26011		1-low	0.317734
	Her2	1.62628		1-low	-0.693808
	Her2	0.0884761		1-low	-0.110706
	Her2	1.03395		3-high	0.436872
	LumB	0.0165357		1-low	-0.689301
	LumB	0.947026		1-low	-0.00755573
	Her2	1.98195		2-medium	-0.524097
	Her2	1.86419		1-low	-0.450176
	LumA	-0.20263		3-high	-0.0519152
	Her2	1.26639		2-medium	0.136645
	Her2	1.40843		1-low	-0.506254
	LumB	0.20411		1-low	-0.201616
	LumB	0.811415		2-medium	0.276768
	Her2	1.77224		2-medium	0.648224
	Her2	1.83782		1-low	-0.166973
	LumB	0.397995		1-low	-0.624806
	Her2	1.05555		1-low	0.0541765
	LumB	0.157069		2-medium	-0.198884
	Her2	0.102375		1-low	-0.0816875
	Her2	0.280299		2-medium	-0.138441
	Her2	0.400432		2-medium	0.0223551
	Her2	0.895213		1-low	-0.128418
	LumB	1.57223		1-low	-0.035708
	Her2	0.519682		1-low	-0.823784
	Her2	0.617884		1-low	0.141167
	Her2	0.299806		2-medium	0.05009
	LumB	1.21843		1-low	-0.757385
	Her2	1.08841		2-medium	-0.424603
	LumA	0.387372		1-low	-0.303589
	Her2	1.03544		2-medium	-0.175205
	Her2	0.882597		2-medium	0.0396556
	Her2	0.916099		1-low	-0.722723
	Her2	0.18766		1-low	0.521129
	LumB	0.889608		2-medium	0.542487
	LumB	1.09956		1-low	-0.840052
	LumB	0.788218		1-low	-0.90329
	Her2	0.453667		1-low	-0.0434564
	LumB	1.00741		1-low	-0.395124
	LumB	0.669403		1-low	-0.111742
	LumA	0.249787		3-high	0.301583
	Her2	0.868828		2-medium	-0.438388
	Her2	1.01577		1-low	-0.670894
	Her2	0.492006		1-low	0.470482
	LumA	1.09592		2-medium	0.464328
	Her2	1.06884		1-low	0.443122
	Her2	1.81035		1-low	-0.0918164
	LumA	-0.0945966		2-medium	0.0644691
	LumB	0.417198		1-low	0.258938
	LumB	0.443489		2-medium	0.321373
	LumB	0.995925		1-low	-0.780428
	LumB	0.351592		1-low	-0.527328
	Her2	0.607628		3-high	-0.0718941
	Her2	0.649812		1-low	0.537377
	Her2	0.894271		2-medium	0.350327
	Her2	1.20412		1-low	-0.0749967
	Her2	1.06922		1-low	0.365104
	Her2	0.489157		1-low	0.21193
	LumB	0.16829		1-low	-0.450694
	Her2	0.743999		2-medium	-0.507156
	LumA	0.472412		1-low	-0.698409
	LumA	0.229115		2-medium	0.712386
	Her2	1.91934		2-medium	-0.683413
	LumB	0.763144		1-low	-0.0424898
	Her2	0.561617		1-low	-0.521237
	Her2	0.994621		2-medium	0.0205683
	LumB	0.587594		1-low	-0.797209
	Her2	1.17115		3-high	0.435514
	Her2	1.14185		2-medium	-0.816559
	LumB	0.935875		1-low	0.0835128
	LumB	1.03558		2-medium	-0.371811
	Her2	0.979183		2-medium	0.00087696
	Her2	0.760864		1-low	-0.406625
	Her2	0.79477		1-low	-0.979544
	Her2	1.47965		2-medium	0.398083
	Her2	1.7759		2-medium	0.0521704
	Her2	0.87246		2-medium	-0.693874
	Her2	0.982727		1-low	0.0422264
	Her2	1.63314		1-low	-0.444806
	LumA	0.247421		1-low	-0.00012253
	Her2	1.39775		1-low	0.161083
	Her2	0.38263		1-low	-0.0150939
	Her2	1.0965		2-medium	-0.547142
	Her2	0.0220803		2-medium	0.105527
	Her2	0.50379		1-low	-0.227954
	Her2	0.0628387		1-low	0.100487
	Her2	-0.0120689		1-low	-0.70546
	Her2	0.554335		2-medium	-0.656288
	Her2	1.48147		3-high	0.335347
	Her2	-0.25992		1-low	-0.165645
	Her2	1.0697		1-low	-0.248359
	Her2	0.56099		2-medium	0.647227
	Her2	0.206359		2-medium	-0.287807
	Her2	-0.359091		3-high	0.416547
	LumA	0.642545		1-low	-0.35846
	Her2	0.286085		3-high	-0.149395
	Her2	0.429912		1-low	0.221238
	Her2	0.0843905		1-low	0.105829
	Her2	1.73032		2-medium	0.102833
	Her2	-0.630167		1-low	-0.696334
	Her2	0.472864		1-low	-0.680478
	Her2	1.15557		1-low	-0.318503
	Her2	0.789801		1-low	-0.162682
	Her2	1.70441		2-medium	0.348187
	Her2	0.335016		2-medium	0.595643
	Her2	1.05106		1-low	-0.733913
	Her2	0.394311		3-high	0.583095
	Her2	2.51401		1-low	-0.0401188
	Her2	0.396362		3-high	0.178505
	LumA	0.0312843		1-low	-0.536037
	Her2	1.01408		2-medium	0.0129608
	Her2	0.909278		1-low	0.0529075
	Her2	0.278222		1-low	-0.295642
	LumA	0.498142		2-medium	0.155975
	Her2	0.372306		2-medium	-0.937446
	LumB	0.550227		1-low	-0.0095471
	Her2	0.0155237		1-low	-0.197558
	LumB	-0.117012		3-high	0.338611
	LumA	0.10639		3-high	0.7565
	Her2	0.740397		2-medium	-0.141454
	Her2	0.799072		3-high	-0.278056
	LumA	0.781724		2-medium	-0.555159
	Her2	1.80649		1-low	-0.379087
	Her2	1.13731		2-medium	0.536234
	Her2	1.20146		1-low	-0.0153987
	Her2	1.11526		1-low	-0.165136
	Her2	0.678821		2-medium	-0.414879
	LumA	0.678372		3-high	-0.199894
	LumB	1.65231		1-low	-0.10641
	Her2	0.840141		2-medium	-0.654226
	Her2	0.84229		1-low	0.125123
	Her2	0.386448		1-low	0.698158
	Her2	0.586201		1-low	-0.00010133
	LumB	1.74755		2-medium	0.344003
	Her2	0.84092		1-low	-0.784776
	Her2	0.32239		2-medium	0.112052
	Her2	0.790387		3-high	0.095045
	LumA	0.0290969		1-low	-0.206806
	Her2	0.300056		3-high	0.706874
	Her2	3.23788		1-low	-0.0816449
	Her2	0.54022		1-low	0.011267
	LumB	0.553358		1-low	-0.913674
	Her2	1.19639		2-medium	0.277087
	Her2	0.247319		1-low	0.341665
	LumB	0.635692		1-low	-0.345702
	Her2	0.476708		2-medium	0.19212
	Her2	1.22827		1-low	0.144067
	Normal	0.72654		1-low	-0.380559
	LumB	0.81913		1-low	0.272346
	Her2	0.511083		3-high	-0.370831
	Her2	1.90144		1-low	0.120824
	LumA	0.213044		1-low	-0.685289
	LumA	0.8432		2-medium	-0.189265
	LumB	1.91455		2-medium	0.426717
	LumB	0.652226		2-medium	-0.435033
	LumB	0.602078		1-low	-0.513155
	Her2	1.39015		2-medium	-0.221192
	Her2	1.17938		1-low	0.0721115
	LumB	2.68178		2-medium	-0.829369
	Her2	0.0320588		3-high	0.348732
	LumA	0.110592		1-low	0.264322
	LumB	2.07911		2-medium	-0.189066
	Her2	0.710484		1-low	0.0385109
	LumA	0.632383		3-high	-0.426458
	Her2	0.958052		3-high	0.0910601
	Her2	1.98755		1-low	-0.444791
	Her2	1.0963		1-low	-0.335994
	Her2	0.831791		1-low	-0.917413
	LumA	0.063725		1-low	-0.348594
	LumA	-0.0926372		2-medium	0.6419
	Her2	0.666312		3-high	0.441612
	Her2	0.331055		2-medium	0.452645
	Her2	2.11738		1-low	-0.98538
	Her2	0.931693		1-low	0.0724593
	Her2	-0.0709513		1-low	-0.31133
	Her2	0.391065		1-low	-0.73595
	LumB	0.798922		1-low	-0.847471
	Her2	0.779047		1-low	-0.0764504
	LumB	0.718184		1-low	-0.362465
	Her2	1.26305		2-medium	0.546773
	LumB	1.76086		1-low	-0.669285
	Her2	0.677585		3-high	0.505927
	LumB	0.594128		1-low	-0.698935
	LumB	0.206169		3-high	0.436474
	Her2	0.61193		1-low	-0.0906787
	Her2	1.72702		1-low	-0.845108
	Her2	1.09882		1-low	-0.0543457
	LumA	-0.00142168		1-low	-0.860341
	LumA	0.579767		2-medium	-0.488995
	LumB	1.48543		1-low	-0.40158
	Her2	0.0179643		3-high	0.306769
	Her2	1.27991		1-low	0.319212
	Her2	0.888729		1-low	-0.311497
	Her2	0.887552		1-low	0.396732
	Her2	0.842999		2-medium	0.79658
	Her2	1.08567		1-low	-0.348961
	Her2	0.509909		1-low	-0.312129
	Her2	1.61067		2-medium	0.184379
	Her2	1.56157		1-low	0.45012
	Her2	0.665064		2-medium	-0.194718
	Her2	1.14667		3-high	0.548042
	Her2	1.24588		1-low	0.688016
	Her2	0.573309		1-low	-0.866435
	Her2	0.746936		1-low	-0.543469
	Her2	0.605231		1-low	-0.556421
	Her2	1.39141		1-low	-0.383403
	Her2	0.538262		2-medium	0.514884
	Her2	1.52279		2-medium	-0.68524
	Her2	0.476605		2-medium	-0.0999146
	Her2	0.766467		2-medium	-0.294151
	Her2	0.0473476		1-low	-0.0133994
	Her2	1.64725		3-high	0.059688
	Her2	1.93237		3-high	0.059266
	Her2	0.131387		1-low	-0.355834
	Her2	0.50454		1-low	-0.359097
	LumB	-0.0347995		1-low	-0.157947
	Her2	1.14723		1-low	-0.508673
	Her2	-0.137439		3-high	0.436862
	Her2	0.812546		1-low	-0.151275
	Her2	1.38794		1-low	-0.917022
	Her2	1.26912		1-low	0.146712
	Her2	0.564863		3-high	0.268381
	Her2	0.695875		3-high	0.28792
	Her2	0.43783		1-low	-0.126445
	Her2	0.310642		2-medium	0.652963
	Her2	0.645686		1-low	-0.0518065
	Her2	0.628427		1-low	0.175405
	Her2	0.888087		1-low	-0.192779
	Her2	0.897338		1-low	-0.517166
	Her2	1.54764		1-low	0.0006697
	Her2	0.261378		1-low	0.256436
	LumB	1.70361		1-low	-0.755205
	Her2	1.88412		3-high	-0.478042
	Her2	-0.0147486		1-low	-0.418044
	Her2	2.56276		1-low	-0.359206
	Her2	0.133345		1-low	-0.996741
	Her2	1.30639		3-high	-0.049054
	Her2	1.81053		3-high	0.622633
	Her2	1.00456		3-high	0.722567
	Her2	1.05864		1-low	-0.568705
	Her2	0.482851		3-high	0.359373
	Her2	1.36488		2-medium	-0.0469489
	Her2	0.482538		2-medium	0.449408
	Her2	0.789736		2-medium	0.0251755
	Her2	0.89282		1-low	-0.155209
	Her2	2.93593		3-high	0.811767
	Her2	0.983025		2-medium	-0.384383
	Her2	-0.39038		1-low	-0.258597
	Her2	0.698248		1-low	-0.00838629
	Her2	0.523905		2-medium	-0.635365
	LumA	0.429192		1-low	-0.462964
	LumB	-0.0319006		2-medium	0.283236
	LumA	-0.134788		1-low	-0.317208
	LumA	-0.0939913		1-low	0.2078
	LumA	-0.983798		2-medium	-0.234395
	LumA	-0.0443711		1-low	-0.675762
	LumA	-0.0165848		1-low	-0.0308491
	LumA	-0.357715		2-medium	-0.310337
	LumA	-0.00054645		1-low	-0.267011
	LumA	-0.248417		2-medium	-0.400913
	LumA	-0.047942		2-medium	0.153978
	LumA	-0.131873		1-low	-0.612835
	LumB	-0.235041		2-medium	-0.228858
	LumA	-0.0712102		1-low	-1.03512
	LumA	0.925613		1-low	0.552161
	LumA	0.14075		1-low	-0.449259
	LumA	-0.0658471		2-medium	-0.0307285
	LumA	0.593006		1-low	-0.247373
	LumA	0.185741		2-medium	-0.208609
	LumA	0.172211		1-low	-0.361052
	LumA	0.221819		3-high	0.2122
	LumA	-0.0793937		1-low	0.401045
	LumA	-0.00457667		1-low	-0.570015
	LumA	0.288136		1-low	0.151966
	LumA	0.170994		2-medium	-0.302848
	LumA	0.00701365		1-low	-0.13538
	LumA	0.791221		3-high	-0.00116026
	LumA	0.095755		1-low	-0.723913
	LumA	0.285264		1-low	0.333436
	LumA	0.222151		1-low	-0.500489
	LumA	-0.00414095		1-low	-0.6642
	LumA	0.357628		2-medium	0.710626
	LumA	0.182494		2-medium	-0.827122
	LumA	-0.0612209		1-low	0.664289
	LumA	-0.32242		1-low	-0.0590882
	LumA	0.0454675		2-medium	0.365241
	LumA	0.267915		1-low	0.256654
	LumA	0.681632		2-medium	0.334155
	LumA	-0.160246		3-high	0.536996
	LumA	0.770791		1-low	-0.833205
	LumA	0.608937		1-low	0.0205395
	Normal	0.0981457		1-low	0.350495
	LumA	-0.0864481		2-medium	0.432221
	LumA	0.302027		1-low	-0.147583
	LumA	0.334689		2-medium	-0.213257
	LumA	0.705546		2-medium	0.47493
	LumA	-0.338263		3-high	0.610635
	LumA	0.151892		2-medium	-0.117516
	LumA	-0.273735		2-medium	-0.0633399
	LumA	-0.0397347		2-medium	0.0261379
	LumA	0.405506		1-low	-0.346539
	LumA	-0.0234644		2-medium	-0.693918
	LumA	0.177799		2-medium	0.0709306
	LumA	-0.384258		1-low	-0.582092
	LumA	0.416878		2-medium	-0.723713
	LumA	-0.192346		3-high	0.697194
	LumB	0.124047		2-medium	0.389425
	LumA	0.0373551		2-medium	0.44403
	LumB	0.167403		1-low	-0.137269
	LumA	0.268849		3-high	0.807909
	LumA	0.423353		2-medium	-0.786163
	LumA	-0.409763		1-low	-0.808027
	LumA	-0.00724929		2-medium	0.635045
	LumA	0.030018		2-medium	-0.362196
	LumA	0.173623		3-high	0.13752
	LumA	0.0439571		1-low	-0.388675
	LumA	0.854943		1-low	-0.110425
	LumA	-0.939063		1-low	-0.0708994
	LumA	-0.231556		3-high	0.957101
	LumA	0.947565		1-low	-0.483073
	LumA	0.159358		1-low	-0.287624
	LumA	-0.0518347		1-low	-0.123445
	LumA	0.233291		2-medium	0.100678
	LumA	-0.0596974		3-high	0.62469
	LumA	0.0125172		1-low	-0.0271284
	LumA	0.13375		3-high	0.564848
	LumA	0.609474		3-high	0.269639
	LumA	-0.0948016		2-medium	-0.0977899
	LumA	0.0704293		3-high	-0.0795213
	LumA	-0.145545		1-low	-0.41052
	LumA	-0.201545		3-high	0.675414
	LumA	-0.00265398		2-medium	-0.0432589
	LumA	0.190273		1-low	-0.658054
	LumA	0.590553		2-medium	0.299347
	LumA	0.0518125		3-high	0.527925
	LumA	1.4931		1-low	0.134642
	LumA	0.297351		2-medium	-0.578729
	LumA	0.0602866		2-medium	0.543547
	LumA	0.61116		3-high	0.983048
	LumB	0.390896		2-medium	-0.274625
	LumA	0.0705294		2-medium	0.377056
	LumA	-0.340685		2-medium	0.424176
	LumA	0.388405		2-medium	0.148173
	LumA	-0.121225		2-medium	-0.966595
	LumA	-0.112766		3-high	0.736587
	LumA	0.0061595		1-low	-0.416515
	LumA	0.789057		1-low	0.169152
	LumA	0.040746		3-high	0.351302
	LumA	-0.0691199		1-low	-0.236243
	LumA	0.0704488		1-low	-0.378164
	LumA	-0.15407		2-medium	-0.134014
	LumA	-0.0254613		2-medium	-0.45278
	LumA	0.360765		2-medium	0.058408
	LumA	0.358968		1-low	-0.0607458
	LumA	0.135332		2-medium	0.107024
	LumA	-0.206663		1-low	-0.254336
	LumA	-0.403808		1-low	-0.737615
	LumA	0.0901736		1-low	-0.602079
	LumA	0.19923		2-medium	-0.129697
	LumA	0.143047		2-medium	-0.265179
	LumA	0.238428		2-medium	-0.443565
	LumA	0.0347526		1-low	-0.325875
	LumA	0.0592166		1-low	0.652296
	LumA	-0.333319		2-medium	-0.366368
	LumA	-0.249084		2-medium	0.803814
	LumA	-0.148456		1-low	0.00682441
	LumA	-0.0703705		1-low	0.206005
	LumA	0.138175		1-low	-0.149314
	LumA	-0.0457473		2-medium	-0.537258
	LumA	0.171485		2-medium	-0.703053
	LumA	0.677077		1-low	-0.121083
	LumA	0.111341		1-low	-0.7499
	LumA	0.0306938		2-medium	-0.467389
	LumA	1.593		2-medium	-0.68693
	LumA	-0.291599		1-low	-0.454774
	LumA	0.206719		2-medium	0.784924
	LumA	-0.441075		2-medium	-0.235303
	LumA	-0.179704		1-low	-0.0448045
	LumA	0.398307		2-medium	-0.680175
	LumA	-0.464023		1-low	0.57738
	LumA	1.49458		3-high	-0.232865
	LumA	0.0209684		2-medium	0.645927
	LumA	-0.0565126		2-medium	0.835473
	LumA	0.194403		2-medium	-0.0330583
	LumA	-0.291633		1-low	-0.551287
	LumA	-0.0723706		2-medium	0.229258
	LumA	0.0416782		2-medium	0.16997
	LumA	0.258961		3-high	0.698093
	LumA	-0.0513719		1-low	-0.289248
	LumA	-0.19509		2-medium	0.0302482
	LumA	0.0237882		2-medium	0.0909586
	LumA	-0.0708239		1-low	-0.517567
	LumA	-0.00400217		1-low	-0.770178
	LumA	-0.0858219		3-high	-0.443371
	LumA	-0.0272466		2-medium	-0.580577
	LumA	-0.185402		2-medium	0.196044
	LumA	0.479613		1-low	-0.715675
	LumA	-0.0943983		1-low	-0.486527
	LumA	-0.0354356		2-medium	-0.428152
	LumA	-0.173452		3-high	0.399931
	LumA	-0.0774017		1-low	0.346201
	LumA	0.0117429		2-medium	0.100803
	LumA	0.234566		1-low	-0.310802
	LumA	0.0393637		2-medium	0.109621
	LumA	-0.260486		3-high	0.343163
	LumA	0.130348		1-low	0.0326728
	LumA	-0.00269359		1-low	-0.339992
	LumA	0.0259335		2-medium	-0.542177
	LumA	0.0891354		3-high	0.896397
	LumA	0.277726		1-low	-0.0590217
	LumA	0.14456		2-medium	-0.240475
	LumA	0.127887		1-low	0.048981
	LumA	-0.0286831		2-medium	-0.849429
	LumA	-0.253907		1-low	-0.502691
	LumA	0.0596408		3-high	-0.245989
	LumA	-0.123988		1-low	0.430239
	LumA	0.00692275		1-low	-0.181176
	LumA	0.217382		3-high	-0.144958
	LumA	0.262546		1-low	0.327162
	LumA	0.250899		1-low	-0.505288
	LumA	0.158485		1-low	0.219425
	LumA	0.00552867		1-low	-0.177169
	LumA	0.122295		2-medium	0.902444
	Her2	0.127572		3-high	0.102728
	LumA	0.220217		1-low	-0.656916
	LumA	-0.139139		3-high	-0.0240556
	LumA	-0.0839677		2-medium	0.412985
	LumB	-0.190882		2-medium	-0.29046
	LumA	-0.0877869		2-medium	-0.927395
	LumA	-0.222051		2-medium	0.25757
	LumA	-0.0479356		1-low	0.0176894
	LumB	-0.65498		3-high	0.822317
	LumA	1.21694		1-low	-0.397678
	LumA	-0.464611		2-medium	-0.213715
	LumA	1.11646		1-low	-0.208779
	LumA	0.176843		2-medium	0.56301
	LumA	-0.865204		1-low	0.0267013
	LumA	-0.417119		2-medium	-0.611854
	LumA	0.170216		3-high	0.287095
	LumA	-0.466675		1-low	0.085981
	LumA	0.148649		2-medium	-0.376154
	LumA	0.110711		3-high	0.354526
	LumA	-0.112131		1-low	-0.768135
	LumA	0.411342		2-medium	0.426268
	LumA	0.0420404		3-high	0.422671
	LumA	0.23757		1-low	0.103024
	LumA	-0.330175		1-low	-0.437805
	LumA	0.0841552		2-medium	0.706708
	LumA	-0.24833		2-medium	0.661229
	LumA	0.292443		1-low	-0.0898578
	LumA	-0.188471		2-medium	-0.160538
	LumA	-0.0760842		1-low	0.0459943
	LumA	-0.187449		3-high	0.753577
	LumA	-0.336095		1-low	-0.723423
	LumA	0.120019		3-high	0.524112
	LumA	-0.393298		2-medium	0.073261
	LumA	-0.179182		3-high	0.34182
	LumA	-0.112771		2-medium	-0.518776
	Her2	1.23764		1-low	0.0159219
	LumA	0.404635		2-medium	-1.04326
	LumA	-0.301568		3-high	-0.0610372
	LumA	-0.456126		2-medium	0.424003
	LumB	0.971046		3-high	-0.0823558
	LumA	0.13343		2-medium	0.204514
	LumA	1.05177		1-low	-0.387734
	LumA	0.193367		2-medium	0.163379
	LumA	0.109839		3-high	0.72088
	LumA	-0.188282		1-low	0.0126645
	LumA	-0.479908		1-low	-0.351546
	LumA	0.0772417		2-medium	0.206638
	LumA	0.243318		1-low	-0.310982
	LumA	0.368434		1-low	0.470417
	LumA	0.161875		1-low	-0.442294
	LumA	-0.0149134		1-low	-0.652853
	LumA	0.13458		1-low	-0.00713433
	LumA	0.00492908		1-low	-0.565287
	LumA	-0.0437171		1-low	0.557618
	LumA	0.261494		1-low	-0.379351
	LumA	0.15253		1-low	-0.283521
	LumA	-0.0649458		3-high	0.601805
	LumA	-0.00141697		1-low	-0.219451
	LumA	0.155312		1-low	0.0418982
	LumA	-0.245811		1-low	0.2045
	LumA	0.251774		1-low	-0.0254021
	LumA	0.022632		1-low	0.592359
	LumA	-0.133053		2-medium	-0.126954
	LumA	-0.0802897		2-medium	0.445988
	LumA	1.03484		2-medium	-0.125028
	LumA	-0.0778833		1-low	-0.103009
	LumA	0.00048425		1-low	-0.106275
	LumA	-0.0848685		1-low	-0.436597
	LumA	-0.0258661		2-medium	-0.355672
	LumA	-0.0602313		1-low	-0.0960311
	LumA	0.0204092		1-low	-0.515036
	LumA	0.633843		1-low	0.4162
	LumA	0.410315		3-high	0.210494
	LumA	-0.338356		3-high	-0.0849117
	LumA	-0.969143		1-low	-0.319559
	LumA	0.173926		1-low	0.0797168
	LumA	-0.44146		3-high	0.240521
	LumA	0.166565		3-high	0.594249
	LumA	0.362262		1-low	-0.675184
	LumA	0.0387934		3-high	0.193144
	LumA	0.0610055		3-high	0.500189
	LumA	0.232537		1-low	0.398816
	LumA	0.160014		1-low	-0.845273
	LumA	-0.139332		3-high	0.607202
	LumA	0.527348		2-medium	0.540865
	LumA	-0.0423365		1-low	-0.0531018
	LumA	0.669162		1-low	0.476345
	LumA	0.0079356		2-medium	-0.00497444
	LumA	-0.0706594		3-high	0.850383
	LumA	0.0582747		3-high	0.545091
	LumB	-0.418986		3-high	0.576901
	LumA	0.0149304		2-medium	-0.403174
	LumA	0.137539		3-high	0.655889
	LumA	0.460004		2-medium	-0.208022
	LumA	-0.0874872		1-low	-0.0256978
	LumA	0.417363		2-medium	-0.499796
	LumA	0.223794		3-high	0.632592
	LumA	-0.0207944		1-low	-0.614335
	LumA	0.062248		2-medium	0.297111
	LumA	-0.0499513		1-low	-0.669627
	LumA	-0.0863879		2-medium	-0.348639
	LumA	-0.143234		3-high	0.64727
	LumA	-0.313678		2-medium	0.257468
	LumA	-0.834861		1-low	-0.619777
	LumA	-0.392086		1-low	-0.494507
	LumA	0.163087		1-low	-0.599579
	LumA	0.194715		3-high	0.92468
	LumA	-0.122499		2-medium	0.179226
	LumA	0.802608		1-low	-0.287762
	LumA	-0.0708501		2-medium	0.482536
	LumA	-0.0603746		1-low	-0.286422
	LumA	0.355741		2-medium	0.453162
	LumA	-0.399202		2-medium	-0.342839
	LumA	-0.128225		3-high	0.712284
	LumA	-0.185927		1-low	0.13353
	LumA	-0.108845		1-low	0.104697
	LumA	0.0181687		1-low	-0.473043
	LumA	0.051361		2-medium	-0.873591
	LumA	-0.0926379		2-medium	0.00927657
	LumA	-0.260535		2-medium	0.108942
	LumA	0.00954216		2-medium	0.67665
	LumA	0.757872		2-medium	-0.511127
	LumA	0.126231		2-medium	0.620211
	LumA	-0.0967999		2-medium	-0.547231
	LumA	0.161461		2-medium	0.658195
	LumA	0.0179571		3-high	0.675401
	LumA	0.218933		1-low	-0.238275
	LumA	-0.276999		2-medium	-0.411217
	LumA	0.273338		1-low	-0.420968
	LumA	-0.255644		1-low	-0.046913
	LumA	0.152914		2-medium	0.84383
	LumA	0.0238147		2-medium	0.0304479
	LumA	-0.0269335		2-medium	-0.662942
	LumA	-0.150123		3-high	0.149219
	LumA	0.579302		3-high	0.899649
	LumA	0.0960002		2-medium	-0.467725
	LumA	0.0192156		2-medium	-0.43425
	LumA	0.0130004		1-low	-0.292313
	LumA	0.039269		1-low	-0.493388
	LumA	0.106999		3-high	-0.181844
	LumA	0.461008		2-medium	0.277689
	LumA	0.069173		2-medium	-0.678178
	LumA	-0.315545		3-high	0.425021
	LumA	-0.148192		3-high	0.157052
	LumA	0.0013405		2-medium	0.823392
	LumA	-0.0409977		2-medium	-0.570006
	LumA	-0.0111264		1-low	0.474501
	LumA	-0.27245		2-medium	0.596557
	LumA	-0.0561683		2-medium	0.423002
	LumA	-0.112367		2-medium	0.556915
	LumA	0.0121645		2-medium	0.515925
	LumA	0.312861		2-medium	-0.670065
	LumA	-0.0660407		1-low	-0.346821
	LumA	0.17532		1-low	0.411455
	LumA	-0.386702		1-low	0.229864
	LumA	0.250426		3-high	0.0397859
	LumA	0.40569		2-medium	0.289411
	LumA	0.0757681		1-low	-0.661013
	LumA	0.060651		2-medium	-0.15557
	LumA	0.0464994		3-high	0.140091
	LumA	0.0179012		2-medium	0.614235
	LumA	0.844831		1-low	-0.0409623
	LumA	0.679212		3-high	0.808783
	LumA	-0.0678744		1-low	-0.398413
	LumA	0.128908		2-medium	-0.210232
	LumA	-0.398196		1-low	-0.782707
	LumA	-0.21835		1-low	0.445452
	LumA	1.05675		1-low	-0.210519
	LumA	0.128693		2-medium	0.636937
	LumA	0.444746		3-high	-0.247828
	LumA	-0.0240121		2-medium	0.781067
	LumB	-0.158939		2-medium	0.444926
	LumA	0.200986		1-low	0.356057
	LumA	0.186307		2-medium	-0.235468
	LumA	0.194259		2-medium	0.518306
	LumA	0.00245791		3-high	0.762354
	LumA	0.288125		2-medium	0.570151
	LumA	0.516417		1-low	0.0935609
	LumA	-0.691042		2-medium	-0.0580114
	LumA	0.574597		1-low	-0.200841
	LumA	0.190394		2-medium	0.375697
	LumA	0.24233		2-medium	-0.00258026
	LumA	-0.183004		1-low	-0.0868388
	LumA	0.663603		2-medium	-0.19358
	LumA	-0.290708		3-high	0.743452
	LumA	0.228564		3-high	0.443267
	LumA	-0.121979		3-high	0.366697
	LumA	-0.345576		2-medium	0.598673
	LumA	-0.192421		2-medium	0.00635054
	LumA	0.120238		3-high	0.66354
	LumA	-0.264567		1-low	0.0329516
	LumA	0.403744		1-low	0.391991
	LumA	0.050724		1-low	-0.33639
	LumA	1.1493		1-low	-0.54945
	LumA	0.287166		1-low	-0.0779376
	LumA	-0.129515		2-medium	0.490346
	LumA	0.301862		2-medium	-0.223024
	LumA	0.15875		1-low	-0.70007
	LumA	-0.149053		2-medium	0.101215
	LumA	0.408874		1-low	-0.261125
	LumA	0.372671		2-medium	0.209398
	LumA	-0.139281		2-medium	0.061646
	LumA	-0.689524		2-medium	0.221432
	LumA	0.0543614		1-low	0.119939
	LumA	1.23999		3-high	0.686528
	LumA	0.454324		3-high	0.595156
	LumA	0.121578		3-high	0.296068
	LumA	0.265477		2-medium	-0.254454
	LumA	-0.657209		1-low	-0.37067
	LumA	0.47553		2-medium	-0.0118903
	LumA	-0.120946		1-low	-0.835431
	LumA	-0.0248028		1-low	0.126175
	LumA	0.296549		1-low	-0.490925
	LumA	0.107691		2-medium	0.472554
	LumA	0.0164051		3-high	0.752259
	LumA	0.02389		3-high	0.626342
	LumA	0.162929		2-medium	0.396677
	LumA	-0.34024		3-high	0.518824
	LumA	0.359266		1-low	-0.448232
	LumA	-0.0460717		2-medium	-0.368994
	LumA	-0.104776		2-medium	0.0389705
	LumA	0.521862		3-high	0.75415
	LumA	-0.12192		2-medium	-0.305528
	LumA	-0.126564		2-medium	-0.0207158
	LumA	-0.141788		3-high	0.2879
	LumA	0.29469		1-low	0.361444
	LumA	-0.151847		2-medium	0.287018
	LumA	0.0501129		2-medium	-0.0622565
	LumA	0.0395154		1-low	-0.635321
	LumA	0.187142		1-low	-0.682864
	LumA	-0.00060618		1-low	0.664284
	LumA	0.0640346		2-medium	0.324866
	LumA	0.025912		1-low	-0.381935
	LumA	0.207821		1-low	-0.125175
	LumA	-0.0574913		1-low	0.288238
	LumA	-0.589588		1-low	-0.872755
	LumA	-0.211719		1-low	-0.732762
	LumA	-0.0294461		2-medium	0.371884
	LumA	-0.107512		2-medium	-0.782157
	LumA	0.384669		2-medium	-0.745052
	LumA	-0.333069		2-medium	-0.480391
	LumA	-0.146564		1-low	-0.616209
	Her2	-0.0496638		1-low	0.117821
	LumA	0.50594		1-low	0.13755
	LumA	0.0507525		2-medium	0.250754
	LumA	-0.068003		2-medium	-0.253488
	LumA	0.0403282		2-medium	0.280172
	LumA	0.536134		1-low	-0.543063
	LumA	-0.287179		3-high	0.330667
	LumA	-0.0354196		2-medium	0.325288
	LumA	0.180859		1-low	-0.275471
	LumA	0.0984075		2-medium	0.0926907
	LumA	-0.387432		2-medium	0.472014
	LumA	-0.0072943		1-low	0.203381
	LumA	0.621068		2-medium	0.0850798
	LumA	-0.174069		2-medium	-0.301333
	LumA	1.62558		3-high	0.129289
	LumB	0.303838		3-high	0.21423
	LumA	0.598868		3-high	0.277047
	LumA	-0.210327		2-medium	0.305148
	LumA	-0.025364		2-medium	0.0794463
	LumA	-0.204972		1-low	0.0828731
	LumA	0.116008		2-medium	-0.608945
	LumA	0.323968		1-low	0.484634
	LumA	0.579735		2-medium	-0.2069
	LumA	-0.306043		1-low	-0.102287
	LumA	-0.00326273		2-medium	0.117828
	LumA	0.0616095		2-medium	0.262077
	LumA	0.184426		3-high	0.330256
	LumA	0.0382533		3-high	0.46757
	LumB	-0.0708284		1-low	0.194961
	LumA	-0.466495		1-low	0.439584
	LumA	0.241647		3-high	-0.18689
	LumA	-0.15013		1-low	0.868858
	LumB	0.480211		1-low	0.554927
	LumA	-0.00761102		2-medium	0.436121
	LumA	-0.468049		3-high	0.807027
	LumB	0.218971		2-medium	-0.0577994
	LumA	0.204363		3-high	0.54244
	LumB	0.106219		3-high	0.465121
	LumA	-0.12047		3-high	0.334993
	LumA	-0.249319		1-low	-0.468997
	LumA	-0.0359453		1-low	0.0740902
	LumA	0.114226		1-low	-0.116098
	LumA	0.0863774		1-low	0.807846
	LumA	0.356567		3-high	0.398125
	LumA	-0.0818413		2-medium	-0.0981659
	LumB	-0.205078		3-high	0.293418
	LumA	0.215173		2-medium	-0.789866
	LumA	-0.583438		2-medium	-0.0766619
	LumA	-0.276765		2-medium	-0.462001
	LumA	0.103446		2-medium	0.147655
	LumA	-0.0202729		1-low	-0.405868
	LumA	0.0452514		2-medium	0.114769
	LumA	0.0381822		3-high	0.743434
	LumA	0.0218667		2-medium	0.525946
	LumA	0.158409		2-medium	-0.06547
	LumA	0.252889		3-high	0.720473
	LumA	0.420818		1-low	0.180447
	LumA	-0.261528		2-medium	-0.421022
	LumA	0.170494		3-high	0.771079
	LumA	0.0133995		2-medium	-0.551864
	LumA	0.3921		1-low	0.367106
	LumA	-0.115716		3-high	-0.164076
	LumA	0.108801		2-medium	-0.0144801
	LumA	-0.221794		2-medium	0.296864
	LumA	0.160155		2-medium	0.92033
	LumA	0.235732		3-high	0.848238
	LumA	0.770941		1-low	0.0652158
	LumA	0.0155762		2-medium	-0.129818
	LumA	0.250656		3-high	0.202871
	LumA	-0.253468		3-high	0.337249
	LumA	-0.339763		1-low	0.0439717
	LumA	0.225996		2-medium	0.109942
	LumB	-0.434564		1-low	0.306868
	LumA	-0.025494		3-high	0.803164
	LumA	0.255881		1-low	-0.43287
	LumA	0.0476968		1-low	-0.121893
	LumA	0.831685		2-medium	-0.0585587
	LumA	-0.0543562		2-medium	-0.690451
	LumA	0.251361		3-high	0.287882
	LumA	0.00506139		2-medium	0.347853
	LumA	-0.383068		3-high	-0.318437
	LumA	0.011499		2-medium	-0.70553
	LumA	0.217934		1-low	0.439334
	LumA	0.347162		1-low	-0.0636677
	LumA	-0.380767		1-low	-0.125361
	LumB	-0.350664		1-low	0.501319
	LumA	-0.0166558		1-low	0.273204
	LumB	0.014003		2-medium	0.654221
	LumB	-0.0500288		1-low	-0.144249
	LumA	0.0783777		1-low	0.250422
	LumA	0.0376999		1-low	-0.358858
	LumA	0.175768		1-low	0.200672
	LumA	-0.320392		3-high	0.199674
	LumA	-0.0357546		3-high	0.149137
	LumA	-0.130086		2-medium	0.538975
	LumA	-0.674331		1-low	0.693088
	Her2	-0.0728324		2-medium	0.156895
	LumB	0.602977		1-low	0.475666
	LumA	0.517951		3-high	0.622622
	LumB	-0.381791		3-high	0.272095
	LumA	0.130197		2-medium	0.342373
	LumA	0.0798671		3-high	0.335565
	LumA	-0.00433082		3-high	0.560357
	LumA	0.123958		1-low	-0.475815
	LumB	-0.374798		3-high	0.492764
	LumA	0.0384643		3-high	0.451992
	LumA	-0.216016		1-low	-0.125712
	LumA	0.0948518		2-medium	-0.18647
	LumA	0.241368		2-medium	0.455932
	LumB	0.821228		2-medium	0.478886
	LumA	0.0784129		1-low	0.085263
	LumA	-0.0632878		3-high	0.745327
	LumA	0.0614989		1-low	0.271126
	LumB	-0.216098		3-high	-0.0058009
	LumB	0.0975111		3-high	0.0747177
	LumB	1.57366		1-low	-0.0941253
	LumB	0.632365		3-high	0.070599
	LumB	0.922159		3-high	0.737989
	LumB	-0.431574		3-high	0.83938
	LumB	1.02314		2-medium	-0.509432
	LumB	0.541256		2-medium	0.899925
	LumB	0.311581		2-medium	-0.126492
	LumA	0.0940797		1-low	-0.157968
	LumB	0.176627		1-low	0.203742
	LumB	-0.0388548		2-medium	0.105777
	LumB	0.399301		2-medium	-0.286168
	LumB	-0.359679		2-medium	0.511097
	LumB	0.097465		1-low	-0.0524229
	LumB	-0.308457		3-high	0.556985
	LumB	-0.00133729		3-high	0.127318
	LumB	0.0279288		3-high	0.405664
	LumB	1.48619		3-high	-0.082852
	LumB	0.789745		3-high	0.611139
	LumA	0.319802		1-low	-0.306174
	LumB	-0.318461		1-low	-0.09936
	LumB	-0.00739406		2-medium	-0.18028
	LumB	0.0419559		3-high	0.659355
	LumB	0.330037		2-medium	0.436412
	LumB	-0.534435		1-low	-0.35624
	LumB	0.797693		2-medium	0.421973
	LumB	0.497131		1-low	-0.0395207
	LumB	2.49975		2-medium	-0.0126114
	LumB	0.226478		2-medium	0.692516
	LumB	0.653229		2-medium	0.125994
	LumB	0.186173		2-medium	-0.0395499
	LumA	-0.179766		3-high	-0.426874
	LumB	0.395178		2-medium	-0.085659
	LumB	0.118655		3-high	0.78682
	LumB	-0.0864687		3-high	0.42547
	LumB	0.176981		3-high	0.576404
	LumB	-0.0794383		3-high	0.251625
	LumA	-0.325091		3-high	0.534244
	LumB	0.140366		1-low	-0.0514535
	LumB	0.955674		1-low	0.110596
	LumB	0.101669		1-low	-0.791266
	LumB	-0.336215		3-high	0.98145
	LumB	0.889352		2-medium	0.56312
	LumA	-0.0862398		1-low	-0.24086
	LumB	0.14234		3-high	0.797061
	LumB	0.391812		1-low	0.204968
	LumB	-0.527426		3-high	0.55309
	LumB	0.0614107		1-low	0.137447
	LumA	0.50166		2-medium	0.258402
	LumB	1.6153		2-medium	0.166827
	LumB	1.71016		3-high	0.425142
	LumB	0.437255		3-high	0.409653
	LumB	0.496922		3-high	0.742674
	LumB	-0.334954		1-low	0.078586
	LumB	0.26745		3-high	0.826386
	LumB	0.174221		2-medium	0.422082
	LumB	0.770566		1-low	0.0168807
	LumB	0.509613		1-low	-0.308905
	LumB	1.12512		2-medium	0.366742
	LumB	1.23133		3-high	0.304239
	LumB	1.24824		1-low	-0.0391675
	LumB	0.155223		2-medium	0.148231
	LumB	0.9224		2-medium	0.506694
	LumA	0.387827		3-high	0.277931
	LumA	0.216062		2-medium	0.00718354
	LumB	0.287899		3-high	-0.135763
	LumB	-0.0763922		2-medium	-0.201847
	LumB	1.27966
	LumA	0.282349
	LumB	-0.672677
	LumB	0.00464437
	LumB	0.248205
	LumB	0.874799
	LumB	-0.159652
	LumB	0.614174
	LumB	1.94942
	LumB	0.790152
	LumB	0.750133
	LumB	1.7647
	LumB	-0.019362
	LumB	0.308468
	LumB	0.230747
	LumB	0.0880766
	LumB	0.246861
	LumB	0.122117
	LumB	-0.0288458
	LumA	-0.119465
	LumA	0.940261
	LumB	0.365973
	LumB	0.860009
	LumB	0.656547
	LumB	-0.0835686
	LumB	0.86123
	LumB	0.20829
	LumB	0.435489
	LumB	0.111562
	LumB	0.0738401
	LumA	0.44523
	LumB	1.4316
	LumB	-0.277632
	LumB	0.706135
	LumB	-0.50782
	LumB	0.101747
	LumB	0.701648
	LumB	2.12023
	LumB	0.257743
	LumA	1.10052
	LumB	0.475418
	LumB	1.12836
	LumB	0.28389
	LumB	1.27859
	LumB	1.06191
	LumB	0.336477
	LumB	1.29742
	LumB	0.488717
	LumB	0.644608
	LumB	0.872227
	LumB	0.90814
	LumB	0.813986
	LumB	0.0465551
	LumB	0.965076
	LumB	1.44519
	LumB	-0.772662
	LumB	-0.0334978
	LumB	-0.191952
	LumB	0.294972
	LumB	-0.166284
	LumA	0.34403
	LumA	0.565537
	LumA	0.510728
	LumB	0.320975
	LumB	0.2747
	LumB	0.235638
	LumB	1.45272
	LumB	1.17527
	LumB	2.08602
	LumB	1.43348
	LumB	-0.00856241
	LumB	0.171914
	LumB	-0.628059
	LumB	0.465662
	LumB	-0.124651
	LumA	0.0355568
	LumB	0.98749
	LumB	1.32539
	LumA	-0.598484
	LumA	0.188145
	LumB	0.380798
	LumB	1.12691
	LumA	0.285093
	LumB	2.03801
	LumB	-0.658472
	LumB	-0.328144
	LumB	0.606109
	LumA	0.337729
	LumB	0.296979
	LumA	-0.487795
	LumB	0.478057
	LumB	0.585197
	LumB	0.570527
	LumB	1.3436
	LumB	1.06401
	LumB	0.912591
	LumB	0.0395823
	LumB	0.433198
	LumA	0.81202
	LumB	-0.322833
	LumB	1.38556
	LumB	1.19343
	LumB	-0.520526
	LumB	1.38526
	LumB	1.11963
	LumB	0.690978
	LumA	0.178901
	LumB	-0.283379
	LumB	0.789539
	LumB	-0.352991
	LumB	1.58985
	LumB	0.0640957
	LumB	0.180858
	LumB	0.518198
	LumB	0.424112
	Her2	-0.106173
	LumA	0.473897
	Her2	0.605307
	LumB	0.0620502
	LumB	-0.41042
	LumB	1.48305
	LumA	0.535707
	LumA	-0.352396
	LumB	1.00368
	LumB	0.164811
	LumB	0.13093
	LumB	0.692255
	LumA	0.722685
	LumA	-0.28677
	LumB	0.508277
	LumB	0.237331
	Her2	0.666476
	LumA	0.774555
	LumB	0.843669
	Her2	-0.0965608
	LumA	-0.0445867
	LumB	-0.976796
	LumB	0.781812
	LumA	-0.220265
	LumB	0.730362
	Her2	0.320911
	LumB	0.178459
	LumB	0.93504
	Her2	1.21161
	LumB	0.101487
	LumB	0.0572715
	LumB	1.13121
	LumB	0.00532401
	LumB	0.488101
	LumB	-0.238513
	LumB	0.583145
	LumB	0.510705
	LumB	-0.244423
	LumB	0.578836
	LumB	2.11358
	LumB	0.189963
	LumA	-0.297065
	LumB	1.4568
	LumB	0.0454796
	LumA	0.577982
	LumB	0.37447
	LumB	0.499318
	LumB	0.217264
	LumB	1.01842
	LumB	0.0187941
	LumB	-0.105274
	LumB	-0.162471
	LumB	1.08531
	LumA	0.313918
	LumB	0.319488
	LumB	0.22183
	LumB	0.221428
	LumB	0.0105134
	LumA	-0.0856748
	LumB	0.379162
	LumB	-0.120416
	LumB	0.886162
	LumB	0.148757
	LumB	-0.0182478
	LumB	0.599721
	LumA	-0.098033
	LumB	0.46315
	LumB	0.850649
	LumB	-0.0252296
	LumB	0.372052
	LumB	-0.558138
	LumB	0.0325785
	LumB	0.785597
	LumB	0.200089
	LumB	-0.3353
	LumB	-0.188909
	LumB	0.799353
	LumA	0.0743069
	LumB	0.683785
	LumB	0.062356
	LumB	1.44384
	LumB	-0.0529699
	LumA	-0.406043
	LumB	0.768369
	LumB	0.55119
	LumB	0.351461
	LumB	0.559683
	LumB	0.0875166
	LumB	0.636943
	LumB	0.341591
	LumA	0.0503324
	LumB	0.561534
	LumB	1.53792
	LumA	0.0630954
	LumB	1.86819
	LumB	0.545135
	LumB	-0.117996
	LumB	0.730333
	LumB	0.337944
	LumB	1.10313
	LumB	0.854461
	LumB	0.229179
	LumA	-0.625297
	LumB	0.411104
	LumB	-0.371901
	LumB	-0.627748
	LumA	-0.139928
	LumA	0.888188
	LumB	-0.0749725
	LumB	0.0952482
	LumB	1.24294
	LumB	0.150678
	LumA	0.319156
	LumB	0.133306
	LumB	0.232101
	LumB	0.150253
	LumB	0.082992
	LumB	0.222442
	LumB	-0.530464
	LumA	0.812175
	LumB	0.949902
	LumB	-0.0723613
	LumA	-0.251509
	LumB	0.128328
	LumB	0.926578
	LumA	-0.114241
	LumB	0.555807
	LumA	0.0261571
	LumB	0.781927
	LumB	1.68977
	LumB	-0.178542
	LumB	0.00103381
	LumA	1.12856
	LumB	0.0613009
	LumB	0.228525
	LumB	-0.396158
	LumA	-0.226344
	LumB	0.272444
	LumB	0.973778
	LumA	0.0659323
	LumB	0.546436
	LumB	0.319309
	LumB	0.374553
	LumB	0.872375
	LumB	0.21578
	LumB	1.03528
	LumB	0.7499
	LumB	-0.285399
	LumB	-0.215138
	LumB	1.22942
	LumB	0.913197
	LumB	0.177794
	LumB	-0.0114492
	LumB	1.34621
	LumB	-0.23477
	LumA	0.728637
	LumB	0.0552374
	LumA	-0.443175
	LumB	1.25621
	LumA	-0.0721308
	LumB	0.788077
	LumB	-0.240309
	LumB	0.309638
	LumB	-0.10027
	LumB	1.7359
	LumB	0.708555
	LumB	0.808726
	LumA	-0.101401
	LumB	0.138618
	LumA	-0.0325407
	LumB	0.532131
	LumB	-0.607384
	LumB	1.13252
	LumB	-0.38989
	LumB	0.00716888
	LumB	0.891332
	LumB	0.965715
	LumB	1.38024
	LumB	0.657186
	LumB	0.465561
	LumB	0.103156
	LumB	0.310516
	LumB	0.796604
	LumB	0.0128639
	LumB	0.74308
	LumB	-0.76833
	LumB	1.88235
	LumB	0.452207
	LumB	1.19049
	LumB	-0.716107
	LumB	0.516183
	LumB	0.139965
	LumB	0.828677
	LumB	-0.0233305
	LumB	0.167188
	LumB	0.817046
	LumB	0.728181
	LumB	-0.49638
	LumB	0.47949
	LumB	0.155046
	LumB	-0.430563
	LumB	0.757706
	LumB	0.0910788
	LumB	-0.412832
	LumB	2.16259
	LumB	0.608439
	LumB	0.474018
	LumB	0.503886
	LumB	1.69769
	LumB	0.439417
	LumB	0.0009226
	LumB	0.30047
	LumB	0.787684
	LumB	1.22825
	LumB	0.372485
	LumB	1.04307
	LumB	0.249583
	LumB	0.159585
	LumB	1.12573
	LumB	0.999072
	LumB	-0.0103601
	LumB	0.458016
	LumB	0.423243
	LumB	-0.183749
	LumB	0.43459
	LumB	1.14741
	LumB	0.64699
	LumB	1.18517
	LumB	0.475844
	LumB	0.940103
	LumB	0.862685
	LumB	0.0865895
	LumB	-0.300085
	LumB	0.410167
	LumB	-0.126668
	LumB	-0.197821
	LumB	-0.0988809
	LumB	0.540147
	LumB	0.177022
	LumB	0.854173
	LumB	-0.247429
	LumB	-0.197582
	LumB	0.0498368
	LumB	0.237558
	LumB	0.638895
	LumB	0.918777
	LumB	-0.216427
	LumB	0.316337
	LumB	-0.172328
	LumB	0.592034
	LumB	0.348325
	LumB	-0.0723993
	LumB	0.574634
	LumB	0.674963
	LumB	-0.649964
	LumB	0.740311
	LumB	0.0152681
	LumB	0.00694051
	LumB	0.537357
	LumB	0.389807
	LumB	0.600654
	LumB	1.42147
	LumB	-0.193785
	LumB	0.332086
	LumB	0.373172
	LumB	0.557612
	LumB	0.538936
	LumB	1.4473
	LumB	0.318895
	LumB	0.557196
	LumB	0.816083

## Sheet: Suppl.Fig.S5
S5
	CCL2	FZD7	SLC2A1	LRP2	CXCL5	IL1RN	AGTR1	ARID1A	JAK1	DUSP4	ITPR1	CCL21	PLA1A	BAIAP2L1	CDKN2A	COL27A1	BCL11A	CDC14B	DTX4	GPC4	SPRY4	NOTCH3	TYK2	SDHA	SOX9	PALMD	NOTCH2	CDC25B	SMURF2	NOD2	NUDT1	TBP	PUM1	EIF2AK3	GUSB	EFNA3	INHBB	PIK3R1	TLX1	PRKACB	GADD45A	CDKN2B	APOD	ITGB6	EGLN3	CHEK2	ETV4	ACTR3B	BRCA2
UNC_4p16_Amplicon_Median_BMC.Med.Genomics.2011_PMID.21214954	0.030344	-0.182053	0.12119	0.109633	-0.162684	-0.002622	0.07908	-0.022912	-0.118625	0.029012	-0.189939	-0.119171	-0.080439	0.010031	-0.121139	-0.120672	-0.208777	-0.122968	-0.146182	-0.13066	-0.094035	-0.237668	-0.146233	-0.109925	-0.263547	-0.216465	0.027473	-0.180908	-0.024246	-0.117507	-0.11422	-0.186331	-0.063226	-0.045354	-0.096404	-0.016678	-0.118598	-0.112713	-0.114767	-0.032263	-0.139281	-0.038596	-0.125376	-0.099319	0.073751	-0.171944	-0.025766	-0.174054	-0.209124
Her2.enriched	0.010239	-0.080573	-0.218827	-0.070028	-0.100037	0.010652	-0.027959	0.023702	0.082202	-0.046639	-0.007565	-0.036885	-0.094744	0.110034	0.054195	0.007334	0.253523	0.120363	0.14154	0.082877	0.026253	0.068474	0.107748	-0.029154	0.039023	0.095951	-0.041113	-0.057321	-0.027056	0.014111	0.060231	-0.001097	0.028087	-0.042412	-0.060316	0.184674	0.26649	0.186315	0.105816	-0.021877	0.100222	0.145093	0.018985	0.054015	0.089143	0.038927	-0.17471	-0.117367	0.17376
UNC_HS_Red12_Median_BMC.Med.Genomics.2011_PMID.21214954	0.0138	-0.032689	-0.182434	-0.015245	-0.027811	-0.041071	-0.064685	0.082997	-0.008542	0.017519	0.044439	0.019214	0.044569	0.050666	0.064098	0.040876	0.261227	0.131456	0.043931	0.160694	-0.033849	0.067519	0.089001	-0.093599	0.100018	0.081109	0.00319	-0.142696	0.051059	-0.055409	0.016811	-0.048908	0.032917	0.090022	0.026865	0.295108	0.273652	0.23741	0.13176	0.073519	0.049832	0.056489	0.136449	0.04977	0.174216	-0.046651	-0.067332	-0.05961	0.050325
UNC_17PP13_Amplicon_Median_BMC.Med.Genomics.2011_PMID.21214954	-0.035444	0.078744	0.122054	0.212468	-0.045189	-0.150779	0.054805	-0.028519	-0.020384	0.034054	0.125633	-0.05513	-0.217563	-0.148617	-0.156458	0.019323	-0.194067	-0.239728	-0.306909	-0.095029	-0.091651	-0.15355	-0.157465	-0.073687	0.040978	-0.035226	-0.099313	-0.208273	-0.093985	-0.07118	-0.119317	0.144747	0.072928	-0.086593	-0.13744	-0.177544	-0.115932	-0.147711	-0.028941	-0.062821	-0.15135	0.027277	-0.082167	0.059728	-0.245256	-0.221382	-0.022863	-0.028504	-0.177347
Luminal.A	-0.023434	-0.005127	0.008761	-0.042937	0.002145	0.068749	0.145767	0.064117	0.054625	0.15252	0.105854	0.008183	0.048453	0.146576	0.100133	0.010158	-0.007112	-0.005225	0.071959	0.034278	0.059485	0.114325	0.065281	0.000399	0.091654	0.0309	0.076295	-0.02704	0.008514	0.021171	0.015711	0.031937	-0.017976	0.093237	0.032852	0.025842	-0.000663	0.114565	-0.027729	0.032112	-0.009283	-0.143435	-0.067692	-0.065562	-0.109822	-0.032357	-0.062971	-0.093203	-0.143343
Chemo_Endocrine_Score_CC_.2.LumA_subtract.by_CC.2.Basal_From_Aleix	0.022966	0.043297	0.074039	0.102967	0.030114	0.068475	0.119122	0.15573	0.041086	0.149541	0.170102	0.118979	0.029226	0.054177	0.137984	0.164229	0.100847	-0.052243	-0.000645	0.176963	0.034969	0.060684	0.0237	-0.028604	0.107419	0.077948	0.129305	-0.063509	-0.064399	0.083772	0.049675	0.101692	0.062725	0.04508	-0.029565	-0.068223	-0.057541	0.026962	0.013847	-0.026609	-0.102544	0.030992	-0.081184	-0.062174	-0.26822	-0.193457	-0.031003	-0.104759	-0.151087
Histology..IDC.vs..ILC	0.007776	-0.052554	0.016754	0.02645	0.021675	0.039736	0.117748	0.035121	0.082894	0.085894	0.162636	0.075746	0.041008	-0.028453	0.07068	0.005943	0.048459	-0.094941	-0.085102	0.118388	0.063888	0.049292	-0.016156	-0.051727	0.04319	0.046736	-0.01989	-0.044255	-0.113132	0.020073	-0.016581	0.061678	0.08831	-0.011898	0.021654	-0.029756	-0.016642	0.110104	0.011166	0.055775	-0.057328	-0.023081	-0.110189	-0.091856	-0.166761	-0.12142	-0.080256	-0.042239	-0.127549
Pcorr_NKI70_Good_Correlation_Nature.2002_PMID.11823860	-0.030602	-0.026701	0.073679	0.087617	-0.090303	0.024553	0.115285	0.093271	0.027506	0.014281	0.032105	0.061966	0.037403	0.067425	0.071898	0.065259	-0.020875	-0.027318	0.022426	0.085813	0.009738	0.045707	0.044998	-0.012008	0.044505	0.054424	0.14143	-0.012353	-0.053033	-0.060476	-0.047935	-0.034951	-0.01017	-0.013491	-0.035333	-0.039104	-0.060354	0.106704	-0.07832	-0.056665	-0.094907	0.028936	0.010406	0.072684	-0.202372	-0.196806	-0.115026	-0.154381	-0.20027
UNC_Scorr_IE_Correlation_JCO.2006_PMID.16505416	-0.012258	0.012231	0.103302	0.03861	-0.027639	-0.028089	0.016288	0.033013	0.08194	0.046353	0.08876	0.102572	0.068478	0.050057	0.069231	0.024868	0.014864	-0.034114	-0.012242	0.087202	0.058353	0.058347	-0.022028	0.063445	0.093806	0.09099	0.120425	0.022615	-0.029904	0.000671	0.018449	0.063497	0.064707	-0.046615	-0.055674	-0.101872	-0.111106	-0.016182	-0.112579	-0.021441	-0.101794	-0.004723	-0.066621	-0.088436	-0.232652	-0.088079	-0.041745	-0.02746	-0.154638
UNC_Scorr_LumA_Correlation_JCO.2009_PMID.19204204	-0.005469	-0.025651	0.007246	0.037691	-0.072502	0.011365	0.092763	0.038501	0.045729	0.095238	0.010516	0.102434	-0.007326	0.004948	0.058352	0.055082	-0.006133	-0.021331	-0.010976	0.104935	0.078163	0.037597	0.002623	0.024487	0.058146	0.109409	0.091071	-0.008916	-0.098079	0.057195	0.011613	-0.007318	0.061568	-0.006159	-0.073119	-0.160057	-0.080217	-0.01488	0.004977	-0.050575	-0.092408	0.003501	-0.076227	-0.002514	-0.14953	-0.10868	-0.028157	-0.076175	-0.080861
Pcorr_bronchioid_PLOS.2012_PMID.22590557	-0.002488	-0.048474	0.048884	0.22805	-0.001089	0.059443	0.139309	0.142301	0.00914	0.212043	0.187138	0.038858	-0.024114	0.055701	0.11147	0.145384	0.039887	0.015616	-0.019087	0.180567	0.136857	0.068814	0.138337	0.035815	0.125001	0.118142	0.098164	-0.021421	0.041797	0.003041	-0.003457	0.093384	0.056826	0.095785	-0.023268	-0.046727	-0.085727	0.039196	0.064006	0.061912	-0.063064	0.021776	-0.000382	0.084898	-0.144691	-0.079714	0.128537	0.066964	-0.076511
Scorr_PTEN_Absent_Correlation_PNAS.2007_PMID.17452630	-0.020695	-0.073691	0.001955	0.136778	-0.029007	0.02201	0.042281	0.028863	-0.002013	0.083607	0.024023	0.053836	0.013984	-0.007924	0.043142	0.043197	0.005916	-0.034375	-0.059833	0.110353	0.049065	0.018038	0.031245	0.040164	0.053015	0.078811	0.066166	-0.000402	-0.007507	-0.005618	-0.007941	-0.010643	0.061559	-0.000446	-0.118426	-0.064901	-0.102384	-0.061117	-0.019997	0.014514	-0.104583	0.013418	-0.066969	0.007335	-0.14862	-0.069165	0.01524	0.001597	-0.028954
UNC_Scorr_P53_Wt_Correlation_BMC.Cancer.2006_PMID.17150101	0.030344	0.001954	0.114528	0.058632	-0.008389	0.028018	0.042318	0.0402	0.007535	0.131851	0.051868	0.045973	0.050319	-0.043695	0.129921	0.110597	-0.029732	-0.015338	-0.049531	0.117324	0.142381	0.053746	0.043209	0.033728	-0.033227	0.100487	0.047995	0.0595	0.035027	0.055677	0.030001	0.05232	0.030224	-0.034371	-0.105917	-0.216823	-0.22599	-0.145314	0.010618	-0.042382	-0.081704	0.053263	-0.122952	-0.067094	-0.166606	-0.093614	0.109167	-0.032997	-0.128479
UNC_8p22_Amplicon_Median_BMC.Med.Genomics.2011_PMID.21214954	0.085035	0.080324	0.072656	0.042651	-0.111198	-0.078763	0.234689	0.049838	0.042264	0.108159	0.083287	0.125893	0.084928	-0.178589	0.100136	-0.014575	-0.138296	-0.094784	-0.038339	-0.023133	0.017899	-0.028911	0.045805	-0.155443	-0.148297	-0.018616	-0.018153	-0.026984	-0.037819	0.008506	-0.158092	-0.151679	-0.002758	0.033367	-0.01769	-0.076246	-0.135664	0.051988	0.193313	0.106041	0.069775	0.106324	0.022399	0.093561	-0.08576	-0.210965	-0.051718	-0.267136	-0.097323
UNC_3p21_Amplicon_Median_BMC.Med.Genomics.2011_PMID.21214954	0.06282	0.039207	0.108596	0.095168	-0.004231	-0.07613	-0.14097	0.02454	-0.029921	-0.033308	0.070562	-0.13733	0.04213	-0.061753	0.075659	0.023226	-0.085509	-0.05425	-0.153473	-0.120092	-0.044251	-0.17412	0.025731	-0.078455	-0.049343	-0.133188	-0.100683	-0.005273	0.106962	-0.111631	0.06598	0.081421	-0.084938	-0.006684	-0.05163	0.034436	-0.13644	-0.118944	-0.031376	-0.033618	-0.019195	-0.083157	-0.153762	-0.175816	-0.151069	-0.060844	0.0689	-0.017264	-0.099676
HER2	0.145727	0.050339	0.02846	-0.118973	-0.014099	0.019159	-0.19214	0.003754	-0.061797	-0.12069	-0.071609	0.026716	-0.04849	0.151578	-0.024239	0.055138	0.159778	0.005036	0.117762	-0.00889	-0.05848	-0.035166	-0.055423	-0.018582	0.00269	-0.074998	0.031656	0.059058	0.031842	0.098794	0.201266	0.010127	0.002797	-0.097512	-0.161604	0.007621	0.096831	-0.048054	-0.031349	-0.145231	-0.007786	-0.072596	-0.088025	-0.211848	-0.083857	0.074482	-0.115278	-0.19229	0.129833
HER2_AMPLIFIED_PerouLab_HER2_Amplicon_Median_BMC_Med_Genomics_2011_PMID.21214954	0.053699	0.063009	0.065348	-0.069215	0.007953	0.011914	-0.129647	-0.015021	-0.051151	-0.1425	-0.036956	0.033172	-0.063308	0.022682	-0.08878	0.038516	0.008431	-0.100508	-0.024972	-0.111696	-0.112141	-0.112072	-0.16867	-0.075279	-0.037689	-0.106883	-0.050014	0.045881	-0.076875	0.057163	0.130149	0.031445	0.015079	-0.127473	-0.162374	-0.158302	-0.01704	-0.115624	-0.082412	-0.175006	-0.075846	-0.030076	-0.128817	-0.22501	-0.233203	-0.053634	-0.09737	-0.194403	0.011149
UNC_HER2_Amplicon_Median_BMC.Med.Genomics.2011_PMID.21214954	0.053699	0.063009	0.065348	-0.069215	0.007953	0.011914	-0.129647	-0.015021	-0.051151	-0.1425	-0.036956	0.033172	-0.063308	0.022682	-0.08878	0.038516	0.008431	-0.100508	-0.024972	-0.111696	-0.112141	-0.112072	-0.16867	-0.075279	-0.037689	-0.106883	-0.050014	0.045881	-0.076875	0.057163	0.130149	0.031445	0.015079	-0.127473	-0.162374	-0.158302	-0.01704	-0.115624	-0.082412	-0.175006	-0.075846	-0.030076	-0.128817	-0.22501	-0.233203	-0.053634	-0.09737	-0.194403	0.011149
UNC_12qMDM4_Median_BMC.Med.Genomics.2011_PMID.21214954	-0.073069	-0.015656	-0.060917	-0.031642	-0.076088	-0.098839	0.043073	0.059061	0.033852	-0.090571	-0.125611	-0.15244	-0.103568	0.019046	-0.160271	-0.145301	-0.146928	-0.116774	-0.1619	-0.230684	-0.240234	-0.164066	-0.155132	-0.178245	-0.099772	-0.069328	-0.101036	-0.135105	-0.090408	-0.136431	-0.136437	-0.072508	-0.032152	-0.098445	-0.037494	-0.044353	0.037304	0.015354	-0.123697	-0.073068	0.013294	-0.112235	-0.072703	-0.049801	-0.170501	-0.086961	-0.304199	-0.236886	-0.224468
Pcorr_Dasatinib_L_Correlation_Cancer.Res.2007_PMID.17332353	-0.03873	0.001532	-0.085673	-0.105579	0.023274	0.010772	0.061149	0.082095	-0.011002	-0.06369	0.015151	-0.022396	0.005112	-0.010265	-0.023752	-0.070943	-0.019838	-0.030639	-0.015682	-0.151135	-0.180692	-0.104134	-0.038609	-0.11929	-0.039418	-0.132719	0.002692	-0.065799	-0.004105	-0.027731	-0.002147	-0.027148	-0.085302	0.065078	0.006756	0.040869	0.080583	0.022173	0.025616	-0.007484	-0.006544	-0.070891	-0.05755	-0.042922	-0.085279	-0.08725	-0.171902	-0.186752	-0.123868
Luminal.B	-0.030576	-0.020346	-0.056924	-0.106538	0.042955	-0.057728	-0.071536	-0.0263	-0.064161	-0.122505	-0.049139	-0.066705	-0.020731	-0.07177	-0.104493	-0.107016	-0.08178	-0.098293	-0.088938	-0.164803	-0.208804	-0.099178	-0.138927	-0.111553	-0.059225	-0.1651	-0.083773	-0.097951	-0.026187	-0.046259	-0.028758	-0.052708	-0.084453	0.013755	0.019239	0.065261	0.10056	0.008586	-0.030456	-0.066855	-0.026076	-0.058679	0.025224	-0.064027	-0.029458	-0.0603	-0.19078	-0.131998	-0.097719
UNC_Claudin_Low_29_Median_Cancer.Res.2009_PMID.19435916	-0.055954	0.01522	-0.127712	-0.070355	0.030649	0.032758	-0.025554	0.004406	-0.023012	-0.09939	-0.006102	-0.091676	-0.074845	-0.046285	-0.08382	-0.077469	0.002485	-0.045523	-0.044179	-0.126378	-0.18962	-0.092965	-0.038961	-0.064867	-0.071358	-0.201949	-0.034096	-0.075787	0.04047	-0.026373	0.038621	-0.029416	-0.052661	0.056044	-0.01197	0.120183	0.101636	-0.010001	0.044452	0.001935	0.005986	-0.046811	-0.057952	-0.052796	-0.057227	0.018267	-0.183052	-0.122044	-0.001585
UNC_Scorr_LumB_Correlation_JCO.2009_PMID.19204204	-0.030611	-0.081459	-0.141377	-0.167052	0.021518	-0.04182	-0.057988	-0.08486	-0.017922	-0.073521	-0.000834	-0.001082	0.032781	-0.034426	-0.073991	-0.110483	0.021326	-0.014681	-0.037843	-0.120908	-0.148051	-0.049342	-0.141479	-0.134712	0.018943	-0.093795	-0.114623	-0.090551	-0.035539	-0.047064	-0.042163	-0.057156	-0.123229	0.026729	-0.013137	0.073994	0.202998	0.083965	0.013288	-0.034896	-0.039959	-0.051014	0.017003	-0.046727	0.02703	-0.045008	-0.182936	-0.162783	-0.095692
UNC_HS_Red25_Median_BMC.Med.Genomics.2011_PMID.21214954	-0.024547	0.014778	-0.059972	-0.023896	-0.032319	-0.054724	-0.056629	-0.070601	-0.067047	-0.113433	-0.092619	-0.09912	-0.121516	-0.062615	-0.160051	-0.117287	-0.090293	-0.12378	-0.116919	-0.195637	-0.233691	-0.169983	-0.179158	-0.115432	-0.102775	-0.208163	-0.041717	-0.096376	0.049669	-0.08331	-0.007721	-0.071992	-0.052245	0.005629	-0.093217	-0.015792	0.0434	-0.111418	-0.011843	0.008312	-0.074943	-0.066957	-0.051342	-0.087453	-0.118203	-0.02265	-0.188841	-0.228516	-0.080672
UNC_Scorr_Her2_Correlation_JCO.2009_PMID.19204204	-0.048987	-0.089343	-0.113452	-0.105189	-0.067966	-0.01738	-0.035184	-0.030421	-0.064759	-0.124744	-0.156964	-0.091823	0.021137	-0.077189	-0.022378	-0.063292	-0.053146	-0.058004	-0.061496	-0.079951	-0.156413	-0.128376	-0.155415	-0.239509	-0.184158	-0.086395	-0.079186	-0.118023	-0.131823	-0.080552	-0.02386	-0.155382	-0.061483	-0.056816	-0.068939	0.011541	0.045944	0.004228	0.030555	-0.114641	0.01352	0.068637	-0.06789	-0.120216	0.049187	-0.127795	-0.203233	-0.260679	-0.034324
ER	-0.100158	-0.054353	-0.205046	-0.206026	0.056343	0.030515	0.102455	0.011447	-0.011354	0.004491	-0.003993	-0.019738	0.096026	-0.01426	0.008959	-0.037588	-0.031366	0.004755	0.018111	-0.039367	-0.093832	0.010919	-0.066089	-0.099117	-0.016021	-0.0438	0.036819	-0.023063	-0.030945	-0.069203	0.041738	-0.039106	-0.064653	0.116253	0.027171	-0.052638	0.033745	0.023733	0.012064	-0.033556	-0.019115	-0.106105	-0.100735	-0.103976	-0.018857	-0.061057	-0.079681	-0.084779	-0.12013
UNC_Differentiation.Score_Model_BCR.2010_PMID.20813035	-0.024015	0.013557	-0.061587	-0.106448	0.076901	-0.005285	0.052834	0.09304	0.007214	-0.027894	0.091805	0.062713	0.126436	0.009347	0.119231	0.02933	0.122679	0.030319	0.059572	0.003528	-0.142686	-0.032496	-0.005137	-0.07255	0.001429	-0.04746	0.039947	-0.025067	0.024543	0.010355	0.098909	0.053977	-0.036727	0.08378	-0.003132	0.064832	0.055152	0.023615	0.029977	0.012067	0.028762	-0.012295	-0.080969	-0.120151	-0.102214	-0.118822	-0.126456	-0.157367	-0.121519
UNC_Duke_Module17_pr_Median_Mike_PMID.20335537	0.046755	0.139115	0.072262	-0.126366	0.207777	0.109615	0.040464	0.178704	0.102205	0.001919	0.202438	0.074691	0.099796	0.106432	0.156786	0.081461	0.180778	0.073455	0.106827	0.066996	0.004552	0.114321	0.127296	0.073597	0.047593	0.039195	0.079772	0.084118	0.135007	0.154774	0.158603	0.143203	0.025526	0.08452	0.124049	0.083299	0.066391	0.059361	0.027034	0.069761	0.109572	-0.047281	-0.006006	-0.177932	-0.124115	-0.022885	-0.059372	-0.037974	-0.097476
UNC_HS_Red9_Median_BMC.Med.Genomics.2011_PMID.21214954	0.036608	0.104333	0.072318	-0.073629	0.172941	0.145048	0.087273	0.126911	0.055152	0.030221	0.141428	-0.03211	0.067978	0.061571	0.111854	0.064944	0.041564	-0.013572	0.074678	-0.077683	-0.077315	0.031362	0.087689	-0.029329	-0.037422	-0.062227	-0.014957	0.037627	0.086272	0.006532	0.047238	0.045501	-0.023177	0.025255	0.040562	0.097706	-0.032722	-0.00332	-0.004015	-0.029433	0.134604	-0.057258	-0.099573	-0.13424	-0.179913	-0.049366	-0.077911	-0.095474	-0.113561
GSEA_Median_GP7_Estrogen_signaling.r.0.97_SMID_BREAST_CANCER_BASAL_DN	-0.109606	-0.078249	-0.22146	-0.198671	0.00561	-0.039217	0.096057	0.084512	0.135898	0.001676	0.09149	-0.015001	0.040829	-0.053029	0.024562	-0.119284	0.027511	0.038439	0.019519	-0.057595	-0.0644	-0.020993	0.008898	-0.034906	0.080132	0.033714	-0.005025	-0.014087	0.00711	-0.011376	0.016572	0.052839	-0.057465	0.06554	-0.063159	-0.059373	0.107461	0.042882	-0.025762	0.087133	-0.080275	-0.040907	-0.083246	-0.025885	-0.162637	-0.062242	-0.181166	-0.14197	-0.229014
PR	-0.022432	-0.017016	-0.096937	-0.16495	0.020966	-0.035577	-0.026966	-0.013167	0.004318	-0.09521	-0.041081	-0.07455	0.017748	-0.054905	-0.015844	-0.147008	-0.10294	-0.109393	-0.17086	-0.118884	-0.109772	-0.056862	-0.164059	-0.083026	-0.111895	-0.073491	0.004068	-0.017566	-0.04723	0.041531	0.076379	0.001403	-0.001382	0.0249	-0.018622	-0.096503	-0.024465	-0.053783	-0.075846	0.008231	-0.035484	-0.104326	-0.12091	-0.253344	-0.117179	-0.081629	-0.22993	-0.200949	-0.185259
UNC_5Q_Median_Breast.Cancer.Res.Treat.2012_PMID.22048815	-0.024277	-0.018093	-0.05691	-0.187832	0.051296	-0.012634	0.076299	-0.000206	0.059618	-0.029339	0.036221	-0.017156	0.046876	-0.114286	0.015999	-0.142902	-0.042805	-0.038552	-0.058286	-0.081564	-0.071234	-0.076618	-0.109944	-0.021838	-0.161857	-0.073312	-0.004877	-0.068559	0.00078	0.074628	0.040189	0.0222	0.000477	0.014797	0.011285	-0.051601	-0.020791	-0.049303	-0.001256	0.092904	-0.030465	-0.089353	-0.135839	-0.256179	-0.105014	-0.09255	-0.148367	-0.167986	-0.217626
UNC_LUMINAL_Cluster_Median_BMC.Med.Genomics.2011_PMID.21214954	-0.058478	-0.000617	-0.023335	-0.113896	-0.027147	-0.089903	0.100849	0.04018	0.055153	0.027064	0.069779	-0.042542	0.027315	-0.063983	0.038302	-0.077075	-0.041866	-0.052153	-0.070668	-0.065123	-0.084054	-0.080948	-0.135439	-0.1172	-0.062813	-0.02224	0.008515	-0.14087	-0.051709	-0.026022	0.033217	0.069328	-0.001986	-0.001683	-0.00476	-0.063676	0.012449	-0.011426	-0.019447	0.063367	-0.047546	-0.075787	-0.133517	-0.220531	-0.173356	-0.107661	-0.16912	-0.192868	-0.240379
Lim.et.al.2010.Conserved.Mature_Median_BCR.2010_PMID.20346151	-0.101381	-0.116021	-0.104216	0.004063	-0.031362	0.026877	0.133923	0.117599	0.081376	0.061818	0.134218	0.01612	0.016647	0.034448	-0.046477	-0.072128	0.001885	-0.061604	0.016358	-0.034035	-0.099959	-0.053115	-0.027392	-0.042387	-0.021663	-0.104751	0.075713	-0.198975	-0.096322	-0.044357	0.005361	-0.014199	0.03997	0.127213	0.11851	0.105958	0.095348	0.122209	-0.047886	0.079248	-0.022467	-0.127613	-0.008705	-0.129336	-0.161889	-0.126036	-0.227301	-0.07484	-0.180342
UNC_574.MCF7.E2.repressed.genes_Median_JCO.2006_PMID.16505416	-0.081428	-0.065645	-0.050549	-0.034154	0.057341	0.048973	0.13239	0.074566	0.006903	0.031236	0.128591	-0.046626	0.031995	-0.047306	-0.007714	0.001446	-0.057089	-0.100982	-0.044679	-0.060543	-0.0985	-0.077113	-0.076602	-0.139018	-0.056541	-0.101186	-0.024513	-0.117041	-0.091745	-0.071553	0.00166	0.00637	-0.050954	0.032678	-0.006095	0.002906	-0.020028	0.004286	-0.050056	-0.017241	-0.01049	-0.08158	-0.12712	-0.16014	-0.1944	-0.167334	-0.139545	-0.124077	-0.196991
UNC_HS_Green1_Median_BMC.Med.Genomics.2011_PMID.21214954	-0.093488	-0.060541	0.024109	-0.007041	0.005582	0.004735	0.076244	0.056968	0.068262	0.077337	0.155765	-0.02229	0.060953	-0.042608	0.072054	0.002255	-0.02115	-0.082618	-0.034568	-0.019675	-0.037914	-0.067258	-0.088888	-0.058613	-0.020392	-0.076204	0.021804	-0.103345	-0.105004	-0.060453	0.063952	0.067407	0.048655	0.04296	0.027113	0.011329	-0.054147	0.010309	-0.064269	0.019749	-0.077391	-0.041587	-0.139138	-0.248379	-0.223769	-0.118321	-0.066722	-0.039157	-0.13785
UNC_Duke_Module06_er_Median_Mike_PMID.20335537	-0.034068	-0.04731	-0.047318	-0.02458	0.040179	0.055529	0.086491	0.055999	0.010012	-0.018153	0.130199	-0.073518	-0.024326	-0.08977	0.024606	-0.022699	-0.051651	-0.111125	-0.115257	-0.105417	-0.125512	-0.093697	-0.063461	-0.148766	-0.008038	-0.090121	-0.069932	-0.127516	-0.052951	-0.081618	-0.050635	0.023631	-0.062024	0.039726	-0.035584	0.039428	0.052198	0.067425	0.028249	-0.010781	-0.03299	-0.017821	-0.075022	-0.074311	-0.202333	-0.171559	-0.169324	-0.17615	-0.169997
UNC_Lim2009_MatureLum_Median_Adam_PMID.25575446	-0.053689	-0.007368	0.069086	-0.052239	0.009366	-0.011386	0.040572	0.147864	0.135046	0.086468	0.179996	0.092129	0.103554	0.077679	0.108947	-0.001205	0.073036	0.015215	0.068523	0.034482	0.007386	0.065925	-0.011252	0.032004	0.060784	0.020969	0.128806	-0.027864	0.018093	0.031593	0.108617	0.107654	0.146887	0.094449	0.104564	0.005631	-0.02126	0.050081	-0.013504	0.052974	-0.076699	-0.056564	-0.079743	-0.184632	-0.222451	-0.047715	-0.089255	-0.018218	-0.160316
UNC_Duke_Module14_p53_Median_Mike_PMID.20335537	-0.06607	0.009906	0.037597	0.060078	0.004835	0.002319	0.168224	0.052405	0.034313	0.088887	0.17751	0.054144	0.057015	-0.124088	0.05339	0.081568	-0.03662	-0.110131	-0.077128	0.036741	-0.048724	-0.1229	-0.122385	-0.109227	0.00272	-0.050858	0.012889	-0.127868	-0.118134	-0.044695	0.020995	0.10156	0.031717	0.000496	-0.080071	-0.123619	-0.053901	-0.068805	-0.032937	0.000992	-0.11708	0.009036	-0.218546	-0.175121	-0.272172	-0.249764	-0.034206	-0.101289	-0.204211
Mature_Lumina_Up_Median_Nat.Med.2009_PMID.19648928	-0.141397	-0.174928	-0.198336	-0.066138	-0.146283	-0.124888	0.078513	0.096431	0.08935	0.006137	0.036927	0.025346	0.028932	-0.027387	-0.042956	-0.116007	-0.060183	-0.068131	-0.076165	-0.090082	-0.164735	-0.130084	-0.181695	-0.18345	0.030086	0.013036	0.030227	-0.243924	-0.16036	-0.155636	-0.080169	0.004193	0.098148	0.076671	-0.037368	-0.068632	0.040121	0.080581	-0.051608	-0.059675	-0.123489	-0.011727	-0.090657	-0.084913	-0.166827	-0.185989	-0.264201	-0.199411	-0.248055
UNC_Pfefferle2012_MatureLum_Median_Adam_PMID.25575446	-0.11412	-0.134538	-0.059055	0.1032	-0.087428	-0.012181	0.140931	0.050887	0.008062	0.049341	0.051204	0.004868	-0.004527	-0.063283	-0.061948	-0.0117	-0.095955	-0.137592	-0.122329	-0.039038	-0.148092	-0.114496	-0.145713	-0.157157	0.017585	-0.090656	-0.017353	-0.21063	-0.142511	-0.138247	-0.051231	-0.058174	0.029485	0.027128	-0.090895	-0.005065	-0.000698	0.033217	-0.039062	-0.016186	-0.125951	-0.09406	-0.135803	-0.081334	-0.279395	-0.201281	-0.228897	-0.173486	-0.180169
UNC_HS_Green13_Median_BMC.Med.Genomics.2011_PMID.21214954	-0.003884	0.045135	0.084395	-0.008666	0.029195	0.043791	0.154173	0.063726	0.037527	0.141605	0.225578	0.028299	0.116192	0.070484	0.144767	0.066584	0.010355	-0.015079	0.078653	0.049611	0.047712	0.07569	0.00897	-0.002559	0.150152	0.039915	0.087519	-0.005532	0.067068	-0.08173	0.044587	0.127312	0.035981	0.085351	0.022098	-0.013799	-0.008787	0.093185	-0.003521	0.077102	-0.045916	-0.024019	-0.107833	-0.073846	-0.169566	-0.12618	0.036911	-0.015554	-0.185154
UNC_HS_Green25_Median_BMC.Med.Genomics.2011_PMID.21214954	-0.052918	0.015587	-0.081053	-0.056502	-0.023686	-0.057762	0.063942	0.042157	0.077422	0.036722	0.170936	0.086918	0.173074	0.008195	0.114475	-0.019694	0.065951	0.000472	0.017763	-0.011338	-0.027953	0.066169	-0.04974	-0.089121	0.149308	0.077289	0.061991	-0.082818	-0.032831	-0.131393	-0.000689	0.08202	0.043247	0.059364	0.008637	0.059987	0.107522	0.160423	-0.009327	0.076781	-0.064225	0.049026	-0.017849	-0.035699	-0.178805	-0.14999	-0.129353	-0.088502	-0.167403
UNC_HS_Green8_Median_BMC.Med.Genomics.2011_PMID.21214954	-0.081656	0.029017	0.035189	-0.018411	0.012322	0.038603	0.097463	0.09456	0.108748	0.047357	0.187416	0.065904	0.139165	0.007215	0.206471	0.077201	0.107885	0.022103	0.0608	0.076431	0.010945	0.104462	0.035976	-0.05948	0.125165	0.07965	0.045665	-0.067529	-0.021013	-0.099747	0.069995	0.072816	0.0774	0.041835	0.015662	0.111255	0.098032	0.135274	0.015175	0.085295	-0.019644	0.150213	-0.022966	-0.031815	-0.183369	-0.191059	-0.081169	-0.081217	-0.15562
UNC_Shehata2012_NCL_Median_Adam_PMID.25575446	-0.092836	-0.19913	-0.23938	-0.193519	-0.013638	0.024773	0.140408	0.024846	0.011783	-0.0013	0.04578	0.030338	0.030808	-0.016251	0.000913	-0.084379	0.056251	0.011948	0.080965	-0.029592	-0.086938	-0.011399	-0.058813	-0.145305	0.043346	-0.123409	0.005394	-0.093539	-0.101376	-0.015537	0.049824	-0.055296	-0.088929	0.087143	-0.000423	0.057484	0.159262	0.157971	0.065213	0.038438	-0.037891	-0.107722	-0.076519	0.006826	-0.020419	-0.054615	-0.226484	-0.145047	-0.068869
UNC_HS_Red2_Median_BMC.Med.Genomics.2011_PMID.21214954	-0.016443	0.004961	0.097355	0.008612	-0.08433	-0.121117	0.102966	0.021936	-0.009139	0.032628	0.023105	-0.022804	0.055809	-0.048049	-0.035986	-0.083585	-0.167168	-0.123264	-0.119426	-0.209168	-0.211979	-0.195734	-0.149771	-0.149034	-0.099162	-0.140677	-0.004809	-0.202919	-0.00437	-0.189824	-0.101901	-0.001703	-0.022907	0.01512	0.041504	-0.03678	-0.122181	0.006743	-0.081929	0.011946	-0.029679	-0.156704	-0.1012	-0.150598	-0.212013	-0.138572	-0.139054	-0.185581	-0.272008
UNC_HS_Red19_Median_BMC.Med.Genomics.2011_PMID.21214954	-0.137567	-0.162528	-0.173716	-0.124302	-0.128432	-0.154199	0.082562	-0.078298	-0.011952	-0.037507	-0.089535	-0.116508	0.032252	-0.152139	-0.045538	-0.214037	-0.227239	-0.118509	-0.197198	-0.201825	-0.125474	-0.165323	-0.275629	-0.200016	-0.168366	-0.07512	-0.046911	-0.161247	-0.139261	-0.132989	-0.061566	-0.059592	-0.005104	-0.026557	-0.127247	-0.194073	-0.091577	-0.051395	-0.032177	-0.000728	-0.125339	-0.015361	-0.175832	-0.137206	-0.120345	-0.174424	-0.233789	-0.262522	-0.260364
UNC_HS_Green18_Median_BMC.Med.Genomics.2011_PMID.21214954	-0.0008	0.036814	0.121005	-0.057893	0.072972	0.045827	0.023886	0.067545	0.035949	0.003338	0.080722	-0.011557	-0.014972	0.063341	-0.005102	-0.041723	-0.116234	-0.139543	-0.053488	-0.177039	-0.072307	-0.043728	-0.07571	-0.009102	0.077528	-0.08565	-0.030528	0.092965	-0.0355	0.025068	0.035396	0.05924	-0.005746	-0.021088	-0.032312	-0.119628	-0.079144	-0.027553	-0.113049	-0.046224	-0.061403	-0.135402	-0.099376	-0.116902	-0.297612	-0.029391	-0.095927	-0.094605	-0.145838
UNC_16.13_Amplicon_Median_BMC.Med.Genomics.2011_PMID.21214954	-0.005995	-0.040824	-0.182748	-0.121691	0.123244	0.137519	0.012167	0.116455	0.087275	-0.070513	0.087359	0.089363	0.009166	0.071419	0.05575	-0.085807	0.266526	0.130198	0.126827	0.09856	-0.028792	0.096271	0.17634	0.158562	0.008637	-0.107649	0.14378	-0.008249	0.130108	0.216472	0.196111	0.067939	0.031831	0.167244	0.185761	0.265582	0.243955	0.152592	0.115036	0.217278	0.103203	-0.061503	0.076071	-0.043229	0.135064	0.077506	-0.197146	0.033906	0.115768
IntClust_Amplification.50_Median_Genome.Biol.2014_PMID.25164602	0.128923	0.136738	0.233114	0.031505	0.045399	0.044818	-0.00669	-0.012117	-0.032718	0.03675	0.16478	0.147733	-0.000869	-0.077329	-0.020959	0.04397	0.010149	-0.096917	0.009709	-0.025622	-0.0767	-0.016048	-0.072519	0.066023	0.014865	-0.191052	-0.039661	-0.080646	-0.028338	0.054577	-0.034416	0.025899	0.103192	0.048205	0.135673	0.130094	0.057469	0.10056	0.107841	-0.025705	-0.08179	0.042046	0.019617	0.021505	-0.025328	-0.079364	0.042058	0.028306	-0.000977
IntClust_Amplification.50.Better.than_Median_Genome.Biol.2014_PMID.25164602	0.096492	0.082019	0.174049	0.046688	0.02613	-0.007448	-0.029283	-0.117787	-0.065696	0.133702	0.152706	0.089141	0.005935	-0.042173	-0.040939	0.037645	0.036361	-0.015677	-0.021888	0.02156	-0.056252	0.070499	-0.120136	-0.0091	0.104822	-0.154865	-0.102923	-0.068127	-0.04587	-0.059793	-0.072808	-0.048812	0.057165	0.083343	0.154005	0.175589	0.082137	0.217308	0.116579	-0.009593	-0.070668	-0.025876	0.058666	0.089547	0.047378	0.037587	0.095414	0.068719	0.01228
GP19_1Q_amplicon.r.0.967_PerouLab_HS_Green17_Median_BMC_Med_Genomics_2011_PMID.21214954	0.051744	0.07373	0.007167	-0.06446	0.020795	-0.045054	0.088658	-0.080068	-0.087207	0.050318	0.139207	0.118977	0.032966	-0.133604	-0.074886	-0.018029	0.037046	-0.005204	-0.014969	0.055357	-0.089121	0.05232	-0.086828	-0.088666	0.058436	-0.154323	-0.032538	-0.152099	-0.028932	-0.045557	-0.115113	-0.098289	-0.002805	0.112239	0.11467	0.194391	0.155721	0.243911	0.165454	0.067166	-0.047449	-0.040527	0.090748	0.142707	0.132158	-0.027962	-0.025715	-0.044631	-0.039476
UNC_HS_Green17_Median_BMC.Med.Genomics.2011_PMID.21214954	0.051744	0.07373	0.007167	-0.06446	0.020795	-0.045054	0.088658	-0.080068	-0.087207	0.050318	0.139207	0.118977	0.032966	-0.133604	-0.074886	-0.018029	0.037046	-0.005204	-0.014969	0.055357	-0.089121	0.05232	-0.086828	-0.088666	0.058436	-0.154323	-0.032538	-0.152099	-0.028932	-0.045557	-0.115113	-0.098289	-0.002805	0.112239	0.11467	0.194391	0.155721	0.243911	0.165454	0.067166	-0.047449	-0.040527	0.090748	0.142707	0.132158	-0.027962	-0.025715	-0.044631	-0.039476
UNC_HS_Red15_Median_BMC.Med.Genomics.2011_PMID.21214954	0.086546	0.078115	0.084756	-0.069282	0.056305	-0.023779	0.05966	-0.067322	-0.058279	0.074643	0.164314	0.143484	0.072939	-0.050965	-0.019275	-0.013481	0.065204	-0.002858	0.017516	0.057185	-0.067299	0.096298	-0.109296	-0.034649	0.097911	-0.106033	0.002262	-0.095756	-0.00113	-0.014562	-0.069098	-0.040617	0.030584	0.11386	0.140386	0.160922	0.138438	0.235153	0.125165	0.064184	-0.062986	-0.049251	0.083122	0.066175	0.066506	-0.027673	-0.016189	-0.042463	-0.066173
UNC_Unknown_5_Median_BMC.Med.Genomics.2011_PMID.21214954	0.059003	0.078618	0.058829	-0.065349	0.005597	-0.018936	0.052036	-0.086319	-0.044747	0.060487	0.121494	0.127506	0.069195	-0.032943	-0.054155	-0.004014	0.04112	-0.013479	0.057923	0.050555	-0.064023	0.08309	-0.118574	-0.060389	0.051449	-0.12577	0.00684	-0.129674	-0.051915	-0.036977	-0.075557	-0.052171	0.018552	0.106779	0.197534	0.16195	0.159488	0.232652	0.09873	0.014492	-0.008984	-0.015807	0.103852	0.074658	0.145253	-0.039396	-0.044358	-0.028097	-0.05902
UNC_Unknown_7_Median_BMC.Med.Genomics.2011_PMID.21214954	0.090012	0.106002	0.069788	-0.041678	0.027158	-0.02169	0.046683	-0.097871	-0.070464	0.081119	0.172918	0.117745	0.040571	-0.062283	-0.036173	0.010498	0.065486	0.001744	0.044458	0.068004	-0.044634	0.110567	-0.073111	-0.010367	0.090128	-0.158742	-0.006448	-0.110053	-0.016056	-0.003393	-0.03516	-0.020207	0.010216	0.146076	0.184181	0.210436	0.175162	0.227586	0.152353	0.061127	-0.028319	-0.057276	0.087412	0.101252	0.117283	0.014585	-0.003098	0.0149	9.2e-05
UNC_15q25_Amplicon_Median_BMC.Med.Genomics.2011_PMID.21214954	-0.031098	-0.170018	-0.163463	-0.184307	-0.071111	-0.081986	-0.029294	-0.107879	-0.01763	-0.057071	-0.169644	-0.083551	0.079869	-0.164443	-0.060177	-0.163125	-0.185901	-0.171866	-0.118854	-0.298586	-0.190278	-0.163049	-0.271822	-0.220464	-0.184899	-0.036813	-0.179545	-0.087467	-0.077459	-0.127884	-0.147992	-0.12009	-0.026525	-0.092204	-0.230489	-0.164991	-0.055601	-0.140905	-0.028827	-0.164143	-0.129538	-0.026041	-0.196896	-0.14084	-0.116054	-0.207387	-0.175864	-0.287407	-0.134229
UNC_HS_Green23_Median_BMC.Med.Genomics.2011_PMID.21214954	-0.074783	-0.227272	-0.223459	-0.095906	-0.113284	-0.21844	-0.022476	-0.14173	-0.135946	-0.171467	-0.193351	-0.084953	0.032128	-0.294891	-0.317375	-0.291407	-0.281398	-0.094909	-0.235902	-0.27166	-0.208584	-0.283153	-0.372217	-0.224491	-0.323494	-0.134945	-0.039564	-0.191371	-0.059496	-0.094055	-0.135439	-0.232903	0.013262	-0.041461	-0.191955	-0.220451	-0.080131	-0.131906	-0.03445	0.02805	-0.177937	-0.073295	-0.097183	-0.125512	0.002148	-0.170709	-0.270037	-0.244836	-0.168224
GP22_16Q22_24_amplicon.r.0.927_PerouLab_16q24x_Median_BMC_Med_Genomics_2011_PMID.21214954	0.080452	-0.042919	-0.087973	-0.063862	-0.097673	-0.105802	-0.040227	-0.133945	-0.0978	-0.205609	-0.30599	-0.042038	-0.13483	-0.129895	-0.208482	-0.203909	-0.213963	-0.027271	-0.177286	-0.203058	-0.09455	-0.164275	-0.106223	-0.033048	-0.213379	-0.114441	-0.126847	0.008836	0.027941	0.086578	-0.070366	-0.16875	-0.083959	-0.109352	-0.117254	-0.209018	-0.051862	-0.136149	0.064103	-0.005525	0.015143	-0.121631	-0.002759	0.084252	0.092652	0.066818	-0.146002	-0.190347	-0.007304
UNC_16q24x_Median_BMC.Med.Genomics.2011_PMID.21214954	0.080452	-0.042919	-0.087973	-0.063862	-0.097673	-0.105802	-0.040227	-0.133945	-0.0978	-0.205609	-0.30599	-0.042038	-0.13483	-0.129895	-0.208482	-0.203909	-0.213963	-0.027271	-0.177286	-0.203058	-0.09455	-0.164275	-0.106223	-0.033048	-0.213379	-0.114441	-0.126847	0.008836	0.027941	0.086578	-0.070366	-0.16875	-0.083959	-0.109352	-0.117254	-0.209018	-0.051862	-0.136149	0.064103	-0.005525	0.015143	-0.121631	-0.002759	0.084252	0.092652	0.066818	-0.146002	-0.190347	-0.007304
UNC_16q23_Amplicon_Median_BMC.Med.Genomics.2011_PMID.21214954	0.068035	-0.055463	-0.105178	-0.005832	-0.156223	-0.134847	-0.045281	-0.128045	-0.094999	-0.203881	-0.323841	-0.050661	-0.122134	-0.150078	-0.202586	-0.2017	-0.222255	-0.047724	-0.191033	-0.181393	-0.105067	-0.193793	-0.121507	-0.041305	-0.26497	-0.127318	-0.095692	-0.05348	0.008799	0.068849	-0.057367	-0.163084	-0.066298	-0.092156	-0.096948	-0.184837	-0.046294	-0.158083	0.038683	0.016388	0.014529	-0.099331	0.002035	0.043944	0.101306	0.025333	-0.175358	-0.195957	-0.016774
UNC_HS_Green24_Median_BMC.Med.Genomics.2011_PMID.21214954	-0.034094	-0.125946	0.042142	0.124016	-0.179766	-0.096801	0.029455	-0.134252	-0.047534	-0.102314	-0.114501	0.085357	0.066548	-0.185416	-0.210074	-0.060937	-0.22488	-0.153612	-0.127736	-0.103608	-0.135882	-0.172223	-0.196612	-0.244345	-0.188586	-0.070344	-0.122091	-0.202517	-0.246073	-0.178052	-0.270872	-0.265762	-0.080848	-0.173539	-0.13014	-0.068743	-0.135303	-0.072009	-0.007353	-0.161297	-0.038256	0.026798	-0.034895	0.111303	-0.150436	-0.128431	-0.209891	-0.18421	-0.086803
UNC_Unknown_8_Median_BMC.Med.Genomics.2011_PMID.21214954	-0.036381	-0.10796	0.064229	0.141389	-0.151041	-0.101523	-0.017283	-0.129292	-0.05029	-0.087311	-0.100145	0.0742	0.09934	-0.171629	-0.181854	-0.005449	-0.189999	-0.130231	-0.099692	-0.049507	-0.128147	-0.160649	-0.188874	-0.234194	-0.159206	-0.072969	-0.11865	-0.187981	-0.226844	-0.197838	-0.214224	-0.233966	-0.085608	-0.149922	-0.100012	-0.051765	-0.1347	-0.094864	-0.023501	-0.168696	-0.020322	0.02928	-0.034239	0.071277	-0.154641	-0.103418	-0.1588	-0.129754	-0.074778
UNC_13q14_Amplicon_Median_BMC.Med.Genomics.2011_PMID.21214954	0.055976	0.074414	0.161819	0.144797	0.060417	0.090256	-0.013711	-0.04684	-0.13908	0.174717	0.009939	-0.053974	-0.10196	-0.040407	0.062997	0.066238	0.059165	-0.063225	0.006583	0.009256	0.073831	0.06034	0.080963	0.077167	0.023123	-0.110061	-0.026012	-0.002586	0.093702	0.098966	0.029314	-0.020199	0.041685	-0.0894	-0.106998	0.239218	-0.016312	-0.057646	0.088447	0.112151	-0.105363	0.06202	-0.016111	0.050201	0.029771	0.068144	0.233588	0.120198	0.290913
UNC_Duke_Module07_glucosedepletion_Median_Mike_PMID.20335537	0.03749	0.148519	0.082286	0.018657	-0.064844	-0.031851	-0.011364	0.016148	-0.059913	-0.097853	-0.206162	-0.084949	-0.08122	-0.000383	-0.017264	-0.003725	-0.025596	0.065445	0.042198	-0.007643	-0.039577	-0.080415	0.114038	0.044451	-0.126606	-0.055141	-0.010445	0.001323	0.08143	0.053584	-0.001644	-0.074159	-0.054466	-0.103979	-0.028043	0.085069	-0.019933	-0.082848	0.089573	0.049585	0.097144	0.07338	0.036149	0.123152	0.175469	0.151978	0.062154	-0.027125	0.140863
Tumour_hypoxia_causes_DNA_hypermethylation_by_reducing_TET_activity_Median_Nature.2016_PMID.27533040	0.012845	-0.098342	0.066783	0.06579	0.008118	-0.052258	-0.114799	-0.108877	-0.00619	-0.048275	-0.004915	0.110349	0.094313	-0.119869	-0.056076	-0.054624	-0.030321	-0.011757	0.028864	0.01015	0.057571	0.041007	-0.008308	0.074099	0.029574	-0.014788	-0.056819	-0.092374	0.036121	-0.032866	-0.097987	-0.034742	0.028268	-0.014904	0.05602	0.14089	0.063184	0.041685	-0.018726	0.050351	-0.063177	0.147063	0.197882	0.135121	0.186994	-0.050008	0.137891	0.240761	0.112622
UNC_Glycolysis_Signature_Median_BMC.Med.2009_PMID.19291283	0.002	-0.04623	0.020311	0.169134	-0.196477	-0.108608	-0.050577	-0.066161	-0.005025	-0.058886	-0.11516	0.0447	0.069537	0.014396	-0.069999	-0.068558	-0.052453	-0.028665	0.022895	0.037606	-0.004833	-0.004908	-0.046488	-0.006264	-0.009775	-0.009289	0.124995	-0.165949	-0.048792	-0.184021	-0.121783	-0.120566	0.086076	-0.008696	0.116018	0.202059	0.056532	0.12501	-0.051117	0.090784	0.012201	0.110422	0.166519	0.170974	0.164314	0.011069	-0.034493	0.13931	0.120011
GSEA_Median_HDAC_TARGETS_DN_HELLER	-0.007487	0.027107	0.131406	0.002418	-0.093599	-0.034924	-0.053402	-0.072563	-0.001504	-0.106951	-0.240285	-0.120436	-0.015596	-0.010286	-0.04803	-0.110841	-0.1942	0.006466	-0.009002	-0.117988	0.056904	-0.023466	-0.020048	0.058269	-0.155769	0.122887	0.031286	0.064559	0.049196	-0.064376	-0.134225	-0.12181	-0.017804	-0.186468	-0.094707	-0.100236	-0.150742	-0.161155	-0.073205	0.011423	0.047301	0.120465	0.03324	0.087895	0.056883	0.148704	0.008422	0.00169	0.032923
Inflammatory_Breast_Cancer_491_IBC_Median_CCR.2013_PMID.23396049	-0.028015	0.016071	0.023336	0.065917	-0.079532	-0.068666	-0.032483	0.000438	-0.105289	-0.030464	-0.21752	-0.231765	-0.094967	-0.071309	0.056647	0.016331	-0.174048	-0.062479	-0.11772	-0.024264	0.030048	-0.077971	0.036087	-0.044777	-0.13989	0.070759	-0.051629	0.0833	0.04951	-0.063309	-0.026365	-0.004506	-0.043558	-0.088286	-0.136794	-0.17773	-0.209278	-0.225317	-0.003282	-0.074872	0.023952	0.104135	-0.06011	0.041943	-0.019166	0.046991	0.083631	-0.061564	0.049775
IMMUNE_Bindea_Cell_B_cells_Median_Immunity.2013_PMID.24138885	0.046415	0.040816	0.107144	0.123136	0.003166	0.043767	-0.073014	0.022906	-0.009697	-0.005823	-0.026617	0.027398	-0.04454	0.034257	0.030339	0.1233	0.022742	0.031297	0.015738	0.118972	0.127792	0.045529	0.145249	0.084015	0.044002	0.098656	-0.014838	0.114468	0.038523	0.061	0.021524	0.032191	-0.024979	-0.071138	-0.078242	-0.060104	-0.115798	-0.110838	-0.026179	-0.067975	0.054077	0.049076	0.028207	0.115539	-0.001766	0.058483	0.132731	0.086578	0.082269
IMMUNE_PEREZ_14_Median_JCO.2015_PMID.2560586	0.003966	-0.039686	0.010131	0.073799	-0.044786	-0.029349	-0.036053	0.023802	-0.02147	0.019657	-0.084277	-0.025707	-0.068059	0.009656	0.031528	0.044657	-0.016374	0.003769	-0.031308	0.096958	0.100504	0.01898	0.069387	0.054012	-0.001695	0.120782	0.037954	0.097816	0.046544	0.054903	0.008405	0.002322	0.003356	-0.058735	-0.151639	-0.149331	-0.142372	-0.140022	-0.020978	-0.041054	-0.042182	0.057361	-0.005588	0.06222	-0.02936	0.022071	0.086779	-0.003702	0.021674
Pcorr_Dasatinib_R_Correlation_Cancer.Res.2007_PMID.17332353	0.022268	0.007873	0.098718	0.12711	-0.063394	-0.025752	-0.006842	-0.066015	0.024579	0.055119	0.000478	0.023814	-0.031689	-0.045887	-0.016803	0.025494	-0.083779	-0.022918	-0.032058	0.066143	0.183674	0.035359	0.008198	0.083253	-0.006243	0.105706	-0.026182	0.024147	-0.023876	0.041781	-0.033576	0.052728	0.084409	-0.060107	-0.0048	-0.15221	-0.114086	-0.087942	0.005809	0.041582	-0.034655	0.090942	0.032132	0.069615	0.011079	0.034419	0.155506	0.134849	0.060909
UNC_Claudin_High_Median_Genome.Biol.2007_PMID.17493263	0.003478	-0.008341	0.022787	0.085103	-0.075994	-0.046269	-0.001251	0.033201	-0.037608	0.03018	-0.103378	-0.023773	-0.063572	0.038594	0.020695	0.052125	-0.011491	0.044188	-0.028181	0.121008	0.12967	0.047449	0.050355	0.050758	-0.016869	0.130291	0.077685	0.035591	0.026457	0.030418	0.015228	0.005995	0.061637	-0.048002	-0.080846	-0.115084	-0.105391	-0.098282	0.008888	0.020723	-0.033889	0.051723	-0.001181	0.062825	0.041828	0.076658	0.125839	0.053657	0.06014
Tcell_EXH_Memory_CD8_T_cell_a_vs_Naive_CD8_T_cell_Metagene_1_Science.2016_PMID.27789795	0.024959	-0.008475	0.048833	0.123019	-0.105441	-0.069871	-0.042561	-0.035137	-0.033946	-0.043615	-0.139294	-0.005643	-0.040685	-0.004145	-0.020756	0.003459	-0.063073	-0.02563	-0.095713	0.047786	0.075451	-0.03319	-0.036339	0.031618	-0.062643	0.114797	0.043983	0.027971	-0.016865	0.012675	-0.023282	-0.008647	0.050716	-0.119027	-0.109682	-0.170725	-0.140516	-0.139081	-0.035636	0.015256	-0.056857	0.079227	0.008495	0.019426	0.001591	0.027521	0.07051	0.012139	0.026407
UNC_HS_Red4_Median_BMC.Med.Genomics.2011_PMID.21214954	-0.020088	-0.050776	0.022443	0.125922	-0.115061	-0.090564	-0.034977	-0.021259	-0.03119	-0.019472	-0.123618	-0.032031	-0.06153	0.005999	-0.021256	0.008255	-0.066327	-0.021685	-0.122469	0.072627	0.08858	-0.038255	-0.062958	0.011024	-0.029367	0.119794	0.028278	-0.002359	-0.052386	0.002627	-0.018276	0.02703	0.064883	-0.105346	-0.108953	-0.178105	-0.121842	-0.112268	-0.042928	0.017054	-0.071937	0.091233	-0.00258	0.02116	0.027305	0.037677	0.092307	0.053202	0.034127
UNC_HS_Green21_Median_BMC.Med.Genomics.2011_PMID.21214954	0.024764	-0.08365	0.029436	0.073699	-0.053837	-0.008868	0.016204	-0.056606	0.031248	0.044865	0.025611	0.150846	0.093162	0.008897	0.003954	0.034337	0.057764	0.078721	0.062233	0.135892	0.136535	0.086272	0.028759	0.07995	0.032414	0.118305	0.054222	0.031615	-0.044577	-0.009966	-0.090946	-0.031367	0.067464	-0.025485	0.020414	-0.021632	-0.064062	0.076885	-0.009276	0.003636	-0.024266	0.037607	0.06624	0.1049	0.092472	0.050413	0.109943	0.147226	0.073664
UNC_MM_Red20_Median_BMC.Med.Genomics.2011_PMID.21214954	0.031503	0.014482	0.05587	0.076632	-0.079274	0.007007	0.029154	-0.023321	0.025479	-0.045342	-0.033934	0.112802	0.07658	0.014953	0.024962	0.036389	-0.00658	0.054092	0.094864	0.072152	0.116036	0.056392	0.064806	0.105815	-0.02478	0.118016	0.100631	0.03985	-0.008419	-0.006321	-0.044408	-0.007839	0.050771	-0.088501	-0.017448	-0.054201	-0.093368	-0.034436	-0.006952	0.011822	0.040398	0.127926	0.052432	0.102674	0.056262	0.041425	0.071939	0.096094	0.085991
GSEA_Median_GP17_Basal_signaling.r.0.958_SMID_BREAST_CANCER_BASAL_UP	-0.010748	-0.008942	0.023082	0.072249	-0.103695	-0.02101	-0.010849	-0.042968	0.016569	0.032244	-0.043614	-0.03042	-0.047759	0.004731	0.000922	-0.016314	-0.027257	0.006301	0.041427	0.041631	0.161632	0.038214	0.06318	0.097491	-0.004886	0.078256	0.018617	-0.011669	-0.03642	0.023976	-0.034993	0.046827	0.074455	-0.07651	0.01134	0.012819	-0.005895	-0.009347	0.018323	0.034444	-0.011673	0.183873	0.065453	0.132815	0.171649	0.08371	0.125896	0.182692	0.171782
Pcorr_squamoid_PLOS.2012_PMID.22590557	-0.043988	-0.108902	-0.015333	-0.027103	-0.18025	-0.147808	-0.122925	-0.119096	-0.037222	-0.028902	-0.207366	-0.109907	-0.040785	0.056713	-0.079378	-0.111195	-0.100821	-0.008688	0.022885	-0.060098	0.104492	-0.029655	-0.074817	0.016096	-0.060254	0.089793	0.01006	-0.012513	-0.020583	-0.089081	-0.081543	-0.010481	-0.020246	-0.129243	-0.045392	-0.11587	-0.041734	-0.086694	-0.104287	-0.026925	-0.043096	0.118411	0.069299	0.060859	0.224447	0.093869	0.094687	0.087797	0.059862
Stingl_Up_Basal_High_Median_Nat.Cell.Biol.2014_PMID.25173976	0.036576	0.012241	0.054596	0.07365	-0.059505	0.036056	0.014531	-0.029766	0.015188	0.045125	0.048397	0.13623	0.015462	0.00319	0.043751	0.026944	0.060232	0.079665	0.144015	0.103624	0.169995	0.084682	0.119397	0.172045	0.045568	0.027577	0.141134	0.037077	0.076362	0.092024	0.010322	0.050499	0.085902	0.065499	0.053397	0.035683	-0.029962	-0.000659	0.108222	0.120081	-0.044046	0.10451	0.092184	0.164733	0.174054	0.105688	0.197317	0.204819	0.198377
Luminal_Progenitor_Up_Median_Nat.Med.2009_PMID.19648928	0.025599	0.145457	0.189559	0.239502	-0.033228	0.014331	0.01065	0.045514	0.03871	0.083843	0.088302	0.071771	0.046572	0.069228	0.071693	0.133853	0.008817	0.017274	0.071283	0.154475	0.152494	0.095899	0.136253	0.16736	0.08591	0.121349	0.106693	0.062911	0.053503	-0.013103	-0.000589	0.097608	0.1672	0.032763	0.12702	0.023757	-0.103509	0.008939	0.018826	0.09877	0.040556	0.150981	0.125454	0.131063	0.055039	0.088162	0.249324	0.297313	0.150446
Basal.like	0.013066	0.013918	0.120923	0.105105	-0.037357	0.029288	0.065061	-0.036111	0.03126	0.085673	0.059931	0.112069	0.080687	-0.023922	0.084956	0.096971	0.02899	0.108169	0.129195	0.144974	0.221436	0.038347	0.087854	0.111871	-0.005851	0.105351	0.074289	0.042856	0.014178	0.04404	0.022005	0.052842	0.046512	-0.03075	0.013719	-0.058107	-0.104213	-0.067643	0.04962	0.090805	0.039499	0.16639	0.026776	0.07478	0.160658	0.042938	0.269499	0.212013	0.123415
Mature_Luminal_Down_Median_Nat.Med.2009_PMID.19648928	0.009311	-0.01569	0.047775	0.052315	-0.05444	-0.000691	-0.005424	-0.021116	-0.01502	0.05598	-0.020713	0.01865	-0.016535	-0.014932	0.016201	0.041463	-0.033239	0.057259	0.036753	0.087527	0.179926	0.048672	0.084111	0.125012	0.004391	0.096422	0.045672	0.071858	0.049843	0.042268	0.01701	0.034632	0.047807	-0.01168	-0.044169	-0.12604	-0.113637	-0.111597	0.014403	0.023299	-0.042678	0.065737	0.002698	0.090833	0.099926	0.065592	0.212357	0.161182	0.09675
UNC_HS_Green12_Median_BMC.Med.Genomics.2011_PMID.21214954	0.018404	0.008698	0.101484	0.096526	-0.032555	0.001675	-0.005174	0.029595	0.002639	0.065978	-0.023934	0.0042	-0.041131	0.066632	0.027028	0.082819	-0.000152	0.049109	0.021149	0.119209	0.173397	0.021411	0.065476	0.116906	0.026547	0.13954	0.064463	0.065271	0.000361	0.049678	0.005235	0.058147	0.064115	-0.064686	-0.051805	-0.109733	-0.144335	-0.081718	-0.037467	-0.01162	-0.00099	0.062851	-0.000165	0.043557	0.067041	0.065799	0.216708	0.156929	0.067023
Stingl_Down_Basal_High_Median_Nat.Cell.Biol.2014_PMID.25173976	0.047976	0.100308	0.196401	0.116476	0.01534	0.076867	0.033563	0.041306	0.023961	0.080071	0.067831	0.067587	0.011542	0.033485	0.087861	0.110381	-0.007531	0.02757	0.116694	0.124917	0.197233	0.100193	0.14887	0.191662	0.043708	0.087607	0.097237	0.086626	0.063656	0.076087	-0.003277	0.088019	0.080397	-0.039102	0.017968	-0.027172	-0.145816	-0.068309	0.010828	0.034366	-0.003325	0.124892	0.04815	0.100331	0.040753	0.067423	0.26402	0.216466	0.111037
UNC_fMaSC.refined1_Median_PMID.25575446	0.037313	0.083565	0.138411	0.111196	-0.040535	0.038088	0.027869	0.023002	0.010028	0.056836	0.052406	0.082578	0.042187	0.03515	0.102073	0.116832	0.011381	0.045041	0.121768	0.133485	0.184561	0.095439	0.141342	0.146041	0.044706	0.091857	0.122366	0.0798	0.066036	0.042223	0.013914	0.089206	0.064527	-0.000928	0.01566	-0.037125	-0.110787	-0.055817	0.030139	0.039174	-0.005675	0.142459	0.039279	0.127592	0.073847	0.056814	0.225499	0.186714	0.127769
UNC_BASAL_Cluster_Median_BMC.Med.Genomics.2011_PMID.21214954	0.018594	0.046665	0.110092	0.124042	-0.034986	0.046671	0.032566	-0.002804	0.014371	0.049207	0.019177	0.063686	0.013016	0.029958	0.051348	0.090333	0.005957	0.061012	0.108996	0.147115	0.192164	0.076496	0.102201	0.167772	0.034621	0.092481	0.120382	0.074014	0.037612	0.071888	0.039009	0.072499	0.075803	-0.025953	0.017894	-0.058408	-0.095638	-0.066018	0.014073	0.069839	-0.00199	0.121808	0.04721	0.087819	0.116329	0.078155	0.217416	0.210295	0.145181
UNC_HS_Red8_Median_BMC.Med.Genomics.2011_PMID.21214954	0.049194	0.090926	0.161645	0.090859	0.003961	0.058248	-0.017498	0.02026	-0.004255	0.037653	0.013008	0.065563	0.031737	0.051707	0.11191	0.138132	0.042382	0.062988	0.126995	0.152093	0.185185	0.103455	0.130862	0.180205	0.059454	0.104973	0.109609	0.125274	0.072888	0.058645	0.057548	0.084306	0.071128	-0.036249	0.008497	-0.037522	-0.111898	-0.081383	0.00376	0.01825	0.003743	0.141259	0.03937	0.086045	0.084472	0.075297	0.272314	0.211359	0.156128
Lim.et.al.2010.Conserved.Luminal.Progenitor_Median_BCR.2010_PMID.20346151	0.039919	-0.006242	0.045344	0.097279	-0.0677	-0.046278	-0.016172	-0.03825	-0.033405	0.030144	-0.051531	0.065315	0.024722	-0.013726	0.023072	0.039588	-0.002814	0.030325	-0.001233	0.102101	0.128335	0.025021	0.027647	0.082033	0.003746	0.070645	0.036839	0.041655	0.006306	0.043074	0.02141	0.027938	0.104212	-0.017369	-0.019301	-0.0783	-0.095143	-0.054395	0.04496	0.049938	-0.041832	0.060293	0.011907	0.07469	0.111281	0.067272	0.174885	0.149156	0.142752
UNC_Shehata2012_ALDHpos_Median_Adam_PMID.25575446	0.055391	0.055323	0.096565	0.13537	-0.07397	-0.028027	-0.005919	-0.024087	0.008788	0.016268	-0.015254	0.121348	0.057073	0.012771	0.032008	0.068331	0.022432	0.054529	0.049856	0.126868	0.142926	0.059435	0.069571	0.099239	0.032076	0.108115	0.089068	0.053778	0.015422	0.037508	-0.012706	0.019726	0.094924	-0.016779	0.029432	-0.036905	-0.059141	-0.021604	0.046146	0.056	-0.002566	0.105615	0.066748	0.125032	0.108196	0.059457	0.158798	0.160502	0.141815
UNC_XRTinducedgenes.Oh_Median_PMID.24527691	0.029309	0.035735	0.066514	0.099754	-0.056949	0.001661	-0.004823	-0.006109	-0.003789	0.069939	0.00843	0.061624	-0.008821	0.028415	0.04157	0.083849	0.049569	0.058633	0.075821	0.099756	0.146377	0.085617	0.122987	0.099812	0.083498	0.0988	0.04716	0.055952	0.032029	0.004054	-0.02729	0.041083	0.061938	-0.002875	0.002541	-0.000519	-0.034708	-0.012194	0.073437	0.018253	-0.030623	0.099861	0.042944	0.206516	0.092608	0.094112	0.20764	0.192622	0.180719
UNC_Scorr_Basal_Correlation_JCO.2009_PMID.19204204	0.029087	0.063639	0.095157	0.099109	-0.013589	-0.000486	-0.015141	-0.059385	-0.005615	0.019543	0.00211	0.077961	0.031803	-0.052063	0.029592	0.049859	0.037495	0.080848	0.034055	0.118921	0.161434	0.056883	0.078209	0.099451	-0.001653	0.116528	0.006887	0.042798	0.061021	0.063829	-0.009699	0.038313	0.065318	-0.048469	-0.010343	-0.015457	-0.034446	-0.068028	0.066146	0.09901	0.02866	0.154519	0.050163	0.112642	0.15707	0.085658	0.21314	0.182511	0.1676
UNC_ADM_S100A10_A110NDGR1_Cluster_Median_BMC.Med.Genomics.2011_PMID.21214954	0.042612	-0.039935	0.027222	-0.022353	-0.057591	-0.015506	-0.114364	-0.072095	0.015532	0.013386	-0.014693	0.116665	0.02984	0.00498	0.082033	-0.009309	0.119847	0.104985	0.125881	0.112646	0.183122	0.135786	0.139961	0.161033	0.051362	0.041077	0.06495	0.095402	0.046297	0.130701	0.079338	0.029249	0.031002	0.04334	0.107376	0.082434	0.065243	0.032763	0.121331	0.080956	-0.029749	0.090692	0.134314	0.139998	0.259124	0.192724	0.140526	0.21542	0.291748
UNC_VEGF_13genes_Median_BMC.Med.2009_PMID.19291283	0.01762	-0.022559	0.013068	0.082666	-0.032412	-0.014989	-0.103237	-0.094754	0.010159	-0.009604	-0.015295	0.070077	0.047732	-0.019512	-0.012836	0.01368	0.031375	0.07325	0.06643	0.126963	0.140653	0.082471	0.058033	0.15656	0.08631	0.080585	0.023303	0.058899	0.02192	0.034624	0.010678	0.037828	0.096798	0.02542	0.052781	0.011693	0.022857	0.009639	0.021134	0.06608	-0.016621	0.125556	0.119708	0.135072	0.220604	0.11489	0.164996	0.263498	0.218912
UNC_Lim2009_LumProg_Median_Adam_PMID.25575446	0.047188	0.10208	0.050862	0.035604	-0.049956	0.014064	-0.021935	-0.023143	0.051452	-0.015988	0.067154	0.19484	0.088367	-0.04066	0.049499	0.015214	0.13647	0.115791	0.174293	0.163636	0.171749	0.11241	0.091417	0.208397	0.022923	0.104448	0.178342	0.028953	0.006363	0.125513	0.034145	0.03502	0.148741	0.007091	0.132248	0.113666	0.052325	0.060881	0.105789	0.167732	0.023556	0.204626	0.161447	0.113024	0.184996	0.095686	0.146878	0.226396	0.235975
UNC_Shehata2012_LumProg_Median_Adam_PMID.25575446	0.042981	0.11466	0.144982	0.044828	-0.01729	-0.02554	-0.05388	0.001825	0.035809	0.05281	0.137075	0.220026	0.186926	0.022895	0.157952	0.136878	0.181418	0.090368	0.191479	0.249852	0.192459	0.21963	0.161839	0.185799	0.106339	0.116866	0.161839	0.052539	0.074253	0.041582	0.031824	0.09398	0.123802	0.041002	0.164084	0.145342	0.027928	0.094734	0.05497	0.080539	-0.003245	0.19557	0.164867	0.12886	0.163725	0.061947	0.200316	0.276206	0.182635
UNC_Pfefferle2012_LumProg_Median_Adam_PMID.25575446	0.013424	-0.007138	0.019486	0.167992	-0.105592	-0.036957	0.007072	0.014722	0.050121	0.079252	0.053782	0.114736	0.013737	0.074213	0.03494	0.059671	0.128497	0.099421	0.086062	0.149825	0.165902	0.068406	0.118161	0.159655	0.077989	0.105411	0.077277	-0.012391	0.000137	0.036048	0.035582	0.08438	0.161924	0.050739	0.123193	0.073337	0.045942	0.068371	0.07436	0.154107	0.012087	0.038389	0.08356	0.115472	0.136278	0.108309	0.154456	0.26663	0.19246
UNC_S100A9_A8_Median_BMC.Med.Genomics.2011_PMID.21214954	0.012065	-0.022187	-0.050709	0.137725	-0.033017	-0.007546	-0.050553	-0.018722	0.059916	0.022244	0.017818	0.115712	0.044209	0.025729	0.031095	0.077204	0.178968	0.167121	0.089944	0.215537	0.101223	0.070496	0.139315	0.093732	0.094772	0.139883	-0.017228	0.004273	-0.019275	0.033123	0.004649	-0.025106	0.12816	0.065875	0.098655	0.142818	0.114849	0.132937	0.133095	0.073532	0.082855	0.115905	0.145868	0.148932	0.251347	0.093923	0.120292	0.208762	0.228577
UNC_Unknown_12_Median_BMC.Med.Genomics.2011_PMID.21214954	0.125665	0.069806	0.197975	0.109509	-0.001403	-0.048942	-0.114284	0.044536	-0.035915	0.091184	0.026898	0.165506	0.067061	0.102856	0.087792	0.09316	0.201436	0.092764	0.055033	0.305868	0.140062	0.106128	0.040257	0.153647	0.044331	0.093648	0.156272	0.029852	0.077266	0.208585	0.068481	0.031627	0.123928	0.028636	0.121519	0.136106	0.051328	0.07384	0.064502	0.11363	-0.034977	0.099586	0.164434	-0.01284	0.237613	0.070244	0.174329	0.144348	0.125958
UNC_11q13_Amplicon_Median_BMC.Med.Genomics.2011_PMID.21214954	0.027771	-0.047866	0.142252	-0.042336	-0.015955	-0.014035	-0.025477	-0.142338	0.008238	-0.050802	0.040861	0.116669	0.041732	0.029974	-0.131114	-0.103779	-0.145785	-0.026189	-0.110855	-0.09311	-0.027967	0.076362	-0.220467	-0.027778	-0.037822	-0.035575	-0.00252	0.101158	-0.186829	-0.080388	-0.101393	-0.206498	0.000218	-0.076359	0.143288	-0.136965	-0.099549	0.227058	-0.055015	-0.10405	0.004599	0.031089	0.182935	0.025849	-0.006069	0.096803	0.002666	0.076523	-0.031843
Bcells_Centroblast_Median_J.Clin.Oncol.2015_PMID.25800755	0.036183	0.184503	0.076552	-0.038237	0.045576	-0.010831	-0.04208	-0.01806	-0.056052	-0.084734	-0.061207	-0.070036	-0.047101	-0.125547	-0.075085	0.011434	-0.095548	-0.096885	-0.038494	-0.157664	-0.165814	-0.076749	-0.072926	-0.032352	-0.104159	-0.182734	-0.090099	-0.000465	0.00509	-0.057178	-0.031296	-0.01674	0.034549	-0.01144	0.040659	0.058153	-0.030099	-0.096071	0.010153	-0.06517	0.019545	0.007521	-0.037861	0.02568	-0.036534	0.072274	0.024361	0.016606	0.088445
GSEA_Median_MYC_amplified_chr8q24	0.051847	0.050889	0.056987	-0.069599	0.10512	0.048275	-0.039404	0.014311	-0.005514	-0.124053	0.00951	-0.063416	0.064355	-0.090182	-0.064394	-0.134096	-0.085331	-0.138961	-0.13042	-0.234582	-0.090464	-0.157023	-0.104487	0.057897	-0.193784	-0.039876	-0.042745	0.015823	-0.06927	0.038069	-0.13676	0.044995	-0.033633	-0.160701	-0.039872	-0.002539	-0.063556	-0.121044	-0.118407	-0.042749	-0.033023	0.111598	-0.064422	-0.169278	-0.046276	-0.087769	-0.017786	-0.005383	-0.092423
IntClust_Deletion.50.Better.than_Median_Genome.Biol.2014_PMID.25164602	0.035568	0.050405	0.038608	-0.0801	0.128852	0.067177	-0.014726	0.044129	-0.001365	-0.102479	0.030563	-0.083145	0.029371	-0.07655	-0.03305	-0.108528	-0.060957	-0.106526	-0.112039	-0.209128	-0.068025	-0.13045	-0.05986	0.063762	-0.154297	-0.040227	-0.036647	0.023401	-0.046907	0.044263	-0.089588	0.064428	-0.027131	-0.128445	-0.02291	0.015772	-0.045395	-0.091375	-0.095275	-0.017962	-0.012905	0.108113	-0.058627	-0.159142	-0.023135	-0.083686	0.002158	0.012557	-0.082466
IntClust_Deletion.50_Median_Genome.Biol.2014_PMID.25164602	0.030234	0.071845	-0.002521	-0.059972	0.10865	0.045575	-0.03884	0.053631	0.00219	-0.103497	0.035258	-0.055067	0.078472	-0.103176	-0.035491	-0.065409	-0.047311	-0.089647	-0.070409	-0.150208	-0.103189	-0.133015	-0.052544	0.045015	-0.15225	-0.055191	-0.010694	0.037188	-0.018192	0.007976	-0.069138	0.057232	-0.013298	-0.048836	-0.002788	0.001262	-0.05464	-0.124701	-0.069209	-0.03589	-0.014809	0.112733	-0.06812	-0.118903	-0.024459	-0.073258	0.018896	0.038115	-0.06947
UNC_8q_Amplicon_Median_BMC.Med.Genomics.2011_PMID.21214954	-0.007148	0.007086	0.034662	-0.044933	0.103395	0.019843	-0.065791	-0.016979	-0.012576	-0.131763	0.009017	-0.103294	-0.002364	-0.134665	-0.139888	-0.11088	-0.126505	-0.107829	-0.116731	-0.221501	-0.102123	-0.194538	-0.11771	0.024065	-0.176031	-0.082299	-0.090667	-0.002961	-0.056709	0.045299	-0.063081	0.0473	-0.0481	-0.155398	-0.051587	-0.041129	-0.112201	-0.161194	-0.086816	-0.046755	-0.020705	0.059678	-0.072573	-0.168626	-0.034819	-0.038766	-0.02016	0.052734	-0.037522
UNC_HS_Red14_Median_BMC.Med.Genomics.2011_PMID.21214954	0.002298	0.148772	0.169081	-0.038231	0.149322	0.062903	0.019667	0.058688	0.009672	-0.110029	0.05227	-0.036931	0.077371	-0.049799	0.032723	0.024594	-0.04753	-0.046503	-0.017448	-0.10575	-0.131868	-0.136283	-0.039869	-0.003561	-0.091277	-0.098888	-0.045961	0.047297	-0.016022	0.044092	0.014797	0.052454	-0.062776	-0.117323	-0.001301	0.046946	-0.083979	-0.078508	-0.043832	-0.020945	0.073533	0.069352	-0.088194	-0.182835	-0.108894	0.006149	-0.007997	-0.016972	-0.030096
UNC_17q25x_Median_BMC.Med.Genomics.2011_PMID.21214954	0.040102	-0.002475	0.070353	0.054005	0.025552	0.060382	-0.024379	-0.024629	-0.095872	0.016088	-0.007416	-0.122876	-0.109709	-0.048328	-0.062686	-0.007515	-0.033183	-0.092485	0.009419	-0.082916	-0.037685	-0.102815	-0.098849	-0.023465	-0.057505	-0.111129	0.081765	0.045953	0.171886	-0.080048	0.102299	-0.002563	-0.044337	-0.028628	-0.013926	-0.086385	-0.00287	-0.131383	0.026957	0.172243	-0.039007	0.020186	0.04384	-0.107397	-0.02885	-0.024147	0.023691	-0.042806	-0.014878
UNC_Unknown_14_Median_BMC.Med.Genomics.2011_PMID.21214954	-0.01061	0.081974	0.050853	-0.039955	0.015392	-0.003795	-0.047513	-0.094822	-0.049238	-0.072085	-0.049979	-0.060908	-0.077477	0.003439	-0.109908	-0.081431	-0.052531	-0.096594	0.009989	-0.126274	-0.157607	-0.079677	-0.141849	-0.033222	-0.052543	-0.200938	0.017511	-0.016702	0.116003	-0.034787	0.035329	-0.010156	-0.073486	0.009062	-0.003722	-0.012778	0.068208	-0.113657	-0.028832	0.069234	-0.036487	-0.018932	0.024055	-0.082082	-0.040067	0.07543	-0.097446	-0.130637	-0.028966
UNC_HER1_Cluster1_Median_BMC.Genomics.2007_PMID.17663798	-0.04026	0.043519	0.197713	0.065779	0.021699	0.056127	-0.002259	-0.001138	0.025959	-0.010021	0.011292	0.032449	0.062187	0.141388	-0.033227	-0.021275	-0.021467	0.078282	0.165783	-0.011896	0.12181	0.122013	0.162926	0.149141	0.127867	0.058176	0.014468	0.112367	0.083963	-0.014269	-0.040483	-0.055513	-0.087967	-0.006425	0.247639	0.162318	0.143553	0.123722	0.014276	0.137922	0.125125	0.082843	0.27011	0.227303	0.191385	0.10696	0.081238	0.22077	0.107811
Stingl_Up_Proliferation_Median_Nat.Cell.Biol.2014_PMID.25173976	-0.009479	0.096983	0.111418	-0.034879	0.051358	-0.105074	0.017726	0.067413	0.000175	-0.114176	-0.021462	-0.066509	0.033354	-0.061417	-0.038604	0.016252	-0.107627	-0.123094	-0.088101	-0.173285	-0.140887	-0.133301	-0.190448	-0.070489	-0.075154	0.035062	-0.063344	0.004611	-0.099383	-0.119408	-0.080697	0.096271	0.145394	-0.157132	-0.008922	-0.104946	-0.133824	-0.047723	-0.075483	-0.082397	0.042311	0.095481	-0.060188	-0.109645	-0.126827	-0.039915	0.021129	0.053599	0.005449
Stingl_Day7_Upregulated_Median_Nat.Cell.Biol.2014_PMID.25173976	-0.078631	-0.015347	-0.024566	0.027355	-0.007097	0.009897	0.007668	-0.039477	0.039268	-0.075188	-0.048498	-0.042032	-0.052009	0.046378	-0.178933	-0.077572	-0.029928	0.008665	0.059707	-0.113029	-0.110257	-0.065249	-0.112392	-0.027877	0.061223	-0.061004	-0.089242	-0.104595	-0.084866	-0.119505	-0.087402	-0.048793	0.015371	-0.031105	0.149588	0.147161	0.165663	0.178135	-0.049453	0.091132	0.132348	-0.039226	0.156221	0.064226	0.149301	0.077369	-0.05535	0.118686	0.082142
UNC_HS_Red6_Median_BMC.Med.Genomics.2011_PMID.21214954	-0.040522	0.039086	0.002353	-0.010613	-0.021237	-0.083745	0.008506	-0.020379	-0.000945	-0.117069	0.05211	0.069458	0.033919	-0.079203	-0.141164	-0.081658	-0.037176	0.001924	-0.009378	-0.098839	-0.093642	-0.084487	-0.098091	-0.043877	-0.001611	-0.084478	-0.041357	-0.169057	-0.049928	-0.0692	-0.1094	-0.042383	-0.019899	-0.020033	0.114692	0.163409	0.197855	0.128502	0.023581	0.123387	0.029027	0.042939	0.155416	0.048825	0.091461	-0.003686	-0.07233	0.041407	0.006542
GSEA_Median_GP1_Proliferation_DNA_repair.r.0.972_REACTOME_CELL_CYCLE_MITOTIC	-0.043493	0.160625	0.118427	0.053666	0.141821	0.038425	0.051669	0.024156	0.015172	-0.041558	0.045651	0.027056	0.068773	-0.064536	-0.029925	0.142656	-0.009484	0.032179	0.08526	-0.019425	-0.059404	-0.010466	-0.017749	0.027334	0.069765	0.017638	-0.065058	0.080518	0.103092	-0.134737	-0.080069	0.03449	0.035631	-0.040669	0.073459	0.033108	0.010779	0.015792	-0.008529	0.001276	0.047338	0.082712	0.07442	0.088198	-0.010778	-0.034743	0.206508	0.182765	0.016686
CIN70_Median_Nat.Genet.2006_PMID.16921376	-0.115646	0.029797	-0.168725	0.009583	0.010282	0.009682	0.050989	0.008882	0.062113	-0.070844	-0.021264	0.008426	-0.019673	-0.102635	-0.081037	0.001662	0.034535	0.011211	0.036847	0.00128	-0.099757	-0.017649	-0.072732	-0.037361	0.023855	-0.056086	-0.002954	-0.069587	-0.050157	-0.102788	-0.05649	0.009231	0.131252	0.048595	0.117401	0.103677	0.119973	0.100858	0.086071	0.066593	0.03427	0.111785	0.045059	0.14283	0.117971	0.050649	0.003743	0.16792	0.159907
MDACC_P53_ER.Pos_Median_CCR.2011_PMID.21248301	-0.130486	-0.054881	-0.119948	-0.007929	-0.081063	-0.007472	-0.040383	-0.034458	-0.016131	0.028494	-0.004471	-0.004586	0.010738	-0.024562	-0.07658	-0.001239	-0.023853	0.034537	0.108213	-0.034177	-0.071179	-0.054897	-0.038722	-0.070417	0.048446	-0.138324	-0.039132	-0.11247	-0.077376	-0.144247	-0.065622	-0.034057	0.008502	0.128274	0.106189	0.1259	0.124424	0.066207	0.005647	-0.085075	-0.043188	0.048845	0.040617	0.123222	0.228981	0.056806	0.098672	0.149003	0.122419
UNC_bMYB_Signature_Median_Oncogene.2009_PMID.19043454	-0.122717	-0.015609	-0.05994	-0.110017	-0.066607	-0.104054	0.028931	-0.066889	-0.015713	-0.062323	-0.109871	-0.080197	-0.004703	-0.004218	-0.102155	-0.078233	-0.118168	-0.004569	0.048328	-0.121033	-0.097113	-0.070213	-0.145009	-0.089612	0.000955	-0.088147	-0.081361	-0.055974	-0.031867	-0.136065	-0.144187	0.007506	0.001649	-0.046374	-0.015138	0.019932	0.047903	0.030939	0.019746	-0.024875	-0.049655	0.061544	-0.06511	0.105767	0.182837	0.165268	0.061912	0.093096	0.115917
UNC_MM_Red10_Median_BMC.Med.Genomics.2011_PMID.21214954	0.025529	0.025205	0.05925	-0.033141	-0.010716	0.020369	-0.037982	-0.078086	0.024688	-0.023698	-0.006843	0.057702	0.023515	0.051757	-0.150929	-0.074542	-0.041146	-0.019557	0.121293	-0.119191	-0.065386	-0.023914	-0.130359	0.055815	-0.01156	-0.158219	0.008892	-0.005537	-0.008976	-0.071879	-0.11705	-0.052682	0.106101	0.030198	0.157066	0.114718	0.01225	0.137137	-0.039848	0.021145	-0.00284	0.007307	0.116461	0.066008	0.162499	0.182801	0.136125	0.209091	0.163029
Pcorr_CSR_Activated_Correlation_PNAS.2005_PMID.15701700	0.017603	0.033629	0.025306	-0.031785	0.018994	-0.061791	-0.029795	0.008618	0.028573	-0.048051	-0.03008	0.136562	0.093231	0.021631	-0.08006	0.009584	0.112224	0.154989	0.163718	0.028767	-0.001492	0.009315	0.009703	0.04534	0.011137	0.029928	0.057792	0.045468	0.026536	0.039417	-0.012518	-0.044351	0.036747	0.0067	0.148256	0.116771	0.134393	0.089712	0.054307	0.065353	0.083618	0.02897	0.150804	0.091965	0.276312	0.128638	0.062359	0.180602	0.16952
RB_LOSS_Median_J.Clin.Invest.2007_PMID.17160137	-0.005	0.080748	-0.060159	-0.108037	0.046757	0.019629	-0.048119	-0.033548	-0.024321	-0.096012	-0.047485	-0.038344	0.078179	-0.073403	-0.015686	0.043045	-0.00731	0.000426	0.078562	-0.073812	-0.091807	-0.006048	-0.065692	-0.09268	-0.008718	-0.025029	-0.050143	0.060059	0.009845	-0.132235	-0.074804	-0.040725	-0.02436	-0.023759	0.017752	0.049797	0.060327	0.035813	0.018501	-0.08376	0.037995	0.147943	0.030841	0.084794	0.111758	0.006868	0.052976	0.036882	0.098385
GSEA_Median_GP1_Proliferation_DNA_repair.r.0.981_PUJANA_CHEK2_PCC_NETWORK	0.027862	0.221848	0.240159	0.090503	0.147522	0.090815	0.013749	0.085909	0.05748	0.01528	0.11089	0.012786	0.029894	-0.006378	0.041011	0.162709	0.022855	0.017194	0.039624	0.017603	0.025137	-0.001705	0.04813	0.037416	-0.002803	0.016893	-0.044343	0.034906	0.023849	0.006362	-0.004932	0.080924	0.080306	-0.057289	0.137147	0.071136	-0.055189	-0.015799	0.014828	-0.005332	0.144275	0.101665	0.037748	-0.04504	-0.010327	0.051772	0.217449	0.204211	0.090901
UNC_MM_Green6_Median_BMC.Med.Genomics.2011_PMID.21214954	0.042461	0.196812	0.273667	0.099476	0.143866	0.047979	0.066264	0.06526	-0.007434	-0.027921	0.125302	0.091287	0.079155	-0.047559	0.02148	0.141724	-0.047771	-0.024126	0.069116	0.040443	0.004997	-0.007568	0.003346	0.090188	0.033171	-0.062949	-0.007751	0.108026	0.103892	0.02387	-0.045727	0.087342	0.085737	-0.045533	0.113399	0.041971	-0.080449	0.035439	0.094575	0.048406	0.063064	0.16224	0.067136	0.091582	0.044283	0.049961	0.262881	0.267537	0.114668
UNC_HS_Green10_Median_BMC.Med.Genomics.2011_PMID.21214954	-0.03013	0.122606	0.041445	0.03731	0.026745	0.036637	0.065257	-0.025923	-0.021243	-0.056222	-0.03536	-0.008087	0.02039	-0.093105	-0.008388	0.099865	-0.032003	0.001773	0.048712	0.040727	-0.026746	-0.015415	-0.019642	-0.065898	-0.034329	-0.053501	-0.034314	-0.005474	-0.062251	-0.067436	-0.054488	-0.021933	-0.003147	-0.024222	0.107981	0.04834	0.016982	0.014769	0.068986	-0.031049	0.132492	0.145015	0.024291	0.140103	0.142287	0.033365	0.105416	0.132855	0.161148
UNC_MM_Green19_Median_BMC.Med.Genomics.2011_PMID.21214954	0.015783	0.111255	0.13922	0.078153	0.075109	0.073932	0.017197	0.056251	0.004128	0.008227	0.048206	0.070081	0.118243	-0.012735	0.017379	0.186406	0.004101	0.013468	0.122305	0.017818	-0.000162	-0.038747	-0.005996	-0.026914	-0.023995	-0.030928	-0.064686	0.021886	-0.012377	-0.079404	-0.087425	0.020975	0.071506	-0.03739	0.085734	0.057622	-0.04562	0.010083	0.020999	-0.106907	0.083055	0.160964	-0.007527	0.043541	0.078694	-0.034386	0.238987	0.188289	0.10269
Knudsen_Neo_common_Median_Clin.Cancer.Res.2014_PMID.25047707	-0.08676	0.066483	-0.005468	-0.101641	0.051536	0.052688	0.091849	0.026888	0.037832	-0.059514	-0.000997	-0.023466	0.094115	-0.010639	0.029107	0.055566	0.010294	0.090368	0.130503	-0.012454	0.01587	0.003123	0.004763	-0.046496	-0.062695	0.008824	-0.004534	0.013692	-0.026741	-0.07319	-0.023121	0.021746	-0.024247	-0.036619	0.109566	0.042823	0.078094	0.042152	0.022279	0.003253	0.151871	0.100442	-0.002821	0.027131	0.169949	0.043685	0.06379	0.117974	0.062852
UNC_MProliferation_Median_BMC.Med.Genomics.2011_PMID.21214954	-0.087732	0.08797	-0.087036	-0.0922	0.00294	-0.000299	-0.008351	-0.004629	0.074425	-0.060704	0.0347	0.051264	0.112924	0.036955	-0.046541	-0.009322	0.04575	0.076828	0.131315	-0.059264	-0.028138	0.019842	-0.049914	-0.019582	0.020966	0.051685	-0.021208	0.016589	-0.029591	-0.09256	-0.059238	0.035586	0.051433	-0.00476	0.10484	0.071552	0.11765	0.101718	-0.01365	0.010162	0.108474	0.13927	0.071089	0.041964	0.144301	0.074385	0.066831	0.148115	0.095658
UNC_Proliferation_Cluster_Median_BMC.Med.Genomics.2011_PMID.21214954	-0.057995	0.062616	-0.070887	-0.086385	0.000924	0.009331	0.031916	-0.003111	0.04335	-0.099516	-0.00909	0.053502	0.04518	0.003368	-0.081809	-0.059938	0.009667	0.001173	0.106302	-0.070085	-0.094577	-0.025989	-0.09142	-0.024032	0.03378	-0.066462	0.025318	-0.04653	-0.084987	-0.072507	-0.048551	0.006448	0.057738	-0.003753	0.181311	0.095458	0.164149	0.160478	-0.013329	0.01743	0.102407	0.10386	0.116534	0.0786	0.148207	0.065855	-0.057019	0.12095	0.107919
UNC_HS_Red23_Median_BMC.Med.Genomics.2011_PMID.21214954	-0.09727	0.043779	-0.111243	-0.022006	0.063602	0.014884	0.018493	0.064201	0.0487	0.024995	0.050656	0.001389	0.088056	0.008679	0.001243	0.128119	0.099905	0.109894	0.140586	0.06074	-0.006098	0.019162	0.015491	-0.052664	0.099024	0.049427	-0.040988	0.047334	-0.022298	-0.092042	-3.9e-05	0.057417	0.059154	0.058828	0.08156	0.060951	0.103678	0.085028	0.041697	-0.014515	0.062222	0.094157	-0.001004	0.07777	0.128982	0.086203	0.16956	0.229368	0.168693
Wirapati_Proliferation_Median_Breast.Cancer.Res.2008_PMID.18662380	-0.100447	0.068552	0.037579	-0.036412	0.107897	0.045494	0.082308	0.066726	0.079033	0.041504	0.109516	0.068962	0.087517	-0.007845	0.030262	0.142452	0.063581	0.086276	0.209805	0.091836	0.049145	0.061428	0.062593	0.022936	0.09286	0.01544	-0.06145	0.018322	-0.010262	0.003821	0.025199	0.084551	-0.013899	0.043014	0.187552	0.058435	0.118117	0.068514	0.060109	0.037682	0.131401	0.059107	0.097651	0.068525	0.120772	0.05901	0.168073	0.234087	0.087269
UNC_Duke_Module03_betacatenin_Median_Mike_PMID.20335537	-0.005888	0.149526	0.128515	-0.047381	0.08105	0.043557	0.018165	-0.017517	0.057747	0.010764	0.008225	-0.0064	0.070358	-0.015177	0.004854	0.122264	-0.012938	0.022677	0.142576	-2.6e-05	0.021704	0.004342	-0.033293	-0.00507	-0.043416	-0.035716	-0.033826	0.104816	-0.008708	-0.036817	0.013784	0.044157	0.041772	-0.057048	0.111142	-0.032476	-0.074632	-0.044052	-0.022714	-0.072652	0.139359	0.087701	-0.02981	-0.00748	0.092393	0.085355	0.167449	0.177995	0.101298
UNC_MM_C3Tag_1pFDR_UP_Median_Genome.Biology.2007_PMID.17493263	-0.033571	0.054127	0.020142	-0.017603	0.104279	0.080064	-0.000559	0.003699	0.030592	0.035625	0.064006	-0.041832	0.017149	0.023529	0.023851	0.103273	0.052845	0.093634	0.166726	0.015928	0.036324	0.058747	0.068685	0.069136	0.06503	-0.039745	-0.018123	0.10151	0.059525	-0.060006	0.043222	0.066993	0.060473	0.101782	0.184038	0.098099	0.025348	0.058718	0.052633	0.017483	0.097092	0.038804	0.058065	0.086572	0.203621	0.157868	0.228157	0.291905	0.20006
UNC_MM_WAPTag_1pFDR_UP_Median_Genome.Biology.2007_PMID.17493263	0.007022	0.097128	0.011207	-0.153383	0.135563	0.0499	-0.105237	0.0006	-0.001405	-0.018065	0.040208	-0.009018	0.09064	-0.013262	0.033922	0.094458	0.05261	0.057318	0.152005	0.029195	0.000483	0.04448	0.006427	0.030506	0.023439	-0.065362	-0.017263	0.135449	0.068072	-0.002759	0.071616	0.042106	0.000398	0.076102	0.085425	0.034253	0.002816	-0.043054	0.003574	-0.090475	0.053577	0.077075	0.01512	-0.027171	0.149143	0.122526	0.202062	0.170978	0.122146
UNC_RB_LOH_Median_Breast.Cancer.Res.2008_PMID.18782450	-0.034118	0.097631	0.060566	-0.003323	0.017236	-0.000903	-0.047793	-0.019995	0.054533	0.047776	0.081062	0.068437	0.065436	-0.017935	0.022785	0.081803	0.067548	0.05123	0.132513	0.049094	0.099418	0.060411	-0.001445	0.120587	0.038586	0.047891	0.013038	0.0085	0.00246	0.00599	0.063805	0.1138	0.147652	0.028455	0.139085	0.069753	0.052759	0.013171	0.021403	0.04883	0.043281	0.166234	0.084991	-0.0146	0.184055	0.090195	0.250798	0.312705	0.218423
UNC_MM_Red5_Median_BMC.Med.Genomics.2011_PMID.21214954	-0.020979	0.107895	0.084834	0.072666	0.061138	0.062265	-0.010626	0.08703	0.049523	0.046851	0.081162	0.014639	0.070276	0.060798	0.017625	0.136656	0.071588	0.11386	0.16544	0.078026	0.052285	0.030878	0.147099	0.091558	0.038687	0.03736	0.018162	0.050529	0.057089	-0.026215	0.008884	0.037908	0.10699	0.086204	0.18515	0.161995	0.019669	0.032203	0.052371	0.003381	0.105724	0.06747	0.068688	0.073559	0.231344	0.096578	0.253673	0.314873	0.167946
UNC_MM_C3Tag.2012_Median_Genome.Biol.2013_PMID.24220145	-0.032527	0.087393	-0.063089	-0.164573	0.092857	0.041043	-0.057645	0.005672	0.077787	-0.049396	0.038575	-0.017151	0.035115	-0.025222	0.077374	0.1159	0.142845	0.099172	0.186109	0.039995	0.00237	0.084017	0.113006	0.025308	0.079448	-0.034494	-0.078344	0.222893	0.068991	-0.020756	0.077009	0.066951	-0.014088	0.038599	0.054382	0.051228	0.089662	0.001756	0.041318	-0.101072	0.047581	0.111201	-0.055988	0.117054	0.101972	0.147754	0.123525	0.151959	0.167936
UNC_MM_Myc.2012_Median_Genome.Biol.2013_PMID.24220145	0.011392	0.02216	0.151183	0.104241	0.071629	-0.05043	-0.012439	-0.074507	0.047743	-0.071272	0.104761	0.157531	0.094203	-0.045746	-0.121795	0.03237	-0.001783	0.024408	-0.017821	-0.013481	-0.063673	-0.060434	-0.129903	-0.036686	0.10181	-0.013351	-0.169599	0.007415	-0.089647	-0.082934	-0.107906	-0.015735	0.02087	-0.060445	0.15226	0.038418	0.089113	0.141165	0.018647	0.043744	0.083385	-0.001871	0.120344	0.077239	0.053956	0.058996	0.058286	0.208881	0.061665
UNC_MM_Green2_Median_BMC.Med.Genomics.2011_PMID.21214954	-0.002143	0.155582	0.078822	-0.070302	0.082225	-0.003967	0.016605	0.049071	0.038939	-0.065357	0.113373	0.05661	0.108018	0.024869	0.042482	0.027015	0.039827	0.040216	0.112621	-0.047543	-0.043735	0.01875	0.026547	0.015177	0.036375	-0.046682	0.038346	0.014625	0.06576	-0.022808	0.035118	0.079696	0.027985	0.071539	0.168559	0.116608	0.103603	0.065054	0.057548	0.074385	0.094903	0.059754	0.038449	-0.003293	0.073554	0.035056	0.049568	0.102108	0.052742
Prosigna_Proliferation_18_Median_BMC.Med.Genomics.2015_PMID.26297356	-0.058533	0.082976	0.127269	0.124112	-0.017544	-0.017219	0.000723	-0.049219	0.01087	-0.04457	-0.048907	0.022882	-0.007154	0.031199	-0.162042	-0.018139	-0.13171	-0.073886	-0.001182	-0.074714	-0.071743	-0.089946	-0.100868	0.007656	0.043734	-0.071373	-0.072753	-0.104547	-0.059386	-0.132859	-0.192028	-0.010122	0.043479	-0.056932	0.136325	0.061673	0.012047	0.088978	-0.087558	-0.02943	0.050769	0.06295	0.121212	0.116574	0.162036	-0.000374	0.146771	0.221222	0.048426
GHI_RS_Model_NJEM.2004_PMID.15591335	-0.071001	-0.114378	-0.040028	0.186757	-0.04329	-0.081169	-0.050671	-0.030288	-0.128819	-0.0061	-0.036419	-0.101584	-0.11946	-0.098287	-0.145015	0.038907	-0.113108	-0.071919	-0.145213	0.056542	-0.063861	-0.219238	-0.065649	-0.091825	0.030743	-0.098626	-0.104571	-0.122874	-0.023353	-0.129498	-0.086269	0.014674	-0.027266	0.009112	-0.086973	-0.062686	-0.078085	-0.087841	0.007357	-0.035609	-0.065176	0.071312	0.010529	0.112743	0.155813	-0.004676	0.174447	0.144861	0.049378
UNC_ROR_S_Model_JCO.2009_PMID.19204204	-0.010569	-0.07651	0.082738	0.159159	-0.051945	0.003225	-0.029434	-0.055918	-0.130063	0.026756	-0.089244	-0.06313	-0.059992	-0.02938	-0.082321	0.086839	-0.090755	-0.049883	0.004851	0.098973	0.003843	-0.122402	-0.061172	-0.024831	-0.005489	-0.091354	-0.005007	-0.05013	-0.055431	-0.091309	-0.062901	-0.051193	-0.08345	-0.033421	-0.006701	-0.015463	-0.072054	-0.048228	-0.037906	-0.069498	-0.025422	0.102867	0.084782	0.094969	0.211147	-0.006654	0.197386	0.151858	0.099046
Inflammatory_Breast_Cancer_79_IBC_Median_CCR.2013_PMID.23396049	0.058832	0.08331	0.088127	0.077043	0.008824	0.015683	-0.156422	-0.085409	-0.131634	-0.056946	-0.150895	-0.108269	-0.136166	-0.030772	-0.072075	0.018831	-0.062339	-0.024539	-0.032282	-0.032506	-0.001453	-0.038208	0.024414	0.080435	-0.053876	-0.105791	-0.013077	0.115111	0.186128	-0.020719	0.045311	-0.05461	-0.028112	-0.020015	-0.022119	-0.011092	-0.042647	-0.157948	0.023004	0.035786	0.008497	0.071163	0.105718	0.09593	0.158511	0.156395	0.198347	0.11574	0.194227
Scorr_PTEN_Present_Correlation_PNAS.2007_PMID.17452630	0.045318	0.177478	0.047349	0.056488	0.006649	0.01112	-0.180409	-0.06973	0.043657	-0.136379	-0.102915	-0.00827	0.030173	-0.064256	-0.01739	0.023634	-0.01735	0.022336	0.010764	-0.114343	-0.038401	-0.011891	0.012947	0.107151	-0.007408	0.054785	-0.054411	0.115206	0.034843	-0.10377	-0.064886	0.020721	0.088863	-0.074447	0.040893	0.012053	-0.033381	-0.067547	-0.061778	-0.07062	0.033184	0.195374	0.095347	0.108321	0.083341	0.038159	0.165986	0.171644	0.159309
UNC_HS_Green2_Median_BMC.Med.Genomics.2011_PMID.21214954	-0.025878	0.081049	0.048784	0.099878	-0.021898	-0.021447	-0.131137	-0.037295	-0.024702	-0.097029	-0.067222	-0.080137	-0.014676	-0.017405	-0.050132	0.01108	-0.068043	-0.008716	-0.027654	-0.086132	-0.05426	-0.110059	0.003124	0.004852	-0.013515	-0.035217	-0.093291	-0.025354	-0.011546	-0.144189	-0.070444	-0.009291	0.0458	-0.069144	-0.013325	0.102218	-0.064936	-0.049997	-0.052784	-0.069222	0.069739	0.127538	0.050381	0.068758	0.126153	0.079503	0.167985	0.16744	0.155469
UNC_HER1_Cluster2_Median_BMC.Genomics.2007_PMID.17663798	0.078395	0.13306	0.078577	0.021378	0.091194	0.0558	-0.110753	0.015215	-0.05501	-0.130338	-0.033826	0.018609	-0.032635	-0.035755	-0.113771	-0.009198	-0.001901	0.026629	0.020571	-0.085774	-0.043408	-0.053876	0.076827	0.122577	-0.042355	-0.090546	0.032882	0.097415	0.085654	0.025481	-0.048031	-0.030647	-0.009823	-0.040042	0.111872	0.084944	-0.023016	-0.011292	0.004805	-0.028642	0.054375	0.044908	0.136347	0.107269	0.134004	0.110984	0.128054	0.180584	0.15856
UNC_HS_Red1_Median_BMC.Med.Genomics.2011_PMID.21214954	-0.000649	0.049096	0.068668	0.067207	-0.036054	-0.039842	-0.063468	-0.059703	0.001232	-0.018381	-0.043502	0.005549	0.017444	0.012836	-0.024215	-0.00379	0.002484	0.06411	0.035065	0.01457	0.097339	0.002098	0.027462	0.078207	-0.00682	0.127998	0.020968	0.031096	-0.007131	-0.009082	-0.029698	0.048812	0.047073	-0.068766	0.018501	-0.021186	-0.00776	-0.063946	-0.016155	0.02679	0.049231	0.159054	0.077279	0.07315	0.195559	0.103711	0.159728	0.196897	0.172692
UNC_HS_Red13_Median_BMC.Med.Genomics.2011_PMID.21214954	-0.054412	0.033675	0.014981	-0.010441	-0.035944	-0.022413	0.015159	-0.036862	0.028502	0.016718	-0.036469	-0.001039	0.016208	-0.031617	0.008694	0.030412	-0.007544	0.039634	0.090446	0.001823	0.101718	0.045275	0.04014	-0.025626	0.070197	0.127267	-0.05933	-0.002418	-0.103419	-0.036084	-0.085982	0.013976	0.017555	-0.087586	0.015787	0.043631	0.077679	0.035501	0.01355	-0.042249	0.02185	0.190208	0.053906	0.172651	0.212305	0.052632	0.161128	0.18028	0.199675
UNC_Scorr_P53_Mut_Correlation_BMC.Cancer.2006_PMID.17150101	0.029214	-0.003926	0.015128	-0.041659	0.014885	0.000648	-0.163404	-0.157991	-0.062369	-0.031286	-0.045085	0.025228	-0.01855	-0.03415	-0.064283	0.011517	0.057727	0.019528	0.032162	0.132327	0.123065	0.080247	-0.049183	0.050338	0.072417	0.032067	-0.046137	0.038648	0.020369	0.051032	-0.011635	0.02748	-0.022663	-0.063002	0.000562	0.030022	0.094162	0.018104	-0.015139	-0.01088	-0.007187	0.215012	0.124413	0.121446	0.31308	0.087176	0.18327	0.193994	0.19521
UNC_MM_p53null.Luminal_Median_Genome.Biol.2013_PMID.24220145	0.044195	0.01642	0.183355	0.122104	-0.041997	0.041435	-0.056996	-0.094364	0.003745	0.044074	-0.090399	0.019764	0.022578	0.113326	-0.075702	0.040225	-0.054123	0.053202	0.169688	0.01766	0.075365	-0.003181	0.057403	0.156544	-0.015403	-0.06745	0.035002	0.083836	0.059977	-0.022889	-0.022086	-0.065409	0.036238	0.0299	0.200569	0.061934	-0.067468	-0.001464	-0.035924	-0.015874	0.083895	-7.3e-05	0.120619	0.08148	0.313985	0.158333	0.231101	0.29242	0.188378
UNC_PIK3CA.Hutti_Median_Cancer.Res.2012_PMID.22552288	-0.049086	-0.024017	-0.056277	-0.002019	-0.026884	0.02086	-0.091149	-0.074053	0.052079	0.032192	-0.019696	0.005633	-0.001123	-0.002838	-0.07717	-0.004062	0.023221	0.084837	0.130344	0.028753	0.07749	0.039004	0.019982	0.097143	0.063249	0.031099	-0.037186	-0.012654	0.008689	-0.066821	-0.052111	0.003184	0.111737	0.073376	0.164314	0.113461	0.084139	0.090987	0.012269	-0.010135	0.041395	0.103371	0.149243	0.130229	0.329409	0.120282	0.210922	0.31065	0.191598
UNC_Scorr_IIE_Correlation_JCO.2006_PMID.16505416	-0.01654	-0.06413	-0.083882	0.069805	-0.078528	-0.06211	-0.123327	-0.125306	-0.123687	-0.172439	-0.256771	-0.103765	-0.141986	-0.102133	-0.176168	-0.106963	-0.126456	-0.031463	-0.12176	-0.089128	-0.102233	-0.17067	-0.074779	-0.010194	-0.111328	-0.045064	-0.086884	-6e-06	0.009947	-0.056045	-0.070297	-0.115992	-0.082021	-0.09695	-0.139616	-0.104425	-0.033415	-0.176601	-0.012003	-0.024899	-0.007264	0.076455	0.072309	0.103625	0.141807	0.073886	-0.019982	-0.037529	0.102338
UNC_Unknown_13_Median_BMC.Med.Genomics.2011_PMID.21214954	0.141357	0.117192	0.120479	0.005677	0.062774	0.165984	0.151232	0.058031	0.020369	0.0168	0.014007	0.088638	0.218756	0.065749	0.069883	0.084096	-0.091251	0.098626	0.223209	-0.101499	-0.058451	-0.12646	0.155595	0.045126	-0.078661	-0.114236	-0.015792	0.270805	0.022398	0.064776	0.060154	-0.117851	-0.061621	0.136831	0.155341	0.024293	-0.06146	0.024127	0.19506	-0.065923	0.175501	-0.067283	-0.082491	-0.040184	0.082085	0.083428	-0.002908	-0.009189	0.089491
[truncated: 722 more columns]

## Sheet: Suppl.Fig.S6
	S6A						S6A
	signature	OR	Low	High	pvalue		signature	OR	Low	High	pvalue
	GSEA_Median_GP7_Estrogen_signaling.r.0.97_SMID_BREAST_CANCER_BASAL_DN	3.11956	1.84895	5.62579	5.41e-05		HER2.1	2.64114	1.63431	4.76728	0.0003326
	UNC_LUMINAL_Cluster_Median_BMC.Med.Genomics.2011_PMID.21214954	2.94582	1.75654	5.36498	0.00012387		HER2_AMPLIFIED_PerouLab_HER2_Amplicon_Median_BMC_Med_Genomics_2011_PMID.21214954	2.29513	1.30501	4.19342	0.00476106
	UNC_Duke_Module14_p53_Median_Mike_PMID.20335537	2.86825	1.70793	5.07746	0.00013327		Luminal.A	0.639099	0.382371	1.08788	0.0877892
	Lim.et.al.2010.Conserved.Mature_Median_BCR.2010_PMID.20346151	3.51816	1.91382	7.19818	0.0001736		Luminal.B	0.582227	0.245939	1.12316	0.154403
	UNC_HS_Red2_Median_BMC.Med.Genomics.2011_PMID.21214954	2.86373	1.69137	5.19036	0.00020752		Histology..IDC.vs..ILC	0.756526	0.464574	1.30077	0.282647
	UNC_Pfefferle2012_MatureLum_Median_Adam_PMID.25575446	2.56095	1.58306	4.38432	0.00025496		ER.1	0.564677	0.271861	1.06322	0.0989289
	UNC_HS_Green1_Median_BMC.Med.Genomics.2011_PMID.21214954	3.37568	1.81859	6.86702	0.00030066		PR	0.646552	0.368213	1.1333	0.125011
	UNC_Lim2009_MatureLum_Median_Adam_PMID.25575446	2.83023	1.65417	5.16006	0.00030158		UNC_HER2_Amplicon_Median_BMC.Med.Genomics.2011_PMID.21214954	2.29513	1.30501	4.19342	0.00476106
	UNC_574.MCF7.E2.repressed.genes_Median_JCO.2006_PMID.16505416	3.83279	1.96815	8.5991	0.0003123		Bcells_Centroblast_Median_J.Clin.Oncol.2015_PMID.25800755	0.965342	0.514172	1.64477	0.903854
	UNC_HS_Green18_Median_BMC.Med.Genomics.2011_PMID.21214954	2.38316	1.49346	3.9907	0.00047163		Chemo_Endocrine_Score_CC_.2.LumA_subtract.by_CC.2.Basal_From_Aleix	0.689264	0.411697	1.18244	0.161705
	UNC_Duke_Module17_pr_Median_Mike_PMID.20335537	3.36111	1.78745	7.22639	0.00059102		CIN70_Median_Nat.Genet.2006_PMID.16921376	0.882776	0.450647	1.53005	0.684198
	UNC_HS_Green8_Median_BMC.Med.Genomics.2011_PMID.21214954	2.83821	1.62869	5.39527	0.00060101		UNC_16q23_Amplicon_Median_BMC.Med.Genomics.2011_PMID.21214954	3.66959	1.57604	9.90126	0.00540083
	UNC_Differentiation.Score_Model_BCR.2010_PMID.20813035	3.92989	1.94435	9.49155	0.00061409		GP19_1Q_amplicon.r.0.967_PerouLab_HS_Green17_Median_BMC_Med_Genomics_2011_PMID.21214954	0.842997	0.438186	1.481	0.576461
	UNC_5Q_Median_Breast.Cancer.Res.Treat.2012_PMID.22048815	2.24872	1.4107	3.78118	0.00110658		Her2.enriched	1.88333	1.20811	3.04735	0.00581725
	UNC_Duke_Module06_er_Median_Mike_PMID.20335537	3.10603	1.64917	6.67711	0.00137073		GSEA_Median_GP1_Proliferation_DNA_repair.r.0.972_REACTOME_CELL_CYCLE_MITOTIC	0.542365	0.244838	1.05027	0.0988982
	Chemo_Endocrine_Score_CC_.2.LumA_subtract.by_CC.2.Basal_From_Aleix	2.00298	1.31567	3.12368	0.00145821		GSEA_Median_GP1_Proliferation_DNA_repair.r.0.981_PUJANA_CHEK2_PCC_NETWORK	0.780457	0.388665	1.39049	0.444565
	UNC_HS_Green13_Median_BMC.Med.Genomics.2011_PMID.21214954	2.26963	1.39183	3.88989	0.00161116		GP22_16Q22_24_amplicon.r.0.927_PerouLab_16q24x_Median_BMC_Med_Genomics_2011_PMID.21214954	3.04181	1.40471	7.40006	0.0084205
	UNC_HS_Red9_Median_BMC.Med.Genomics.2011_PMID.21214954	3.32456	1.68671	7.62519	0.00166136		GSEA_Median_GP7_Estrogen_signaling.r.0.97_SMID_BREAST_CANCER_BASAL_DN	0.605665	0.332126	1.08271	0.0951508
	UNC_Shehata2012_NCL_Median_Adam_PMID.25575446	3.25848	1.6656	7.38679	0.0017636		UNC_16q24x_Median_BMC.Med.Genomics.2011_PMID.21214954	3.04181	1.40471	7.40006	0.0084205
	Pcorr_Dasatinib_L_Correlation_Cancer.Res.2007_PMID.17332353	2.67948	1.51237	5.32592	0.00193073		GSEA_Median_MYC_amplified_chr8q24	0.825014	0.410725	1.45156	0.544025
	PR	2.12631	1.33783	3.56337	0.00222007		UNC_Scorr_IIE_Correlation_JCO.2006_PMID.16505416	2.40412	1.25742	4.83117	0.0101885
	UNC_HS_Green25_Median_BMC.Med.Genomics.2011_PMID.21214954	2.15109	1.34232	3.62778	0.00224431		UNC_Duke_Module07_glucosedepletion_Median_Mike_PMID.20335537	1.94967	1.08986	3.54438	0.0249555
	Luminal.A	1.93591	1.26502	3.04612	0.00289016		UNC_HS_Green24_Median_BMC.Med.Genomics.2011_PMID.21214954	2.24909	1.14065	4.95557	0.0297183
	ER.1	2.47972	1.41906	4.77611	0.00308083		UNC_HS_Red1_Median_BMC.Med.Genomics.2011_PMID.21214954	1.77285	1.0376	3.0444	0.0335582
	UNC_HS_Red19_Median_BMC.Med.Genomics.2011_PMID.21214954	1.95032	1.25869	3.13158	0.00351705		UNC_MM_Red20_Median_BMC.Med.Genomics.2011_PMID.21214954	2.23992	1.13228	5.09091	0.0340117
	Mature_Lumina_Up_Median_Nat.Med.2009_PMID.19648928	1.92759	1.20146	3.20111	0.00822682		IntClust_Amplification.50_Median_Genome.Biol.2014_PMID.25164602	0.861423	0.462456	1.50881	0.617705
	UNC_HS_Red25_Median_BMC.Med.Genomics.2011_PMID.21214954	1.84819	1.12293	3.2581	0.0228621		IntClust_Amplification.50.Better.than_Median_Genome.Biol.2014_PMID.25164602	0.79865	0.416453	1.41229	0.466941
	UNC_Claudin_Low_29_Median_Cancer.Res.2009_PMID.19435916	1.91425	1.1351	3.5754	0.02492		IntClust_Deletion.50_Median_Genome.Biol.2014_PMID.25164602	0.873301	0.447409	1.51682	0.658487
	Pcorr_NKI70_Good_Correlation_Nature.2002_PMID.11823860	1.59397	1.05342	2.42622	0.0265921		IntClust_Deletion.50.Better.than_Median_Genome.Biol.2014_PMID.25164602	0.710496	0.335405	1.29599	0.314817
	UNC_17PP13_Amplicon_Median_BMC.Med.Genomics.2011_PMID.21214954	1.63591	1.04875	2.60225	0.0325636		Knudsen_Neo_common_Median_Clin.Cancer.Res.2014_PMID.25047707	0.872168	0.442652	1.5143	0.657083
	UNC_12qMDM4_Median_BMC.Med.Genomics.2011_PMID.21214954	1.69834	1.06234	2.83714	0.0334532		UNC_Unknown_8_Median_BMC.Med.Genomics.2011_PMID.21214954	2.10577	1.09618	4.44771	0.035586
	UNC_Unknown_13_Median_BMC.Med.Genomics.2011_PMID.21214954	1.72943	1.05962	3.02218	0.0383552		Lim.et.al.2010.Conserved.Mature_Median_BCR.2010_PMID.20346151	0.48979	0.236126	0.939126	0.0418839
	UNC_16.13_Amplicon_Median_BMC.Med.Genomics.2011_PMID.21214954	1.69136	1.05151	2.8735	0.0388705		UNC_Scorr_P53_Mut_Correlation_BMC.Cancer.2006_PMID.17150101	1.64647	1.00392	2.64514	0.0388787
	UNC_HS_Red14_Median_BMC.Med.Genomics.2011_PMID.21214954	1.82309	1.0763	3.45217	0.0413126		Mature_Lumina_Up_Median_Nat.Med.2009_PMID.19648928	0.655862	0.359858	1.17185	0.16137
	Luminal.B	1.83376	1.07762	3.52927	0.0426016		UNC_VEGF_13genes_Median_BMC.Med.2009_PMID.19291283	1.86617	1.03735	3.47426	0.0411961
	UNC_Scorr_LumB_Correlation_JCO.2009_PMID.19204204	1.66346	1.01208	2.98261	0.0623787		Inflammatory_Breast_Cancer_491_IBC_Median_CCR.2013_PMID.23396049	2.05835	1.05389	4.52551	0.0511508
	UNC_3p21_Amplicon_Median_BMC.Med.Genomics.2011_PMID.21214954	1.50179	0.970071	2.33777	0.0680499		UNC_XRTinducedgenes.Oh_Median_PMID.24527691	1.86067	1.01211	3.62476	0.0545838
	UNC_Unknown_14_Median_BMC.Med.Genomics.2011_PMID.21214954	1.55556	0.974672	2.60322	0.075994		IMMUNE_Bindea_Cell_B_cells_Median_Immunity.2013_PMID.24138885	2.12546	1.06764	5.12844	0.0548129
	UNC_Scorr_IE_Correlation_JCO.2006_PMID.16505416	1.43373	0.939298	2.17822	0.0904665		Pcorr_Dasatinib_L_Correlation_Cancer.Res.2007_PMID.17332353	0.707083	0.359472	1.27219	0.276656
	UNC_HS_Red15_Median_BMC.Med.Genomics.2011_PMID.21214954	1.50717	0.936272	2.61357	0.113291		Pcorr_squamoid_PLOS.2012_PMID.22590557	1.87893	1.00938	3.69676	0.0558735
	Histology..IDC.vs..ILC	1.34804	0.887551	2.00889	0.147738		Pcorr_NKI70_Good_Correlation_Nature.2002_PMID.11823860	0.884375	0.524372	1.56712	0.658102
	UNC_Unknown_7_Median_BMC.Med.Genomics.2011_PMID.21214954	1.36942	0.864501	2.30891	0.205088		UNC_ROR_S_Model_JCO.2009_PMID.19204204	1.64664	0.969782	2.76833	0.0583243
	UNC_Scorr_LumA_Correlation_JCO.2009_PMID.19204204	1.28269	0.840563	1.9144	0.230556		GSEA_Median_HDAC_TARGETS_DN_HELLER	1.90651	1.00567	3.93376	0.0631433
	Pcorr_bronchioid_PLOS.2012_PMID.22590557	1.27547	0.834855	1.90949	0.24325		UNC_Claudin_High_Median_Genome.Biol.2007_PMID.17493263	2.06526	1.03606	5.04176	0.0667867
	UNC_4p16_Amplicon_Median_BMC.Med.Genomics.2011_PMID.21214954	1.27773	0.82476	1.99588	0.274236		Scorr_PTEN_Absent_Correlation_PNAS.2007_PMID.17452630	0.999446	0.584318	1.84381	0.998462
	UNC_Scorr_P53_Wt_Correlation_BMC.Cancer.2006_PMID.17150101	1.2528	0.816071	1.88466	0.286083		GHI_RS_Model_NJEM.2004_PMID.15591335	1.61924	0.944966	2.78022	0.0739634
	UNC_8p22_Amplicon_Median_BMC.Med.Genomics.2011_PMID.21214954	1.25447	0.812763	1.92235	0.298731		Tcell_EXH_Memory_CD8_T_cell_a_vs_Naive_CD8_T_cell_Metagene_1_Science.2016_PMID.27789795	2.0266	1.01587	4.92619	0.0741177
	IntClust_Amplification.50.Better.than_Median_Genome.Biol.2014_PMID.25164602	1.25235	0.800984	2.05255	0.345323		UNC_Lim2009_LumProg_Median_Adam_PMID.25575446	1.62482	0.939999	2.80732	0.0772364
	UNC_Unknown_5_Median_BMC.Med.Genomics.2011_PMID.21214954	1.22097	0.783584	1.98352	0.395057		UNC_Scorr_Basal_Correlation_JCO.2009_PMID.19204204	1.69725	0.941905	3.17171	0.0851516
	UNC_HS_Green23_Median_BMC.Med.Genomics.2011_PMID.21214954	1.23573	0.787006	2.08216	0.395336		Inflammatory_Breast_Cancer_79_IBC_Median_CCR.2013_PMID.23396049	1.60891	0.921054	2.79869	0.0912009
	UNC_15q25_Amplicon_Median_BMC.Med.Genomics.2011_PMID.21214954	1.20484	0.776727	1.87077	0.403744		GSEA_Median_GP17_Basal_signaling.r.0.958_SMID_BREAST_CANCER_BASAL_UP	1.67555	0.921227	3.19754	0.101793
	IntClust_Amplification.50_Median_Genome.Biol.2014_PMID.25164602	1.18792	0.764648	1.9147	0.458801		Tumour_hypoxia_causes_DNA_hypermethylation_by_reducing_TET_activity_Median_Nature.2016_PMID.27533040	0.999237	0.559705	1.73384	0.997895
	GP19_1Q_amplicon.r.0.967_PerouLab_HS_Green17_Median_BMC_Med_Genomics_2011_PMID.21214954	1.18535	0.762056	1.9372	0.47055		UNC_11q13_Amplicon_Median_BMC.Med.Genomics.2011_PMID.21214954	0.958406	0.49939	1.63432	0.887561
	UNC_HS_Green17_Median_BMC.Med.Genomics.2011_PMID.21214954	1.18535	0.762056	1.9372	0.47055		UNC_12qMDM4_Median_BMC.Med.Genomics.2011_PMID.21214954	0.898432	0.496077	1.57042	0.714108
	UNC_17q25x_Median_BMC.Med.Genomics.2011_PMID.21214954	1.15101	0.740306	1.8432	0.542914		UNC_13q14_Amplicon_Median_BMC.Med.Genomics.2011_PMID.21214954	0.776048	0.459683	1.35739	0.353884
	GSEA_Median_GP1_Proliferation_DNA_repair.r.0.972_REACTOME_CELL_CYCLE_MITOTIC	1.14993	0.74243	1.87993	0.552176		UNC_15q25_Amplicon_Median_BMC.Med.Genomics.2011_PMID.21214954	0.825642	0.477494	1.45121	0.501022
	UNC_8q_Amplicon_Median_BMC.Med.Genomics.2011_PMID.21214954	1.12342	0.729146	1.86642	0.622806		UNC_16.13_Amplicon_Median_BMC.Med.Genomics.2011_PMID.21214954	0.809444	0.434738	1.42712	0.481958
	UNC_MM_Green2_Median_BMC.Med.Genomics.2011_PMID.21214954	1.1068	0.717185	1.77671	0.657864		Basal.like	1.62466	0.90995	3.00694	0.107859
	Scorr_PTEN_Absent_Correlation_PNAS.2007_PMID.17452630	1.08685	0.694668	1.64764	0.702384		UNC_Shehata2012_ALDHpos_Median_Adam_PMID.25575446	1.74674	0.930123	3.66959	0.108277
	HER2_AMPLIFIED_PerouLab_HER2_Amplicon_Median_BMC_Med_Genomics_2011_PMID.21214954	1.04523	0.674489	1.63881	0.844371		UNC_17PP13_Amplicon_Median_BMC.Med.Genomics.2011_PMID.21214954	0.696602	0.389578	1.22755	0.212711
	UNC_HER2_Amplicon_Median_BMC.Med.Genomics.2011_PMID.21214954	1.04523	0.674489	1.63881	0.844371		Mature_Luminal_Down_Median_Nat.Med.2009_PMID.19648928	1.74833	0.925789	3.69053	0.111636
	IntClust_Deletion.50.Better.than_Median_Genome.Biol.2014_PMID.25164602	1.04427	0.684064	1.68176	0.848622		UNC_3p21_Amplicon_Median_BMC.Med.Genomics.2011_PMID.21214954	0.825109	0.475715	1.45798	0.50059
	IntClust_Deletion.50_Median_Genome.Biol.2014_PMID.25164602	1.02293	0.672058	1.63977	0.919729		UNC_HS_Red4_Median_BMC.Med.Genomics.2011_PMID.21214954	1.80908	0.935718	4.19466	0.114287
	UNC_Scorr_Her2_Correlation_JCO.2009_PMID.19204204	0.964028	0.638972	1.5283	0.867587		UNC_574.MCF7.E2.repressed.genes_Median_JCO.2006_PMID.16505416	0.471029	0.211602	0.934072	0.0461251
	Bcells_Centroblast_Median_J.Clin.Oncol.2015_PMID.25800755	0.943188	0.624928	1.48463	0.788697		UNC_5Q_Median_Breast.Cancer.Res.Treat.2012_PMID.22048815	0.603435	0.340634	1.05688	0.0775844
	UNC_HS_Red6_Median_BMC.Med.Genomics.2011_PMID.21214954	0.942861	0.624012	1.48502	0.787792		UNC_8q_Amplicon_Median_BMC.Med.Genomics.2011_PMID.21214954	0.962984	0.503282	1.63029	0.897811
	GSEA_Median_MYC_amplified_chr8q24	0.939319	0.6238	1.47997	0.773746		UNC_S100A9_A8_Median_BMC.Med.Genomics.2011_PMID.21214954	1.61507	0.902457	2.98704	0.114709
	GSEA_Median_GP1_Proliferation_DNA_repair.r.0.981_PUJANA_CHEK2_PCC_NETWORK	0.910835	0.607272	1.42573	0.66432		UNC_BASAL_Cluster_Median_BMC.Med.Genomics.2011_PMID.21214954	1.74968	0.921259	3.8242	0.11958
	Wirapati_Proliferation_Median_Breast.Cancer.Res.2008_PMID.18662380	0.898956	0.604791	1.40618	0.615223		UNC_HS_Green12_Median_BMC.Med.Genomics.2011_PMID.21214954	1.74732	0.921882	3.87905	0.12081
	UNC_MM_Green6_Median_BMC.Med.Genomics.2011_PMID.21214954	0.890175	0.590901	1.38393	0.589077		Lim.et.al.2010.Conserved.Luminal.Progenitor_Median_BCR.2010_PMID.20346151	1.72427	0.915108	3.68207	0.121577
	CIN70_Median_Nat.Genet.2006_PMID.16921376	0.880827	0.588447	1.37037	0.551323		UNC_Glycolysis_Signature_Median_BMC.Med.2009_PMID.19291283	1.5061	0.865742	2.5927	0.140752
	UNC_13q14_Amplicon_Median_BMC.Med.Genomics.2011_PMID.21214954	0.868307	0.54027	1.34964	0.543605		UNC_Claudin_Low_29_Median_Cancer.Res.2009_PMID.19435916	0.901413	0.47733	1.56619	0.7278
	UNC_MM_Myc.2012_Median_Genome.Biol.2013_PMID.24220145	0.866763	0.584463	1.34292	0.49398		UNC_Differentiation.Score_Model_BCR.2010_PMID.20813035	0.580467	0.266728	1.11391	0.134591
	Stingl_Day7_Upregulated_Median_Nat.Cell.Biol.2014_PMID.25173976	0.853533	0.569913	1.32032	0.454781		UNC_Duke_Module03_betacatenin_Median_Mike_PMID.20335537	0.991368	0.533375	1.67391	0.976032
	UNC_Duke_Module03_betacatenin_Median_Mike_PMID.20335537	0.842193	0.565319	1.29773	0.412229		UNC_Duke_Module06_er_Median_Mike_PMID.20335537	0.449264	0.193052	0.907844	0.0422264
	UNC_HS_Red12_Median_BMC.Med.Genomics.2011_PMID.21214954	0.812192	0.541849	1.25006	0.322614		UNC_fMaSC.refined1_Median_PMID.25575446	1.65293	0.888755	3.43872	0.142105
	UNC_MM_C3Tag_1pFDR_UP_Median_Genome.Biology.2007_PMID.17493263	0.782731	0.53188	1.18808	0.223768		UNC_Duke_Module14_p53_Median_Mike_PMID.20335537	0.53618	0.287766	0.978569	0.0455268
	Knudsen_Neo_common_Median_Clin.Cancer.Res.2014_PMID.25047707	0.781646	0.526848	1.1901	0.230195		UNC_Duke_Module17_pr_Median_Mike_PMID.20335537	0.43297	0.191638	0.865114	0.0285863
	UNC_11q13_Amplicon_Median_BMC.Med.Genomics.2011_PMID.21214954	0.779727	0.526142	1.19311	0.226322		Pcorr_Dasatinib_R_Correlation_Cancer.Res.2007_PMID.17332353	1.67599	0.893391	3.63616	0.142539
	Stingl_Up_Proliferation_Median_Nat.Cell.Biol.2014_PMID.25173976	0.773646	0.515947	1.18272	0.22083		UNC_ADM_S100A10_A110NDGR1_Cluster_Median_BMC.Med.Genomics.2011_PMID.21214954	1.50399	0.861738	2.61609	0.145488
	UNC_MM_WAPTag_1pFDR_UP_Median_Genome.Biology.2007_PMID.17493263	0.772987	0.521404	1.1743	0.206632		UNC_HER1_Cluster1_Median_BMC.Genomics.2007_PMID.17663798	0.905874	0.492785	1.56797	0.738833
	UNC_MM_C3Tag.2012_Median_Genome.Biol.2013_PMID.24220145	0.760106	0.515956	1.14925	0.172786		UNC_Pfefferle2012_LumProg_Median_Adam_PMID.25575446	1.58852	0.872959	3.04147	0.145895
	UNC_HS_Red23_Median_BMC.Med.Genomics.2011_PMID.21214954	0.747402	0.503377	1.13256	0.154113		UNC_HS_Red8_Median_BMC.Med.Genomics.2011_PMID.21214954	1.60416	0.870514	3.26271	0.157813
	UNC_HS_Green10_Median_BMC.Med.Genomics.2011_PMID.21214954	0.729228	0.495581	1.09502	0.112912		UNC_HS_Green1_Median_BMC.Med.Genomics.2011_PMID.21214954	0.387861	0.176668	0.78967	0.0127095
	UNC_MM_Green19_Median_BMC.Med.Genomics.2011_PMID.21214954	0.729227	0.491435	1.10034	0.119337		Stingl_Up_Basal_High_Median_Nat.Cell.Biol.2014_PMID.25173976	1.54417	0.857678	2.90121	0.161255
	UNC_Proliferation_Cluster_Median_BMC.Med.Genomics.2011_PMID.21214954	0.72351	0.489708	1.08936	0.108322		UNC_HS_Green2_Median_BMC.Med.Genomics.2011_PMID.21214954	1.44825	0.844569	2.4205	0.161808
	UNC_HER1_Cluster1_Median_BMC.Genomics.2007_PMID.17663798	0.700144	0.465478	1.06209	0.0866399		UNC_HS_Green13_Median_BMC.Med.Genomics.2011_PMID.21214954	0.61379	0.338262	1.0984	0.103389
	UNC_bMYB_Signature_Median_Oncogene.2009_PMID.19043454	0.698204	0.469572	1.05064	0.0766852		UNC_HS_Green17_Median_BMC.Med.Genomics.2011_PMID.21214954	0.842997	0.438186	1.481	0.576461
	MDACC_P53_ER.Pos_Median_CCR.2011_PMID.21248301	0.688032	0.47061	1.0236	0.0558364		UNC_HS_Green18_Median_BMC.Med.Genomics.2011_PMID.21214954	0.650322	0.371036	1.13916	0.129924
	UNC_MProliferation_Median_BMC.Med.Genomics.2011_PMID.21214954	0.687637	0.460649	1.03659	0.0673825		IMMUNE_PEREZ_14_Median_JCO.2015_PMID.2560586	1.58292	0.860557	3.28768	0.171205
	HER2.1	0.683242	0.464534	1.00513	0.0464656		UNC_HS_Green21_Median_BMC.Med.Genomics.2011_PMID.21214954	1.51646	0.838215	2.93631	0.190672
	RB_LOSS_Median_J.Clin.Invest.2007_PMID.17160137	0.682974	0.457978	1.02861	0.0619101		UNC_MM_p53null.Luminal_Median_Genome.Biol.2013_PMID.24220145	1.37078	0.807538	2.20381	0.20969
	UNC_MM_Red10_Median_BMC.Med.Genomics.2011_PMID.21214954	0.663845	0.448543	0.988727	0.0390142		Stingl_Down_Basal_High_Median_Nat.Cell.Biol.2014_PMID.25173976	1.50806	0.823197	3.10415	0.219489
	Prosigna_Proliferation_18_Median_BMC.Med.Genomics.2015_PMID.26297356	0.662093	0.446022	0.989246	0.039649		UNC_HS_Green25_Median_BMC.Med.Genomics.2011_PMID.21214954	0.536282	0.29867	0.946196	0.0318942
	IMMUNE_PEREZ_14_Median_JCO.2015_PMID.2560586	0.653548	0.383279	1.04659	0.0936204		UNC_HS_Green8_Median_BMC.Med.Genomics.2011_PMID.21214954	0.4756	0.239591	0.885503	0.0234178
	UNC_HS_Green24_Median_BMC.Med.Genomics.2011_PMID.21214954	0.64581	0.377537	1.03958	0.0887345		Luminal_Progenitor_Up_Median_Nat.Med.2009_PMID.19648928	1.45489	0.80841	2.79615	0.233773
	UNC_Unknown_8_Median_BMC.Med.Genomics.2011_PMID.21214954	0.640383	0.376935	1.02859	0.0798531		UNC_HER1_Cluster2_Median_BMC.Genomics.2007_PMID.17663798	1.34307	0.76851	2.22291	0.270751
	GP22_16Q22_24_amplicon.r.0.927_PerouLab_16q24x_Median_BMC_Med_Genomics_2011_PMID.21214954	0.631121	0.356442	1.04398	0.0939945		Scorr_PTEN_Present_Correlation_PNAS.2007_PMID.17452630	1.30595	0.754331	2.16332	0.316993
	UNC_16q24x_Median_BMC.Med.Genomics.2011_PMID.21214954	0.631121	0.356442	1.04398	0.0939945		UNC_HS_Red14_Median_BMC.Med.Genomics.2011_PMID.21214954	0.644573	0.294521	1.20425	0.215779
	UNC_MM_Red5_Median_BMC.Med.Genomics.2011_PMID.21214954	0.628654	0.424908	0.918638	0.0155314		UNC_HS_Red15_Median_BMC.Med.Genomics.2011_PMID.21214954	0.636593	0.299006	1.18031	0.189921
	Pcorr_CSR_Activated_Correlation_PNAS.2005_PMID.15701700	0.627634	0.430112	0.92124	0.0149078		UNC_HS_Red19_Median_BMC.Med.Genomics.2011_PMID.21214954	0.711029	0.421234	1.2461	0.213017
	UNC_RB_LOH_Median_Breast.Cancer.Res.2008_PMID.18782450	0.618268	0.41898	0.90579	0.0126301		UNC_HS_Red2_Median_BMC.Med.Genomics.2011_PMID.21214954	0.581847	0.309923	1.05483	0.0820519
	UNC_16q23_Amplicon_Median_BMC.Med.Genomics.2011_PMID.21214954	0.612412	0.336743	1.02922	0.0862201		UNC_Scorr_Her2_Correlation_JCO.2009_PMID.19204204	1.29244	0.749819	2.10349	0.320523
	UNC_HER1_Cluster2_Median_BMC.Genomics.2007_PMID.17663798	0.59746	0.39049	0.907702	0.0151035		UNC_PIK3CA.Hutti_Median_Cancer.Res.2012_PMID.22552288	1.25771	0.7319	1.98089	0.352843
	UNC_Duke_Module07_glucosedepletion_Median_Mike_PMID.20335537	0.589393	0.362379	0.934477	0.0276464		Pcorr_CSR_Activated_Correlation_PNAS.2005_PMID.15701700	1.24967	0.720689	1.99211	0.379039
	Her2.enriched	0.58087	0.383397	0.852503	0.00668191		UNC_HS_Red6_Median_BMC.Med.Genomics.2011_PMID.21214954	0.891283	0.459473	1.54453	0.704357
	Scorr_PTEN_Present_Correlation_PNAS.2007_PMID.17452630	0.580208	0.383145	0.874029	0.00892206		UNC_HS_Red13_Median_BMC.Med.Genomics.2011_PMID.21214954	1.22637	0.701813	2.03546	0.449121
	Inflammatory_Breast_Cancer_79_IBC_Median_CCR.2013_PMID.23396049	0.541999	0.337242	0.847387	0.00845643		UNC_HS_Red9_Median_BMC.Med.Genomics.2011_PMID.21214954	0.523091	0.224298	1.04044	0.097777
	GHI_RS_Model_NJEM.2004_PMID.15591335	0.528022	0.327814	0.817359	0.00550763		UNC_MProliferation_Median_BMC.Med.Genomics.2011_PMID.21214954	1.19882	0.681174	1.99532	0.50102
	UNC_HS_Green2_Median_BMC.Med.Genomics.2011_PMID.21214954	0.501106	0.315179	0.768859	0.002125		UNC_Lim2009_MatureLum_Median_Adam_PMID.25575446	0.530459	0.27679	0.983514	0.0495418
	UNC_MM_p53null.Luminal_Median_Genome.Biol.2013_PMID.24220145	0.498076	0.319362	0.746622	0.00108304		UNC_LUMINAL_Cluster_Median_BMC.Med.Genomics.2011_PMID.21214954	0.509092	0.278474	0.907314	0.0234819
	Inflammatory_Breast_Cancer_491_IBC_Median_CCR.2013_PMID.23396049	0.478911	0.259843	0.813512	0.0109675		UNC_MM_C3Tag_1pFDR_UP_Median_Genome.Biology.2007_PMID.17493263	0.848259	0.424889	1.47939	0.604388
	UNC_Claudin_High_Median_Genome.Biol.2007_PMID.17493263	0.478704	0.248391	0.823239	0.0147611		UNC_Shehata2012_LumProg_Median_Adam_PMID.25575446	1.19728	0.682847	2.03444	0.517932
	UNC_Unknown_12_Median_BMC.Med.Genomics.2011_PMID.21214954	0.473043	0.25814	0.798438	0.00875364		UNC_MM_Green19_Median_BMC.Med.Genomics.2011_PMID.21214954	0.97462	0.520216	1.65262	0.929654
	Tumour_hypoxia_causes_DNA_hypermethylation_by_reducing_TET_activity_Median_Nature.2016_PMID.27533040	0.470177	0.293103	0.728726	0.0010302		UNC_MM_Green2_Median_BMC.Med.Genomics.2011_PMID.21214954	0.852637	0.447703	1.49474	0.597986
	UNC_Pfefferle2012_LumProg_Median_Adam_PMID.25575446	0.469893	0.262243	0.783246	0.00622287		UNC_MM_Green6_Median_BMC.Med.Genomics.2011_PMID.21214954	0.854483	0.457285	1.49011	0.604149
	Stingl_Up_Basal_High_Median_Nat.Cell.Biol.2014_PMID.25173976	0.466206	0.263869	0.770159	0.00479132		UNC_MM_Myc.2012_Median_Genome.Biol.2013_PMID.24220145	0.816622	0.401625	1.43828	0.530655
	UNC_PIK3CA.Hutti_Median_Cancer.Res.2012_PMID.22552288	0.463838	0.293632	0.693758	0.00040392		UNC_HS_Red12_Median_BMC.Med.Genomics.2011_PMID.21214954	1.18197	0.667638	1.94989	0.535717
	Luminal_Progenitor_Up_Median_Nat.Med.2009_PMID.19648928	0.460827	0.255725	0.770863	0.00549909		UNC_8p22_Amplicon_Median_BMC.Med.Genomics.2011_PMID.21214954	1.19869	0.681464	2.19829	0.542743
	UNC_HS_Red13_Median_BMC.Med.Genomics.2011_PMID.21214954	0.458549	0.29218	0.695249	0.00036379		UNC_RB_LOH_Median_Breast.Cancer.Res.2008_PMID.18782450	1.1696	0.66132	1.87175	0.546729
	Stingl_Down_Basal_High_Median_Nat.Cell.Biol.2014_PMID.25173976	0.457879	0.238987	0.789368	0.00967313		Stingl_Up_Proliferation_Median_Nat.Cell.Biol.2014_PMID.25173976	1.15699	0.652921	1.93425	0.594743
	UNC_ROR_S_Model_JCO.2009_PMID.19204204	0.452712	0.278711	0.701169	0.00064485		UNC_MM_WAPTag_1pFDR_UP_Median_Genome.Biology.2007_PMID.17493263	0.918119	0.477152	1.57364	0.77659
	UNC_HS_Red4_Median_BMC.Med.Genomics.2011_PMID.21214954	0.45169	0.226951	0.79243	0.0116604		UNC_4p16_Amplicon_Median_BMC.Med.Genomics.2011_PMID.21214954	1.15945	0.661026	2.01864	0.604977
	Pcorr_Dasatinib_R_Correlation_Cancer.Res.2007_PMID.17332353	0.445888	0.22725	0.775426	0.00900375		UNC_Unknown_12_Median_BMC.Med.Genomics.2011_PMID.21214954	1.14459	0.655535	2.13795	0.652028
	UNC_Shehata2012_LumProg_Median_Adam_PMID.25575446	0.443637	0.260221	0.701279	0.0011034		UNC_Pfefferle2012_MatureLum_Median_Adam_PMID.25575446	0.70288	0.402313	1.24264	0.220612
	Tcell_EXH_Memory_CD8_T_cell_a_vs_Naive_CD8_T_cell_Metagene_1_Science.2016_PMID.27789795	0.434452	0.216795	0.768492	0.00903466		UNC_bMYB_Signature_Median_Oncogene.2009_PMID.19043454	1.11992	0.624232	1.86499	0.679536
	IMMUNE_Bindea_Cell_B_cells_Median_Immunity.2013_PMID.24138885	0.43403	0.22057	0.757356	0.00722236		UNC_Proliferation_Cluster_Median_BMC.Med.Genomics.2011_PMID.21214954	0.962769	0.506572	1.6365	0.896945
	UNC_fMaSC.refined1_Median_PMID.25575446	0.428675	0.2233	0.743948	0.00541544		UNC_MM_Red5_Median_BMC.Med.Genomics.2011_PMID.21214954	1.09808	0.604452	1.76565	0.727911
	Basal.like	0.420912	0.232669	0.698914	0.00178455		UNC_HS_Green23_Median_BMC.Med.Genomics.2011_PMID.21214954	1.08806	0.599506	1.77202	0.757057
	UNC_HS_Green21_Median_BMC.Med.Genomics.2011_PMID.21214954	0.419205	0.225293	0.713801	0.00281706		Prosigna_Proliferation_18_Median_BMC.Med.Genomics.2015_PMID.26297356	1.08142	0.597414	1.79929	0.777844
	UNC_BASAL_Cluster_Median_BMC.Med.Genomics.2011_PMID.21214954	0.406505	0.203032	0.722936	0.00507298		UNC_HS_Green10_Median_BMC.Med.Genomics.2011_PMID.21214954	1.0773	0.590912	1.77921	0.787506
	UNC_HS_Red8_Median_BMC.Med.Genomics.2011_PMID.21214954	0.398991	0.206073	0.698032	0.00290691		MDACC_P53_ER.Pos_Median_CCR.2011_PMID.21248301	1.07719	0.58887	1.7753	0.787778
	UNC_HS_Green12_Median_BMC.Med.Genomics.2011_PMID.21214954	0.398804	0.194525	0.712655	0.00492769		UNC_Scorr_IE_Correlation_JCO.2006_PMID.16505416	0.785254	0.463404	1.37154	0.37704
	Lim.et.al.2010.Conserved.Luminal.Progenitor_Median_BCR.2010_PMID.20346151	0.396981	0.19994	0.70393	0.00368729		UNC_HS_Red23_Median_BMC.Med.Genomics.2011_PMID.21214954	1.06885	0.58841	1.78611	0.811701
	UNC_Scorr_Basal_Correlation_JCO.2009_PMID.19204204	0.396098	0.215786	0.665485	0.00108101		UNC_Scorr_LumA_Correlation_JCO.2009_PMID.19204204	0.909157	0.542758	1.6383	0.730879
	UNC_Shehata2012_ALDHpos_Median_Adam_PMID.25575446	0.394268	0.200557	0.694298	0.00298985		UNC_Scorr_LumB_Correlation_JCO.2009_PMID.19204204	0.633932	0.295791	1.17974	0.190344
	UNC_S100A9_A8_Median_BMC.Med.Genomics.2011_PMID.21214954	0.3906	0.220145	0.648409	0.00057268		RB_LOSS_Median_J.Clin.Invest.2007_PMID.17160137	1.06437	0.584799	1.79362	0.824098
	UNC_Scorr_IIE_Correlation_JCO.2006_PMID.16505416	0.38696	0.213014	0.660509	0.00092191		UNC_Scorr_P53_Wt_Correlation_BMC.Cancer.2006_PMID.17150101	0.960824	0.565102	1.7555	0.888159
	UNC_XRTinducedgenes.Oh_Median_PMID.24527691	0.383879	0.204299	0.655586	0.00109627		UNC_MM_Red10_Median_BMC.Med.Genomics.2011_PMID.21214954	1.04525	0.569031	1.74094	0.875055
	Mature_Luminal_Down_Median_Nat.Med.2009_PMID.19648928	0.379207	0.188202	0.678888	0.00273355		Stingl_Day7_Upregulated_Median_Nat.Cell.Biol.2014_PMID.25173976	1.02946	0.55812	1.73901	0.918658
	UNC_Glycolysis_Signature_Median_BMC.Med.2009_PMID.19291283	0.378294	0.221119	0.607195	0.00013474		UNC_Shehata2012_NCL_Median_Adam_PMID.25575446	0.459456	0.185721	0.948625	0.0605581
	UNC_MM_Red20_Median_BMC.Med.Genomics.2011_PMID.21214954	0.377661	0.190547	0.66937	0.0021578		UNC_MM_C3Tag.2012_Median_Genome.Biol.2013_PMID.24220145	1.02776	0.552511	1.71378	0.92314
	UNC_Scorr_P53_Mut_Correlation_BMC.Cancer.2006_PMID.17150101	0.37374	0.227715	0.57771	2.88e-05		UNC_Unknown_13_Median_BMC.Med.Genomics.2011_PMID.21214954	0.720118	0.378812	1.29105	0.295639
	GSEA_Median_HDAC_TARGETS_DN_HELLER	0.3624	0.186286	0.641062	0.00117494		UNC_Unknown_14_Median_BMC.Med.Genomics.2011_PMID.21214954	0.938961	0.515034	1.63728	0.829441
	UNC_HS_Red1_Median_BMC.Med.Genomics.2011_PMID.21214954	0.359186	0.203528	0.585206	0.00012338		UNC_Unknown_5_Median_BMC.Med.Genomics.2011_PMID.21214954	0.795101	0.41468	1.4079	0.455482
	UNC_ADM_S100A10_A110NDGR1_Cluster_Median_BMC.Med.Genomics.2011_PMID.21214954	0.352017	0.193456	0.587028	0.00020139		UNC_Unknown_7_Median_BMC.Med.Genomics.2011_PMID.21214954	0.847138	0.441668	1.4857	0.585953
	UNC_Lim2009_LumProg_Median_Adam_PMID.25575446	0.351408	0.193864	0.581547	0.00016287		UNC_17q25x_Median_BMC.Med.Genomics.2011_PMID.21214954	1.0253	0.56824	1.78078	0.931027
	GSEA_Median_GP17_Basal_signaling.r.0.958_SMID_BREAST_CANCER_BASAL_UP	0.291561	0.139957	0.532374	0.00026222		Pcorr_bronchioid_PLOS.2012_PMID.22590557	1.02377	0.600239	1.90785	0.935501
	UNC_VEGF_13genes_Median_BMC.Med.2009_PMID.19291283	0.291474	0.14937	0.510956	7.17e-05		UNC_HS_Red25_Median_BMC.Med.Genomics.2011_PMID.21214954	1.01757	0.562281	1.75469	0.951633
	Pcorr_squamoid_PLOS.2012_PMID.22590557	0.239048	0.113608	0.448614	3.93e-05		Wirapati_Proliferation_Median_Breast.Cancer.Res.2008_PMID.18662380	0.714582	0.327209	1.31188	0.339626

## Sheet: Suppl.Fig.S7
S7
TF	PFS	PFSE	OS	OSE
below 3	12	0	12	0
below 3	0.694215	1	17.3884	1
below 3	34.0826	0	34.0826	0
below 3	24.7273	0	24.7273	0
below 3	13.1901	1	18.6777	0
below 3	2.41322	1	6.7438	1
below 3	12.0661	1	33.1901	0
below 3	27.2066	1	35.405	1
below 3	24.2975	0	24.2975	0
below 3	3.20661	0	3.20661	0
below 3	34.9421	0	34.9421	0
below 3	7.27273	0	7.27273	0
below 3	10.1818	0	10.1818	0
below 3	2.5124	1	4.33058	1
below 3	20.0661	1	24.6942	0
below 3	11.0744	0	11.0744	0
below 3	10.314	0	10.314	0
below 3	16.2314	1	40.0661	0
below 3	2.77686	1	34.4793	0
below 3	31.5041	0	31.5041	0
below 3	17.3223	1	36.7934	0
below 3	17.3223	1	36.7934	0
below 3	35.3058	0	35.3058	0
below 3	4.19835	1	28	1
below 3	6.38016	1	16.7603	0
below 3	35.3388	0	35.3388	0
below 3	3.00826	0	3.00826	0
below 3	1.98347	1	14.1157	1
below 3	15.9669	0	15.9	0
below 3	27.3058	1	27.3058	0
below 3	#N/A	#N/A	#N/A	0
below 3	16	1	31.3058	1
below 3	3.43802	0	3.43802	0
below 3	3.10744	0	3.10744	0
below 3	3.00826	0	3.00826	0
below 3	9.71901	0	9.71901	0
below 3	4.72727	0	4.72727	0
below 3	8.90959	0	8.90959	0
below 3	3.41918	NA	10.7178	NA
below 3	3.12329	1	10.7178	0
below 3	24.9587	1	29.9835	1
below 3	5.98356	0	5.98356	0
below 3	7.29863	1	7.29863	0
below 3	31.0027	0	31.0027	0
below 3	8.67945	0	8.67945	0
below 3	7.85753	0	7.85753	0
below 3	10.126	0	10.126	0
below 3	6.11507	0	6.11507	0
below 3	9.00822	0	9.00822	0
below 3	19.6274	0	19.6274	0
below 3	17.5207	0	17.5207	0
below 3	5.98356	0	5.98356	0
below 3	11.2438	0	11.2438	0
below 3	9.36986	0	9.36986	0
below 3	7.03562	0	7.03562	0
below 3	12.1644	0	12.1644	0
below 3	10.2904	0	10.2904	0
below 3	6.7726	1	8.15342	0
below 3	6.67397	0	6.67397	0
below 3	7.26575	0	7.26575	0
below 3	2.49863	1	14.3671	1
below 3	1.61	0	59.474	0
below 3	8.52	1	17.0301	1
below 3	11.97	1	32.1863	1
below 3	22.09	1	37.7753	1
below 3	15.88	1	47.8027	1
below 3	28.21	1	33.9945	1
below 3	0.66	0	51.0904	0
below 3	18.87	1	52.6356	0
below 3	35.18	0	35.1781	0
below 3	2.76	1	41.4575	1
below 3	1.78	1	4.40548	1
below 3	1.78	1	4.40548	1
below 3	2.76	0	44.6795	1
below 3	14.27	1	38.6301	1
below 3	25.81	1	44.1205	1
below 3	13.32	1	48.4932	0
below 3	12.07	1	41.4247	1
below 3	19.53	1	45.9945	0
below 3	20.71	1	45.863	0
below 3	41.85	0	41.8521	0
below 3	40.27	0	40.274	0
below 3	38.93	1	39.1233	0
below 3	4.14	1	15.7479	1
below 3	4.6	1	14.663	1
below 3	11.01	1	18.411	1
below 3	16.11	0	16.1096	0
below 3	14.83	1	15.4192	0
below 3	13.35	0	13.3479	0
below 3	11.51	0	11.5068	0
below 3	11.34	0	11.3425	0
below 3	9.21	0	9.20548	0
below 3	5.72	1	7.23288	0
above 3	50.7945	0	50.7945	0
above 3	14.314	1	25.8182	0
above 3	2.01653	1	10.876	0
above 3	1.8411	0	27.3863	0
above 3	9.13973	0	9.13973	0
above 3	7.50413	1	6.67769	0
above 3	3.15616	0	21.4356	1
above 3	7.36438	0	7.36438	0
above 3	18.281	1	21.9174	0
above 3	48.1315	1	54.3452	0
above 3	11.0137	0	11.0137	0
above 3	37.9174	0	37.9174	0
above 3	3.93388	0	4.36364	0
above 3	21.4546	0	21.4545	0
above 3	33.6529	1	56.6942	0
above 3	1.32231	1	1.32231	1
above 3	10.4132	0	10.4132	0
above 3	11.3058	0	11.3058	0
above 3	26.281	0	26.281	0
above 3	1.85124	0	1.85124	0
above 3	4.33058	0	4.33058	0
above 3	4.42975	1	11.3058	0
above 3	7.16712	0	7.16712	0
above 3	16.7934	0	16.7934	0
above 3	3.3719	1	23.2727	0
above 3	3.68219	1	17.8192	1
above 3	48.8877	0	48.8877	0
above 3	8.97534	1	35.5726	1
above 3	16.3306	0	16.3306	0
above 3	2.99178	1	29.6877	0
above 3	10.4877	0	10.4877	0
above 3	26.3471	0	26.3471	0
above 3	9.45454	1	17.3554	0
above 3	57.3041	0	57.3041	0
above 3	2.80992	1	29.8512	0
above 3	47.1781	0	49.6438	0
above 3	6.57534	1	26.7945	0
above 3	27.6033	1	27.8347	0
above 3	14.9752	1	19.3388	1
above 3	13.45	1	13.95	0
above 3	30.0826	0	30.0826	0
above 3	58.9808	0	58.9808	0
above 3	7.47107	1	7.47107	1
above 3	4.09917	1	7.7686	1
above 3	17.6529	1	19.2066	0
above 3	9.66575	0	9.66575	0
above 3	6.71074	1	21.4876	0
above 3	7.29863	0	7.29863	0
above 3	11.3388	1	26.314	0
above 3	7.72603	0	7.72603	0
above 3	6.14876	1	13.5537	0
above 3	24.7603	0	24.7603	0
above 3	20.9587	0	23.4711	0
above 3	6.41096	1	28.9644	0
above 3	32.2975	1	40.4628	0
above 3	7.33151	0	7.33151	0
above 3	8.09917	1	16.595	1
above 3	1.58678	1	1.8843	1
above 3	1.95041	0	1.95041	0
above 3	2.67769	0	2.67769	0
above 3	17.124	0	17.124	0
above 3	1.44658	1	8.54795	0
above 3	1.4137	0	19.2329	1
above 3	1.15068	0	1.15068	0
above 3	5.45753	1	7.89041	1
above 3	1.68595	1	7.07438	1
above 3	6.24658	0	6.24658	0
above 3	10.7769	0	10.7769	0
above 3	10.876	0	10.876	0
above 3	13.1178	1	45.4685	0
above 3	43.2658	0	43.2658	0
above 3	2.76164	1	7.13425	0
above 3	8.87671	0	8.87671	0
above 3	10.6446	0	10.6446	0
above 3	2.38017	1	11	0
above 3	9.52066	1	9.52066	0
above 3	14.2479	0	14.2479	0
above 3	24.8595	0	24.8595	0
above 3	0.826446	1	18.7769	0
above 3	9.83014	0	9.83014	0
above 3	2.21488	1	2.21488	1
above 3	7.36438	1	38.0712	1
above 3	3.23967	1	15.5372	0
above 3	5.38843	1	37.0248	0
above 3	11.2066	1	12.4628	1
above 3	37.6198	0	37.6198	0
above 3	8.39669	1	27.0413	0
above 3	4.95868	1	8.2314	1
above 3	0.460274	1	8.51507	0
above 3	10.9421	1	34.5455	0
above 3	0.958678	1	0.95868	1
above 3	7	0	7	0
above 3	53.1288	0	53.1288	0
above 3	1.02479	0	1.02479	0
above 3	17.124	1	55.438	1
above 3	10.2149	1	34.6446	0
above 3	11.5702	1	13.2562	1
above 3	5.81818	1	11.4711	0
above 3	10.5455	1	27.8017	0
above 3	6.67397	0	6.67397	0
above 3	1.95041	0	1.95041	0
above 3	5.06301	1	11.4411	0
above 3	5.9	0	5.9	0
above 3	25.8182	0	32.8264	0
above 3	2.07123	1	42.9041	1
above 3	1.38082	1	1.38082	1
above 3	3.97808	0	7.69315	1
above 3	8.29752	0	8.29752	0
above 3	12.3288	0	12.3288	0
above 3	7.04132	0	7.04132	0
above 3	2.80992	1	16.7603	1
above 3	2.20274	1	9.73151	1
above 3	9.69863	1	13.5123	0
above 3	1.77534	1	8.38356	0
above 3	2.03836	1	7.6274	0
above 3	3.43802	0	3.43802	0
above 3	6.7438	1	22.7107	1
above 3	9.43562	1	29.2932	0
above 3	2.90909	0	2.90909	0
above 3	0.756164	1	0.887671	1
above 3	1.91736	1	10.7769	1
above 3	3.47107	1	23.3388	0
above 3	28.7671	0	28.7671	0
above 3	1.91735	1	5.05785	0
above 3	4.52893	0	4.52893	0
above 3	6.18182	0	6.18182	0
above 3	6.71074	0	6.67769	0
above 3	3.68219	1	15.3534	1
above 3	1.8411	1	17.1288	1
above 3	9.20548	1	34.126	1
above 3	12.3945	1	22.0603	0
above 3	5	0	5	0
above 3	2.80992	1	6.97521	1
above 3	9.23836	1	21.7644	1
above 3	11.0466	0	11.0466	0
above 3	5.52329	1	10.5863	0
above 3	2.89315	1	3.05753	1
above 3	15.8795	1	32.2849	1
above 3	1.91735	1	13.4876	1
above 3	16.1653	1	32.0992	0
above 3	3.22192	1	5.75342	1
above 3	1.61096	1	2.53151	1
above 3	18.7397	0	18.7397	1
above 3	2.38016	1	11.1405	1
above 3	19	0	19	0
above 3	2.04959	1	3.47107	1
above 3	7.23967	1	7.23967	1
above 3	8.48219	0	8.48219	0
above 3	11.3388	0	11.3388	0
above 3	2.72877	1	14.1041	1
above 3	9.02479	1	10.2479	0
above 3	33.1726	1	59.3096	0

## Sheet: Suppl.Fig.S8
S8
clinical variable	PFS			OS
	HR	Lower_HR	UpperHR	HR	Lower_HR	UpperHR
Line of CDK4/6 inhibitor treatment	1.4299	1.02053	2.0035	1.72435	0.700192	4.24652
Menopausal status	1.95888	0.773831	4.95872	1.83089	0.412386	8.12864
Type of CDK4/6 inhibitor	0.984884	0.635006	1.52754	0.97873	0.446207	2.14679
Metastasis de novo	0.629567	0.302233	1.31142	0.598994	0.173079	2.073
ECOG	1.2288	0.811918	1.85974	1.99537	1.0204	3.90189
Bone only	0.334313	0.143071	0.781187	0.797682	0.183818	3.46155
Visceral disease	1.55143	0.870422	2.76526	2.51657	0.914234	6.92726
Number of metastasis	1.66139	0.9361	2.94862	1.55646	0.644145	3.76089

[truncated: 17 more sheets: Suppl.Fig.S9, Suppl.Fig.S10, Suppl.Fig.S11, Suppl.Fig.S12, Suppl.Fig.S13, Suppl.Fig.S14, Suppl. Fig.S15, Suppl.Fig.S17, Suppl.Fig.S18, Suppl.Fig.S19, Suppl.Fig.S20, Suppl.Fig.S21, Suppl.Fig.S22, Suppl.Fig.S23, Suppl.Fig.S24, Suppl.Fig.S25, Suppl.Fig.S26]
